# Supplementary material for: Meiotic crossovers revealed by differential visualization of homologous chromosomes using enhanced haplotype oligo‐painting in cucumber
Source: Plant Biotechnol J. 2024 Dec 11;23(3):887–99. doi: 10.1111/pbi.14546 (PMC11869176; doi:10.1111/pbi.14546)
Supplement: Supplementary file 2 — Table S1 Information regarding cucumber oligo‐library in this study. Table S2 Arm ratios of cucumber chromosomes and COs frequency on arms. [file PBI-23-887-s001.xlsx]

## Sheet: Sheet1
Genome	chromosome	oligos_number	oligos_density /kb	Primer_P_F	SE1		SE2	Primer_P_R
hardwickii-9930	chr1	5875	0.195455	TATCTATCCAACGGGCTTCC	TAGGCATCACTGAGGTAGCATAGAACGGAAGAGTC	oligos	TCGGCTCGTTAGATTGGACATTACTGCTTTGCGTT	AGCGTCCTCTTGGTTCACAC
	chr2	5770	0.191962	CTTCGTTCTCACCATTGCCT	TAGGCATCACTGAGGTAGCATAGAACGGAAGAGTC	oligos	TCGGCTCGTTAGATTGGACATTACTGCTTTGCGTT	AGACACAATGCGGAAGGTAA
	chr3	5533	0.184077	CAATCCCATCTCGTTCCACT	TAGGCATCACTGAGGTAGCATAGAACGGAAGAGTC	oligos	TCGGCTCGTTAGATTGGACATTACTGCTTTGCGTT	AGTCGTCCTTGCCACACATC
	chr4	5339	0.177623	CATAACTCGTCCAACCCAGA	TAGGCATCACTGAGGTAGCATAGAACGGAAGAGTC	oligos	TCGGCTCGTTAGATTGGACATTACTGCTTTGCGTT	AGTGGTTGAGCGATTCCTGA
	chr5	7047	0.234447	CTTGCCCCATACTTTACGCT	TAGGCATCACTGAGGTAGCATAGAACGGAAGAGTC	oligos	TCGGCTCGTTAGATTGGACATTACTGCTTTGCGTT	GCTACCCCTACCCAGGAATG
	chr6	6909	0.229856	GATGCTATCTCGGTTCCCAC	TAGGCATCACTGAGGTAGCATAGAACGGAAGAGTC	oligos	TCGGCTCGTTAGATTGGACATTACTGCTTTGCGTT	AGCCTATCGTCACACGCATC
	chr7	4045	0.134573	CATCCTTGCTGTATGGGTCC	TAGGCATCACTGAGGTAGCATAGAACGGAAGAGTC	oligos	TCGGCTCGTTAGATTGGACATTACTGCTTTGCGTT	AGCACGAGCGAAGGTTACAC
		40518
					SE3		SE4
9930-hardwickii	chr1	5192	0.157687	CTATCGAATATGTTCCCGCT	ATGCGAACGGTCTCAATCAACAATCACCATCACTG	oligos	CTTGTATTCGCTCATCTCCATCTTACCAGCATCCA	ACCGTGGAATGACCATCTTA
	chr2	4107	0.124734	CATCCTATGGCAAGGTTGCT	ATGCGAACGGTCTCAATCAACAATCACCATCACTG	oligos	CTTGTATTCGCTCATCTCCATCTTACCAGCATCCA	GCGTCAGTTCGGTTATGTTG
	chr3	5015	0.152311	TAAGAGACAGCCGATGGACT	ATGCGAACGGTCTCAATCAACAATCACCATCACTG	oligos	CTTGTATTCGCTCATCTCCATCTTACCAGCATCCA	TGTCTGCCAGCAACGGTAAT
	chr4	3999	0.121454	CATTCCAGCATCTGTGCCTA	ATGCGAACGGTCTCAATCAACAATCACCATCACTG	oligos	CTTGTATTCGCTCATCTCCATCTTACCAGCATCCA	ACCAAACCGACAACACGAAG
	chr5	5361	0.16282	CTCTGAGGACGATGATTGCT	ATGCGAACGGTCTCAATCAACAATCACCATCACTG	oligos	CTTGTATTCGCTCATCTCCATCTTACCAGCATCCA	TCCGAGCGTCAGTATCCATT
	chr6	4040	0.122699	GGTATCAGGGCTCGTCTTCT	ATGCGAACGGTCTCAATCAACAATCACCATCACTG	oligos	CTTGTATTCGCTCATCTCCATCTTACCAGCATCCA	ACCGCACCCACCTAAAGATA
	chr7	3681	0.111796	TAATGCCTACTACGACCGCT	ATGCGAACGGTCTCAATCAACAATCACCATCACTG	oligos	CTTGTATTCGCTCATCTCCATCTTACCAGCATCCA	ACTACCAGGCATCTCCGACA
		31395
					SE1		SE2
9930-Gy14	chr1	3142	0.0954261	TAGTTGCGAAGGCTGTCTCT	TAGGCATCACTGAGGTAGCATAGAACGGAAGAGTC	oligos	TCGGCTCGTTAGATTGGACATTACTGCTTTGCGTT	AGCAGCAGTCCAGTCACATC
	chr2	1707	0.0518435	TAGAGGAATCCAAGCACACC	TAGGCATCACTGAGGTAGCATAGAACGGAAGAGTC	oligos	TCGGCTCGTTAGATTGGACATTACTGCTTTGCGTT	AGAACGACCAGCCACATTAC
	chr3	3760	0.114195	TGACAGCACAGTGGAACCTC	TAGGCATCACTGAGGTAGCATAGAACGGAAGAGTC	oligos	TCGGCTCGTTAGATTGGACATTACTGCTTTGCGTT	AGGTTCGGGCAGTCATCTAT
	chr4	2132	0.0647513	TTAGTGCTGCCATCATTCCT	TAGGCATCACTGAGGTAGCATAGAACGGAAGAGTC	oligos	TCGGCTCGTTAGATTGGACATTACTGCTTTGCGTT	AGTGCGGGTGTTTTCTTCAG
	chr5-F	1280	0.0388751	CTACACTATGACCGTTTGCG	TAGGCATCACTGAGGTAGCATAGAACGGAAGAGTC	oligos	TCGGCTCGTTAGATTGGACATTACTGCTTTGCGTT	GGCACTTATCCTGGACACTC
	chr5-R	1280	0.0388751	TTGTTTGTCGTGCCACTAGC	TAGGCATCACTGAGGTAGCATAGAACGGAAGAGTC	oligos	TCGGCTCGTTAGATTGGACATTACTGCTTTGCGTT	ACGAGTCTGCGTCCAGCGCT
	chr6	2237	0.0679402	GATTGGAAGTACGATGCCCT	TAGGCATCACTGAGGTAGCATAGAACGGAAGAGTC	oligos	TCGGCTCGTTAGATTGGACATTACTGCTTTGCGTT	GCGACGACTGGAAGACTATC
	chr7	2248	0.0682743	TAATGACATGATGCCGTTCC	TAGGCATCACTGAGGTAGCATAGAACGGAAGAGTC	oligos	TCGGCTCGTTAGATTGGACATTACTGCTTTGCGTT	AGCGTGTCGTATGCGAGTAA
		16506
					SE3		SE4
Gy14-9930	chr1	2977	0.0904149	GACTACGGCTCATCACGACT	ATGCGAACGGTCTCAATCAACAATCACCATCACTG	oligos	CTTGTATTCGCTCATCTCCATCTTACCAGCATCCA	ACTCCACGATGAACGCTTAG
	chr2	2032	0.0617141	TCACCGTCTATCGCTCACCT	ATGCGAACGGTCTCAATCAACAATCACCATCACTG	oligos	CTTGTATTCGCTCATCTCCATCTTACCAGCATCCA	CGTAGGAGCAGTCTCAGCAG
	chr3	3338	0.101379	GCTTAGAGGTCTTGCTGGCT	ATGCGAACGGTCTCAATCAACAATCACCATCACTG	oligos	CTTGTATTCGCTCATCTCCATCTTACCAGCATCCA	ACGATAACGCACGAAGCATA
	chr4	2367	0.0718885	TGTCACTTGCGTCTTACGCT	ATGCGAACGGTCTCAATCAACAATCACCATCACTG	oligos	CTTGTATTCGCTCATCTCCATCTTACCAGCATCCA	CAGGTCAAGCGTGAATGAAG
	chr5	1152	0.0349875	TATGCGTGACTATGTTGGCT	ATGCGAACGGTCTCAATCAACAATCACCATCACTG	oligos	CTTGTATTCGCTCATCTCCATCTTACCAGCATCCA	ACCTGCGTCTACATCGGAAC
	chr6	2389	0.0725566	CTTGCTTGTTGGTGCTTCCT	ATGCGAACGGTCTCAATCAACAATCACCATCACTG	oligos	CTTGTATTCGCTCATCTCCATCTTACCAGCATCCA	ACCGTCGCTGATTATGCTTC
	chr7	1856	0.0563688	GATGCTCGCTGTTCGTACCT	ATGCGAACGGTCTCAATCAACAATCACCATCACTG	oligos	CTTGTATTCGCTCATCTCCATCTTACCAGCATCCA	ACCGCCGCTTAGAATAGTTG
		16111
					SE1		SE2
11807485-11811521	chr7-4k	80		TCAGTGTATGCGTCCCTA	TAGGCATCACTGAGGTAGCATAGAACGGAAGAGTC	oligos	TCGGCTCGTTAGATTGGACATTACTGCTTTGCGTT	CAATCGCATCCTTTGCT
11402722-11410765	chr7-8k	150		CTACACCGACGAACGCT	TAGGCATCACTGAGGTAGCATAGAACGGAAGAGTC	oligos	TCGGCTCGTTAGATTGGACATTACTGCTTTGCGTT	GCCTGTCTTGGACGACTA
12430959-12443066	chr7-12k	250		CATCAAGTTCGCAGCCT	TAGGCATCACTGAGGTAGCATAGAACGGAAGAGTC	oligos	TCGGCTCGTTAGATTGGACATTACTGCTTTGCGTT	TTCGTCGCAAGCAATC
12058518-12083610	chr7-25k	520		CCACCAGGTTGAGTGCT	TAGGCATCACTGAGGTAGCATAGAACGGAAGAGTC	oligos	TCGGCTCGTTAGATTGGACATTACTGCTTTGCGTT	CTGATCGTGTGAGGCCT

## Sheet: 9930-Gy14
chr1	147891	ACGAACCATCACATTATTTACATATAATCACTAATTTAGAAT
chr1	152596	ATCCGTTCCAATTTCTCTATTTACAAAACTTGAGGGAGTGTT
chr1	178631	TTTTGTCAATTCCCCAAGATACTTGCAGTTAAAATGAAATAA
chr1	223286	TTTACGCATTTTAGTGTACCAGAGCTACAAAGGTTCAAAATG
chr1	236194	TTTCCATAATAGTTATTCCATGCTTTGATGTAAGATAGAGAT
chr1	236541	GGATGAATGACCACTCTTGTTGGCCTAGCACACAATTAAATA
chr1	251236	TTGGTGTATTTGAGTCATACTAGTCATTGTGGTGATGAGTGC
chr1	251604	TTTATTATATTTAGTAATATTGATCATGCTACTACCTCTTGT
chr1	274342	AATCATTTCAACTATATAGTGTAAGTCTACGGTATAATTTTC
chr1	300667	TTTTGGAGAATGGATTACTAATGCCGAAGAGAACATTTATAC
chr1	595490	TTTTGGCAATTTCCCACTAAAGAAAGTATAAGGAATTAAGAA
chr1	705518	ACCGCCATGGAGTACAAGTGGATTCGGTTGGATTTTGTCAGC
chr1	705726	AGTTAAGGTAAATTTAATAAGATCACTGTTCCAACAAATTCT
chr1	959924	AAATAATTTTACAGAAAACTCACTCATATCGTTCAATTTCTA
chr1	981860	AATTTGATAGTCTATCTTATCAACCATTTTCGACAAGATTTC
chr1	991909	CTTTTGAGTGTGATTATAAAGTAAAAGACAAGTAATGAAAAC
chr1	993533	TTGTAAATGTTCAAACTGGTTTAATCGACCCTGAACTCCTCC
chr1	995667	CTTTATGATGAAAGATTTCCAGGCCCACTATAACACCAATAT
chr1	995718	AAGAGACTTATGTAATGGGCCTGCATTTCACTGGGAAGTAGA
chr1	997306	TTTATCATATACAAATATATACCAACAACAGTATAGTGTGGT
chr1	1002869	TTTAATCCCAAGTTATCAGTAAGTATAAATCTTTCTATACAA
chr1	1003194	AAGTATCTCAAATTTACCCCACCCTGTTAAAAGAAACGTCCA
chr1	1010285	TTTAAATTCAATACTCACAGCCTATCACTAATTATCACTAAT
chr1	1022893	AAGCTAAAATAATAAATGAAGATCTATACAGTGAAATAAAAC
chr1	1030357	GATATGTTCTCCACTTTGGGAAATGTCAATATTGAATACTGG
chr1	1042838	CACGTGAATTAATTAATGATTTTCTCTCTTCCCACCTCGATT
chr1	1061473	CTTTTGTTATATGACACTAGTTTTAAAGTAGACGGTAGTTTG
chr1	1112426	AGCCGTCTCAAGCAAGGATTATACAATACTCTAATAAACACC
chr1	1117736	GCAGTATCTGTGAAGCTATAATCTTGTGTACTTCTTGTGCAG
chr1	1130294	ACTTTTAAATTCTACCGATTCAACATGCGATTAAAATTGAAA
chr1	1130679	ATCTTTTAGATGGGTTAGAGAATTGATAGTGATTATTAACAA
chr1	1134350	GTCCTCGATCAAAAGGTCAGAAGTTCAAAGACTCCAGACTCG
chr1	1142592	TTAAAATATTTACTAACCTATTAATATAAGGAAAGAAGCCTA
chr1	1167328	GTTGTCGTATCAAATAACTGAAACTAATAGTTGTCACACATT
chr1	1172649	TCATGTTCATATTTCTCGTGGTCTTTCTATGTGTTGAATTTT
chr1	1182535	ATAGAAAACACTACTCGATTTGACACAATATAAAATAGTTTG
chr1	1185447	TTTAAGTGTCAAGAAAGTGAGTTATGTTCGATTAGTTTGATG
chr1	1189536	AATCAGATATTAGGATGGAACCGTTTTATAGCTCTATATCTC
chr1	1192065	ACAAAGAAAAGAACAATTCACTGTCACTCATAGTTTATGGAC
chr1	1194515	AAAGAACCATCAAAATCAGTTACTCCATCACCTTCTCATCTT
chr1	1203460	TCACTAATAGACTTCTATCCCTCGGTACTATCAATGTCACTG
chr1	1209156	GAGATTAGAGATTTTGTTCATATAAAATGCACCAAAATGTCC
chr1	1223000	ATGAGAGATAGATATTGATAGGTGCTGATATGTTTCTGTTAC
chr1	1224066	ATCTCAATAATTAGTGGAGGAAGAGAATATAATTTAAATTAG
chr1	1224301	TACACCAAAATTTATACATTGTTATTAAGTTGTAACCATATC
chr1	1225410	GATTTAAGCATATAAAATCATTTGTTTAGAATTGCTATCAGT
chr1	1226882	TTTGCACATTGTGAATATTAAACGATAATCATAAGACTATTG
chr1	1227463	AGATAGAATACTCTCTAATTATCATGAAGTTGACTAGCCCAC
chr1	1229324	GAATATCTGAAAATGATTTGGAAGGAATAACAAAGGGTGGTT
chr1	1229857	TTCAAATGTAAGGATATTACAAAAGACCTCATTCACCATCTC
chr1	1236462	AAACCGATACAACTCTATCTATTAGTTTATATTACTGATAAA
chr1	1237360	ATAAAACAGATTCTATTAGTAAAATTTGCACTATGAACGAAA
chr1	1247073	AAATAAATACATATAGTAGTAGTGTAAGGCTATTTATAATAG
chr1	1248159	AAAACTATTTCAAAATTCAAATCTCCAGTAAATGTTTCGGTT
chr1	1249984	CGCATTATGATTTAAATGTGTGGATGATACTTAACTTGATTG
chr1	1252139	AATAGTCTTCTATCACATTAGTATAACATATCATACTATACG
chr1	1256248	AAAATATACAAACAGGTGTGAGGGCATGCAAAGACATCATCG
chr1	1276468	ATATCACTAAAGTCCACCGATGATTTACATACAATTATGCAA
chr1	1277377	AGTTAACCATTGTCTAAATACTTAGTTGTAATCCGTAGTACC
chr1	1309121	GGAACTCCTGATCGCCAAACTTCAACAATACTAAAATAACTG
chr1	1325581	TTTGTATGTAGATTTAAACTCAGTTATTGGTGGAGACTTCTT
chr1	1351653	GGGAGGTTCGTTATTTCCATTCATCTAAGTTATAAGTATTTT
chr1	1353312	TCTACCTAGATAGTTAGAGGCTTTTGTGACGTAGAGTGAGTT
chr1	1354002	TGATAGTTTTATATCACTATAGCATAGACTAAGACACAGACA
chr1	1354100	CGTAAGGAATATACAGTAACCCAATTCTAGAAAAGTAGTGGT
chr1	1412151	ACGTCATGCCTCACATCCCTTTGCGTTACCTTCCTCTCGTCT
chr1	1424315	AACATTATGAAGTAGTATATGTGAAGATGATTACGTTCATTA
chr1	1509080	ACTGTGAATAGGCTACAAAGTAAATAGTAAATATTAGGAAGG
chr1	1513418	TTTTATTTGGACGATTGCAATAAGTGGTAATTTTAGGATTAA
chr1	1513469	GTAAAATATATACCACAACGTTAATAAACTATAAACTTTAAG
chr1	1527353	CAAAATGTTTGAATTTGAACCGATTATAAGGAAATGCTTTTG
chr1	1527708	CTAACAAAATAGGATTATATGGATGAGAAGTAATCTAACAAA
chr1	1527774	TGGAACAACAGAAATGTGTATATTGTTAATGTATCTGAGTAG
chr1	1527843	ACGTTTTACTCAAGAGACGTCTAACAAACTATCAGTACGATC
chr1	1527962	AATGGTCATTACAAGAGTTAAATAGAGATTGTGGTTAAGCGT
chr1	1528446	GTCTTATGCAATGTTATTTACGAAGACTTTAAACTATTGTGT
chr1	1540805	CTCGTTCAGAAGTAGATGCATGTTTTCTATGTTCGAGCACAA
chr1	1543804	TTTTCTCATTAACATTTTGATTCGAGAACATTCCCCAACCCC
chr1	1546434	TCGATCCCAACTCTGACCTTCCAAATTTCTCCAACATGCTAT
chr1	1551577	AAAGTTAATAATCTTTTATCATTTGTCACGGTGATAGAGCAT
chr1	1552960	AAACTCTCGTTTCACATCTTTTAACCATCGCCAAAACTAGCA
chr1	1553044	AATACTAAACGTTTGATGTTTTATAAACCTCGAATATACAAT
chr1	1629039	AATAAGTACTATTGAAACAGTGTATTGCTTTCTTTGTATGAA
chr1	1658898	AATTTAGGAGGCTAGAAATGAAAGAAATTCCACACCATAAGT
chr1	1663433	TAATATGGATAGTATAAACTTTCAAAGGTCAAGACAAATTGA
chr1	1671229	AATGCAACTCTACGTTTAAATTCCTCTATATAAGTCTTTGCA
chr1	1712394	ACTGTTGATGCCCTCATTATTAGATATAAGAGAAACATTTGA
chr1	1712443	AAAATTGTAAACGAATCCTAGTTCTTAACAATGGGTCTCATC
chr1	1750461	ATTTTAGTTTATTTTCCTCCATCATGATCTACAAATTTTAGC
chr1	1751313	AAATATCACTGTTTTGACTTCATACCTATTCTACAATGAATG
chr1	1755839	CTTGGAAGTTCACATTCACTTTGACTTAACATGGCAGATCAA
chr1	1765279	CCATAAAATCAACAAGTTTAATATTCTTTAGTTATAGTCGGA
chr1	1778136	TTACCCTAAACCGTAATTCATGATGTTCTAGGTAAAATATAC
chr1	1792384	GAAATAAATGGCTAAGAAATCTTATATTCAATCTAGTCGTTC
chr1	1792576	CACTTTCTATTTCAAGATAAGTTAATGCATGTATTTGTCATG
chr1	1792642	TAGGTTATGATATTTTACTACATTAAAAGCCAGTAAATTGAG
chr1	1799346	AATGTAACAAGGAATTAATTGACAATAACATAGACTTTAAGC
chr1	1800008	TTCAAATCACAACAGCTCCCTAGATATATTCGATCGAGTAGA
chr1	1808771	GTTTAAAATAGTCTAAGTCACCTGCTCTCTATAATTAACTAC
chr1	1812034	GAATATGCTCTTCCTTCTTTCTATGGGATTTTCTTTTGGGTC
chr1	1812439	ATATTATCACACTTCTCTCGACACTAATCCTTGCATTTGAAA
chr1	2022642	CACCTAATATTTATTGATAGTACGTGAACTAAAATCTGTAAA
chr1	2024857	TTTGAGTCTAATGGATGTATTTAGTCTAATGGATGTATTTAT
chr1	2025898	ATTTGACCATTTTAATTAGGTTGTTAACTGTTTATCTCATCT
chr1	2025982	TTTATAAATATAGAAAGTGGAGTTTAGTTATTCTAATACTTA
chr1	2043812	TTTTCTTTAAGGTACGAGACATTTGATAGACTTCATTTTAAA
chr1	2057912	TTGTAAACAAAAGGTACAATCTAATTGATCTAATTGACGAGT
chr1	2058365	CAATCTTAATTGGTCTATTCGATTATTTAATCTATCATGCAT
chr1	2066515	TTAATTATTTTATTTTATGATGTGTGTGTCCCATTTTAACCT
chr1	2068931	AGTTATTGGTATGACTCGAATTGGATTTTCAACCATACCCTT
chr1	2091471	TGTTTATCTTAGTCGTTATATTTAAATATAGCTGTTTGACAA
chr1	2097869	AAAATAGTCGTTCATTGCAACTTTCCTATATAGAAATATCAT
chr1	2099766	TTTCAGAGCTTTAACTACAGACCAGAAGTGTATGATGTGAAG
chr1	2100087	TGGTTGTGCGGATATGTCTTAACTAGTTGATGCTCAAGATGA
chr1	2103159	TTGCAAATATTAGTTTATTACCTATAGACTCTAGCAATGGAA
chr1	2107343	TTCACCCAACATGAAAATTGAGTAGAGAAAATGATGGAATAC
chr1	2110372	TTATTCATTGAACTATGCTCGATTTAGTTTTAGAGGTTAAAT
chr1	2113697	TAATTTTGTTTTAAAACCATACGTGTATCCTGATATTAAGAT
chr1	2135133	TTTGAAACTATTTACAAATCTCTTTAATGACCGATTTACACG
chr1	2136274	AAAAGTAAACAGATGCAAAATCGACTTTCCAACTAAATTTTA
chr1	2140065	AAGTAACTTTTATGTTTCTTAAGAACTGTGTCTAAGCTCATC
chr1	2140671	AAAATCATGACCCCTAGTGATATATATATGTGACATGAGATG
chr1	2142331	TATATCTTAAACATAATTTGTATCTCAATATAACCTTCATCT
chr1	2158937	GTTGATTTAAGTTGATAGCACTAATAAGGAAAGAATTTAGAG
chr1	2159488	AAAGTGTAAATTATTTTGAGAGATAGGAGAAAATTCGTCATT
chr1	2159597	AATCTCGAAATTATAGATTAATTTTGTTAACTGTCATCGACT
chr1	2160913	TTTCTTGTCATTTTCTCATTTTCTCGCTCTTTTGGCATGTTG
chr1	2164170	AACTGGTGAGTGAAGCCTGTACTTAGTTATTAGATAATATAA
chr1	2164218	CTAACAAAACAGAGTTGTGTCACCCATGAGGCAGATCTAGAA
chr1	2189454	GAACCGATCATATTGTTCTATCTTAATCTATTAATATTTTCA
chr1	2203454	GTTGTAGGTTCCTTGTTGTATATGACATTGGATATTTCACCC
chr1	2211936	TTGTAGCTACTATCGAGTATAAGCATTAAGGATTATCATAGT
chr1	2320527	TTTAGCGTTGTGATTTCATTAGTTGTTTGTTATTAAGTATCA
chr1	2321114	ATAATTTGACAAACATGAGTTGAATTATATGATCACTAATAG
chr1	2328179	TTTGAAGATTAAAATATTTCAATTCGAACAAGATAATAGGCA
chr1	2330035	TTCTTTCTTCGTATTGTTATCGTTCCTAAGAAACAAATTATA
chr1	2344812	CAATCGATTGCTGACCAACAACATTTACACTCTTTTATGGTT
chr1	2345461	TTCTCCTCATGTCAATTTAGAAATTTAATCCATGGTTGTCTG
chr1	2449411	TTCCCAAAAGCGTACAAATCAATCGTCCTACTGCACTTGTAA
chr1	2449973	AAACTCCCATGGTATCTATCAAAGTTTCTAGCCATATGTTTA
chr1	2454341	AGTGCCTAAAGTTTGAATTTACCTTGCTTACCCTTACAATAT
chr1	2466170	CTTTAGCCACAATGTATACTATACCAGATTCATGAACAATTG
chr1	2495892	CCTAATAAACATAAATTTAGGCTTGTGGGTTCCTTCTTCATC
chr1	2500111	TGGCTTCGAACAATTCTATATTGATTCACTATTAGACTTCAA
chr1	2508254	TAAGGCTGATATGTATGACCATGACTTTGAACGTTCCTTTGC
chr1	2520988	TCAAACAAACAATTATATTGTATAACTTCTCTCGGTTGGATA
chr1	2543161	AAAGATAATTTCTCCGAACTAAAACAAGGACATGTGTAGTGT
chr1	2545185	TAAACAACAACTTTCAACAAAATATAATTGAGAGATAGGGTT
chr1	2550010	TTTTGAACAAGGAACATCATCAACATTAATTTTCAAGCACCT
chr1	2555797	GTTAAACAATATGAACGAGTGGCATTGATTATAGTGTTGGTC
chr1	2555845	GTATAGTCATCAAACTTGGTTATGGTGCATGTGATAATTGAA
chr1	2567344	TTTAATTTATCGATATAATTACAGTCGTTTTAACTCTTTCAA
chr1	2567569	CCTAAGTCTGCTTCTTTGCTTTCCAAGAGATAAGACCATTAT
chr1	2567626	AAAAGTTGATTGTGGTTGACATATGTAAATCTAGGCCAAGAT
chr1	2567766	AAATGTATGAATAGAAAGTAAATGTGACTGACTGTTTAGAAA
chr1	2567827	GTTTTAAAACTTAGGGAGGGTTGCGCAACATATTGGCTTAAC
chr1	2567896	GTCTTAAAGTAACATGTTAAATCTTAGCTTCATCAATCGTCC
chr1	2567944	AAAACTTATTCCAAATGAGATGAGAATTATCAACAAATAGTA
chr1	2568071	TATTCTAGAATAAGATCAGGTAACAAACTTAAGCTTTCAACA
chr1	2568875	GACTAATTGAACTGATATTTAATAACCCTAATACGCTCTTTT
chr1	2568975	AACGAAAGGAAGAAAAGAGTAATATGGACTGTGGAGATCTTT
chr1	2569032	GTATAGATATACCGCAAAATGAATTTAGTGTTCGTCTGGATT
chr1	2592704	CCAAAAGTCCTTAAAGTCCCTTTGAATGCCAACTCCCAATCT
chr1	2609548	TTTTGTAATTTAGCTTTACGGACAAACTTCTTCATTTATAAA
chr1	2620169	AAAAGCATATTAATGATTATGAATGTTTATTAGTGATGGAAT
chr1	2621978	GTATCCACTATCGGTTAATAGAACTTCAGTTTTAAATATTGT
chr1	2691510	TCAGTTTTAGAGTAACTATTAATAAGTATGTAGTTTGGAAGT
chr1	2698157	TCTCAGTGCAGCTAAGGTCCGGGATCGTGTATGATTATGTAT
chr1	2717449	TGGATGAAAACACTCCAAATTCTCAAGTCACCAGAAACTCAA
chr1	2719126	TTTTGCAACAAATAAATAGAGTAGTAGACTGCATAGGGATAT
chr1	2719571	TCGTTGTTGCCTTTATATTCGTGACGTTTCCCTAATTATAAT
chr1	2720447	GGAAAGATAAATCGGAAGTAAAGAAGCAATCGGAAGTAAAAG
chr1	2724790	TTAAGTTTAATTTAAGTCCTAAACGTCAAAATGTTATTCTTT
chr1	2725626	CCAATATTTCTTTTAAACTTTAGAGGATGACTTTGAGAGTAC
chr1	2726103	ACTGTGAATAAACTATATACTATTGGGGATTATCGGCCAAGG
chr1	2726366	AAACAATAAACTTTATAAATAGTCCCATTCCACCATCTTAAA
chr1	2726434	TTGAACTAAATTAAAGAATTAATGTATTGATTTAGGGAATTG
chr1	2731936	TATATTGACTGTCTTATTGAACTTTAGTTGACAAGAACTTTA
chr1	2740215	TTTCAATATAGAAAGTAAGCATTTAAGAGTTTCGTCAAATTC
chr1	2745439	CCCTTTCCTTTATGATTTACTTTAACTTCAAGGCATACACTT
chr1	2748183	AACAAATATACATTTTCTTCACAACTCACGAGATTTATCAAA
chr1	2748231	GATTATGAACATGATTTTGTATTACAACCCCTAAAGTGAAAT
chr1	2764504	ATGAAATATTTTAGCTCTACATTTAAATTCAAAAGATACCAT
chr1	2765113	ATCGACCAAATGAAGTATAAACCAGTTTTGAAAAGTACTAAA
chr1	2782061	AATGTTTATCAGTGTTAACGTATATTAGTGTTAATTGTTGAT
chr1	2799135	ATGTTTGGGATGTAGTCAAATATGGAGGAAATGTAGAAATGA
chr1	2874240	AAATAAACACATAAAAGTAACGATGGAATAAGATGTTTAGTG
chr1	2874871	TTAACATAGGAATGATAGATATTGATAAGTGTTTGTTAGAGA
chr1	2877018	CCCCTCCACAACCACCAACAAATGTGCTCTAACTCATTACAC
chr1	2877066	CTTATTTGTCATATCTGAAGAAATTCGATAGATCTTTCACTC
chr1	2886551	AAGGAGTTTGTAGGCATTTGGATGTTGTTTGAGATAGGTTTT
chr1	2886605	TAGTAGTTTTGAATTTCAACGGGCTATATTCTTTGCAATGGT
chr1	2886686	GTCTTCTATACTTTAATTGTTTAAATTAGTACTTGGGACAAC
chr1	2886802	CCCCTCTATCATATGTCTTGCATGGGAGAACAAGGTGTTAGA
chr1	2886853	TGGCACTTAAGGTTGCAGGGTGTCAATTCAATCTCGACTCAT
chr1	2886902	TTTTATCAATATTTATCAATTCGGCTAGTCGGCTCAAATCTC
chr1	2886965	TTGTTGGAGTTTTAGAATATGTCTCTCAGTGTGCTTTCCTGA
chr1	2887215	AACACGTCCTAAATAAACTACTAAAACTGGCCAAAAGTACTT
chr1	2889123	CCAAGTTAAACTTTCTTTGATGAGTTTGAATCAGTCTAACGA
chr1	2889171	AACTACATAATATGGGTCATAGGTCGAATTTACTACAACATT
chr1	2889247	GTGCTGCAATTTAATCACCAAGAACATATCATGAGAGAGTCT
chr1	2889340	GCAAACAAGTGATTGAGAAAAGGTTTAGGTTGATTTATTTGA
chr1	2893677	AAATTGATGTGTTTAAACTTGATAATCTAATTTTCAAACTCG
chr1	2894015	CTTCTGTCACTGTAACGTATCACTAAATATTACTGATAGAAT
chr1	2895438	TTATTACTCTGTGATGTAAATGTAAAGATTAAGTTGTGACAC
chr1	2898013	TTTTAATTCTACATAAAACCTAAATGTTAATATATACCGACA
chr1	3157241	GTTTTAGATAATCTTGTCTCAAACGGTCATTATATATTATTG
chr1	3158530	ACTCTTCTTGAATGCGAGATTTGACACCTTTGAAATGGTCAA
chr1	3300339	CAGAATGGGACTTTCCTTTATGAAAATACTCAAAACCAGTAT
chr1	3300429	CTTGGATCCATCTCATGTTCGTCAGAAACCCCATCACCAAGT
chr1	3300530	CTAATTGAATGAAGACAGAAAGTTACGTCCAAGCCAAAACCA
chr1	3300579	ATAAGAAATCAAAGGAAGGTGAGAAGGCGTCTTTTAAGGACA
chr1	3300633	AATATCTTAACTAATTCGACCAATAAGTTCTCAAGATTTAAT
chr1	3300698	AGTTAACTCGAGTGGAAATCTAAACATGGAAGATCAAAATTC
chr1	3300746	TTCAATCATTCCTTTCTCATTTAGTAGCAAGCTGTTACCTCC
chr1	3300794	TTCCACTCAATTAGCTCCAATATCAGTCAATAGTTTTGATAA
chr1	3314486	CAACTAGAGCAATTGTTTCTCGATAATAAACTCCATGTCTGA
chr1	3331203	ATTCTTCCCTTCACGTAACACTTGCTTATTATAATTCTTCCC
chr1	3513884	AATAAACAGAGTTTCATTTCGCAACACCTAATTTCATATTCA
chr1	3518182	CGTAGTGAGTTTGATTCTTCTTCTATTGTGTGGGTCAAATTC
chr1	3519180	TTTTAATTATATTGTCTTACTCACAACAACAAACACATAATC
chr1	3520939	AATACAGTAAAATTTCTCCCATTTATGTTAGAAGAATGATAT
chr1	3545101	TAAAATGATGGTAATAACGTCGAAAGCTAGTTTGTCTTTTGT
chr1	3555742	TGAGAAACAAGAGCACTTATATCAAATCAAATATCAAATGGT
chr1	3565942	TTCACTGTCACTCTTTCCCTCGACTCTATGGACCGACTGTAA
chr1	3568272	ATAAAATATAGGTTAGGTTTAGGTTAATTATAAGGATTGCAT
chr1	3571351	CATGATAAATTCCATGGAGCGTTATATACATATATAGGATTG
chr1	3574081	TTGTATAACATCTTTGCTAATATTCTAAACTTGGTATTTACA
chr1	3575071	CTACCCCTTCTTAACGTTTCAAGTTATATACAATATAGCTAG
chr1	3584201	AAACGATAAAGGTTAGGAAAGTTTGAGTGGCATAATCGAAAC
chr1	3638656	ACCATCCATTTATCTAACAGATGAGGGATTTCAGTCGTATTT
chr1	3638722	GATCACACCATATTATTATAGTTTTACATAAACGTGGTACCT
chr1	3680831	ACTTTTCAAACCCATAGCAAAGTTTTCTATTAGATGATGATC
chr1	3689009	AAAATGAACCGTTTAATATGCAATAGTCAACCCAACTCAACT
chr1	3689140	GTCACTCAAGATGCGCACACACATATAATTTCATCCCGACTC
chr1	3697472	TGCAGACTCTTAACTTTTGCATATGATTCTTCTCAATTTATT
chr1	3705766	AAATCATCCGTATTATTCATGTTCAATTCTTACCTAATCCAA
chr1	3707190	ACCTAAGTTTATACCTTGACCCTTATGTGTTGTATGGTGAAG
chr1	3829484	TTGTGATCATGTGAATAATTGAATTGCTACAAAGGATAGGTA
chr1	4066610	TTTTATAAGTTAAATGATGATCAAATTAAAATGTTGTAAGCC
chr1	4128868	GGATTTTCATTAGCATGCAGATTTTGTCTATTCATGTTGTTT
chr1	4136438	GTGTATTGTTTTATATCAACGATTATATATGATTTTAGGATG
chr1	4143966	AATTATTATTCTTCAAATTGCCATCAACTACAACCATCCTTT
chr1	4149315	GGTTTAGGTTGAGTAATTATTAACATTCATTACTACTTGTGG
chr1	4149802	AAAGCCTAGATTTGTATAGCCATCCATCTACTTAAAGATCAC
chr1	4153019	GCTCAAGTAGGTTAACATATCTATAGTACTTTCATCACACCG
chr1	4172406	TATTCACGTGTGTCACTGTTGTTTAAGCGGATTTGAGTCTAT
chr1	4180888	GTTAGTAATTAACTTAGTAATGTAAATTCATTAACTTTCACT
chr1	4216903	TTTGTTCTATTTAATCATGATCAACAATATAAAAGAGTGACT
chr1	4220810	TATCATGTACAACTTACATCGGTATTTCTTTAACTTTCACAG
chr1	4231704	ATCAAATTACCTAAATTATGATTTTAGTGTAGTACATTCTTC
chr1	4260327	CGTAGAACTGTTGGATCATTTTCTTGAGTAAGTGGATTTGCC
chr1	4272163	TTCTTTCAATTGAGAAGGTATGGAAAATTAGAACACACGCAA
chr1	4289344	AAACGTTATTGAAGTTCGTGTTTATTAAGTACTCTCGTGTTT
chr1	4289471	TTTACTTTATAACCATTAATTCCACCTAGTAAACCAAATTAT
chr1	4352486	ATGTAAGCCATCACATGTAAGCTTCATTGACTCGGAATAACC
chr1	4352600	GAAGGAATTGCAGTTGAAGAACCATTCATCATAAACAGAGGA
chr1	4352648	AGGAGCAGAAAAGAGCAGAATAAGCAGTATAAGAGCCAAATA
chr1	4358876	TCAACTATTTGAACGATGGTGAAAACTAATCTAAAGAGAGAG
chr1	4359312	CTTATTATGATAAATATGCGCGAGAAACTACAATAAATGACG
chr1	4366892	AAGATATTCAAATCCGGATGTCTTCTATCTGTGGAGGTATAA
chr1	4428139	CCCCGTTTTATTCGTTTTAATCCAACCCGTATCTTAAAGGAA
chr1	4433623	AAATTTTATAGCAGATGAGAATCTTAAAGGGAAAACTGGAGC
chr1	4442324	GTGTAAATTTTAAAGAGTAAAACCAGTTCGCTAGTGAAGCAC
chr1	4445044	AAAATAAAATATAGGGTTGCATGATGACTACTTGGATAATTC
chr1	4445666	AAATTAACAGAGATTGTATCATGGGAGTGAATGAACCAATTA
chr1	4479694	AAAATGTGAAAGAAAACACGTGTCTCATATCTTCTTTAATAA
chr1	4481414	GGGTACAAATTGTTCGCTTTCTTTCGTTTTATGTTGTAGCTT
chr1	4481866	AAATTAGACCCCAAATAACAAGAATTCAACTACAATTATATA
chr1	4481948	AATCAATATTTATCGTCCAAAATTTGATAGGGTTGTAAATAC
chr1	4482276	TGTTCTTTCTTTGTTATTGATGTATAGTCTCTAATGGAACCA
chr1	4482629	CTGTCTATCAATGCCACTAAAATATTGTATTGTAGAATGAGA
chr1	4496670	AATATATGACGAACACAATAAGCTACACAAACTCAAATCATA
chr1	4508010	CTCTACGAGTTGATGAGCACTATATAGTATACATTGCATTGA
chr1	4518594	ACAATCTTCTATTCTTCGTCATCTCCACATCTAACCCTAAAT
chr1	4523150	AACGATTCAAATGAAACTAATTAAACATGATTTACCTCTCAA
chr1	4525158	TGAAAGCTGGTTCAACTTAATTAACTATTCAAGCCCAAACAA
chr1	4627040	AGTTGTAATTGGAGTTTAGGATTGAAAATGGTTGGAATTGAT
chr1	4639002	ATCAAAGCGACCTCTACCTTCTCTTTCAATAAATGGGTCTCT
chr1	4668804	TTACTTGAACCAATCCAAACAAATCCTTACTTTCGTATGTGC
chr1	4673682	AGAATTTGTTAAAATAAACACCTATTCATTCCTCCGTCCCTT
chr1	4677533	TTCACAACAATATTTATACAAATGATACCTATAAGTTACTCT
chr1	4826810	TTTTAATTGATATTAACTTGAGCTATCTAACATAATACTGAG
chr1	4902230	AATAATGGAGGTTGAAATAAACTAATAGACGATCAAATTACA
chr1	4902534	GTCATTCGATATGATTGGTAATAGTAAGTTGAGGTGGATATG
chr1	4910941	TCATATGCCTTTCTTGTTATGTGTATAAGATTACGAAAGTGT
chr1	4912654	TTTCAAATTACTATTCAGTATGCAAATAGAACAAATTATCAT
chr1	4916797	TTTGAAATTTTCTCAACTTCTTCCTGGTCGACACATACTACG
chr1	4917590	AAACTTAATTTGTAATCTTCATGTTTAGTGTCCTCTTTTCTT
chr1	4921499	CGAAACGTTCTTGGATGAAAGTGGATGTTATAAAGAATTGTA
chr1	4927364	AGTCAAATGATGAGTTTAGCATAATGATAATTGATACGGCTT
chr1	4928836	AATATGATATTAACTAGTAAGTGTAGTAATTGTAGTTATACT
chr1	4933596	AATTTAATGATATATCTAGCTTACAAACAATAGGTTATGATC
chr1	4951243	TTTAATAAATATTATATGTCAATTCAGTTATCTATCTCTAAT
chr1	5051651	AAAACTAACATATATATAGTATTCATATCTTGGTTGTTTTAG
chr1	5312825	TTTACCAAGGATTTGAACCGAAGATCTTATGTCCATAGGTTC
chr1	5315580	TTTAGGAGATTTTAATGCGTATTTTCAAAATGTCACAATATA
chr1	5378709	AAACATATAGACCAACCACATTCTTATACCATTGAAATTTGC
chr1	5379488	TTGTAAGTTATCATAATTACATAAAAGTGTGCATTGCTTCTT
chr1	5391943	TTATCAAACTGGTGCTTGTTGAGTTGAGATTGAATGTATTTA
chr1	5414620	AACACCACTATTATATTTGGAGCCAGTGACACAAACATCCTT
chr1	5415398	ATGAAGAATGATATGGTGGTGATGGGAGAATTACTACACACG
chr1	5426146	TAATTTCGGATTCACCATTCTGCTTCGATTCCTTGTCGTTCT
chr1	5557616	CAATCCATTCTTCAAACATTATGCATGAGACTAATTAATTTA
chr1	5557773	CAATTATAGGGTTCATCTTCAATTAGTACTCTAACAATTTGA
chr1	5558056	TGAAGAGAAACAAAAGCAATTACAAATACATACTGAAAGAAC
chr1	5559549	AAAATCCACAAATCCACAAGCGATTAATTGATACACAACCGG
chr1	5684409	AATCTCTACGTTACAATGATATAATAGTTAACTAAAATGATG
chr1	5706115	TTACCCTTAATTAAATTCGTGATTTCGTTTTAGTAAATTCAA
chr1	5716152	TTATATAATTATATATAAGATTTGTACATTAAAATGAAATTC
chr1	5829099	TCATAATCTGATGGTCAAACGGTCTCTTAATATCTATATAAC
chr1	6001987	AATAGGCGCCTCCATTCTTTGAATTCATGAATTAACGTAGAA
chr1	6196432	TTTGACTTCTTGATACAAGTTTCTTTTCTAAGTGGTTCTTTC
chr1	6201956	AGTACTTAACTTTTGGTCCAAGTATACTTTCAATAGATATGA
chr1	6202601	AGAAAGATCTTTTGAAACACAAGTTTAACGTTATTGTATTGT
chr1	6206838	AGTTATTAAACCTTCATTTACCCTTGTTAGTTATATATAGTT
chr1	6263263	AAATAGTTATAAATGGTCTATATCTATTAAAGTTAACTATTA
chr1	6263356	TTACATCATTCTTCATTTGGTCGTTAATGCAGGTGAAATAAA
chr1	6263904	TAATTGTTATTTTAGTGCTACATCATTCTTTAGTTAGTCAAG
chr1	6265957	AAAGAAAATTCAATCAAGTAATAAACCACTCAGCTTCAAATG
chr1	6268156	TCTATTTTGACAATATATATCCGAAGAATCCTCTAATTTCGA
chr1	6268216	ACACTGGGTGGGTTGATTGAACTATATGCTTATTTTAGGTTT
chr1	6271257	ACATACTTTAAATAACCCCAAACTAAGTGTTAAATTAAGTAA
chr1	6278640	TGTATTAGTGATAAATAGACTTTCATCAGTGATGGAATTTTA
chr1	6435727	TGATTTATCTTTTCTTGGTTTTCTCTATCTTTTGCTGACTTA
chr1	6435994	GAGAGAGAATTATGAAGTAATATGTGTATAATATGGATGAAC
chr1	6436066	TCCGGTAATGGATCTGGAATGAGTTCAGCTTCTACTCCATCG
chr1	6437849	TATAACATATCAATAGTATTACTAGTAGAATTTGGTAAAGGT
chr1	6437934	TGTCACCAACAATATCAGAAAGAACATTGAATCGTCAGTTGG
chr1	6438162	GATAATATCCGTGAAGAGTTCAAAGTGAAGTAAAGAAAAGTA
chr1	6438261	ATGATACACAAGAAATAAGGTCGCGCAGAAAGAAATCGTCAT
chr1	6438309	TATAGAAACAAACAGTGACGCCAATTCCAACGCTAACTTCCA
chr1	6438366	AAAATCTTCCGCTGCATAACGTGACGTGAAAATTGACAAAGA
chr1	6438470	ATGCTTTATTTTGTTCTAAAATGGGAATGCCATCCTTATCAT
chr1	6438840	CCGCCACTCTGTTCAGGTGATTTTGAGACGCCAACTTCCCAG
chr1	6438888	GTAGAATGTTATACTTATTTGTTCTATCGTGATAATTGGCAA
chr1	6439001	TGAATTATGCTTTTATCTTGGTCGTTAACTATTTTCCATAGC
chr1	6439132	AAAATCAAATAATTCCTTTGGTGAAAGATTCTGGACAAGAAA
chr1	6439348	GAGTTCACATGTCTTTTCCAAGGGCTATCACTGCTGCTACCA
chr1	6439538	ATATACCTTAGAGCATACAGAAGAAATTATATATAGAGCATA
chr1	6439731	CTTCCAAATTACCTCCAATTTTGACAACCTTTACAACCTTGT
chr1	6439812	AGAAGAATATCTAAAGTTATATCTACAATAAGTAAGAGATGG
chr1	6440049	AAGAGGAAGGAAGCCATGTCTTTGTGTTTATGAGATACAGCT
chr1	6440106	GGTTTCATAGCATCATAAACGTTTGGAAGATGGGGATTCTTC
chr1	6440462	CAAACATTATTCAAAACTACATACCTCACAACTTTAAATTTC
chr1	6440584	AATATAGCCAAAATTTTAGATTAATTCTATTAATGTTAAACA
chr1	6440765	TTTCTTATTTCCTCATACCTTTGGTTTGGATAGTTTAAGTTG
chr1	6441042	ACAGTGTACAATAAAAGGCTCATTTTCCGGCACTGTATTTGG
chr1	6441257	TTATATTGATGAAAACGTCCTCAGCCGGCGGAGTATTATTGT
chr1	6441317	AGTTAGCTTCAGATTTACCCCTGCTTTGTGAACCAGAAGAAG
chr1	6441389	GATCATTTATTGAGCTTTCCTTAATGGCCATCTGCACTCCTC
chr1	6441665	AATCATACAATACGTCACACTTATTATTCTTTGCAACATTTT
chr1	6441745	AAACACACTTTAATATTTGGAAACCTGGTGTATAATAACTTT
chr1	6441942	GCTAAACACAAGCTCTTAATCAGTCTGCTTCTACAATTTCTT
chr1	6442187	TTTTGAATAGTTGATAGTGTAGAATTTGAAATAACGATTCTG
chr1	6446531	AAAAGTTTATTTTGTTTTACCTCTCAATAATCTTATGGTCCC
chr1	6454319	AAATAAGGTTCATGAGAAGTTTATCTGTATATTCAACAATTT
chr1	6459118	CGTTGCACTAATTACAAACAACTTCCATTTATATTAAGATGC
chr1	6475301	CCTTTTAGGTTATTGAATATATATTTGGGAATGACGAGAAAA
chr1	6475614	GATACGCCACTTCTGGGTACGTCCACTGATCTATCCAGTATT
chr1	6482962	AAGGAATCATCAAGGGATATATCAATCAACATAATGAGAACA
chr1	6484071	ATTTGTTCAGTCATCAAATTATGCCAAAACATATTGCCAGAG
chr1	6515100	TGTTGGTCTCTTGGATTATTTTCTCTAAGATTAGTGAGCCCA
chr1	6516338	CATTTAGATGTGATTTTAAATACTCAACCTTAGTCCCAGCGT
chr1	6516678	TGATTTGGAGAATCAGAAAACTTATGATGACTCGAACCATCC
chr1	6516747	TTTCTTGTTTGAAGACTTATAGGTTGAGTTGCTGCTTTAGTC
chr1	6516852	GATAGATGGTCGGGTGGCGTCTTTCTGGGATTGGATCTTCTT
chr1	6516900	AGAAATCCCCTCGACGTCATATCTTGAGTTACAACCTTAAGC
chr1	6516948	TCTGATGTGATGTGAGAAATTTAATTCTGGGGATTTAAGATG
chr1	6517096	ATATTTATTTCATTTTATTCAAGCTTTCACATTTCTTTTAGA
chr1	6517144	ACTAGATTATTGTATTAAGGTCCCTCACAATTATGGCCTACT
chr1	6517199	TAAAGATATAGTAAATTGGAAAATTTTCGTACGACTATATAA
chr1	6517267	AAGTATTGCTCCATTGTGAACGGAAGACTTTCATGATCAACT
chr1	6517414	CATAAGATTGTTGAGGCCTCTGATCCATCACATTGAACCAAT
chr1	6517462	ATATACATTGATCAAGAACTCCCATTATTATTAGGTTGTAGT
chr1	6517589	AAAACATACGTTAGGTCAACATGTGCATTTGAATATCTCCAC
chr1	6517739	GATGATACCCCTTTTAATTTGTTGCGTTATTTTATTGAGCAC
chr1	6518089	AGACTTTCTTAACAAAAGCAACAAATAATTTACCATCAATGT
chr1	6518181	AATTTTGCTTGATTTCATTCCACTGCTAACGTTCATAATTTC
chr1	6518229	GTCTTCTTGGTTTGAAATCCCAATGCAAAATGCTAGAATTTC
chr1	6518308	GGCAAATAGTCTTGGTTTTATGTCTGTATCTAAGGGACTAAT
chr1	6531655	TAAATAGCTAATGATAACGGTACTTTATTTACTTCAACTGTG
chr1	6533487	AACATATCCATATTCCTACAATAGTATTTAATAAAATAGACG
chr1	6650027	AGCTTTGATTAGATTTTGATAATATTTTCAGTCTGTTCCAAT
chr1	6662557	TGGATTAGGACACACATATAGACTATAACTATCTCTAAATCA
chr1	6683378	AATGTAGTCTCGTTTTAGTTGAAATATAATAGTATGTACTTA
chr1	6683549	TCCTTTCTTCCATCTCCAATTCTCTTTAAAATATCTCTTGTC
chr1	6685604	ACCTAAACCATTTCAGTCCTTATAAATGTAGTTAGATTGCTT
chr1	6688191	TTCATTTTGATAATTTATTCAGTTAGATGCGAATATACTTTC
chr1	6701231	TTAAAATTTGAAATTGAATCCTATCCTCTCAGTTTTGATTGA
chr1	6701432	TGAATTTATTAAGTTTGGGTGATTGGAAGCGGTAATGGATGG
chr1	6706615	TTCTAATAGACTCACATACAAGACGTAACAAACATGAAACTC
chr1	6765011	TTAAACTAACGTAAATATATGTGAGATCCTGGGTTGTTTGTA
chr1	6766483	TTTATACATAAAATTTATCTTACGATGATTATTTCTGTTTGG
chr1	6781564	ATCTCAAGTCATTTGGTTACAATTAAGACCCGTGATCGAATA
chr1	6781621	CTTTCATTTCGAGGTAAAGTATGTTTTGAGATCGGATAAAAT
chr1	6790024	GCATAGATGGGTAGTGAAGTTTATGGCAAAGTTCTTTGACCA
chr1	6820833	ATCCTTATATTAATAGCTAGCTATGGAAGGATATCACTAATT
chr1	6850133	GGTAACTAGACAGAGAAAATTAGAAGACATCCAACATATGAG
chr1	6852435	ATATATACTTCCCAGTTGCATAATTTTAATTTGAAGTTAACT
chr1	6876780	AAACAAAGCTTATAAACACGACTTCCCCTCCCCATTTAAAAC
chr1	6878732	TATACTACTTTGACCCAACTAACATCTAACCACAAATACGAA
chr1	6879021	AATTTAAGTCATTCAAAAGAGAAAAGAGGTATTTGTTAACTA
chr1	6879449	TTGAAAATACCTTAAAATAAACAAATACTTTTAAATGCGTTA
chr1	6907258	AAAGCTACTCTTCCTTTCTGTGATGTGAATTGTTAAAATGAC
chr1	6917114	AGATCGCACCCGTCTATTCTATACACGTAAGAGGTAATTAAA
chr1	6928142	GTTTATAAACTGTTGGAGATTCAAAATGGTTGCTTAAGACTT
chr1	6941785	AAGAAGTAGATGAAATTCAACAACCGAGACTAAACTTTGGAC
chr1	6943079	ATTCCAATTCCAAATCCCCATGTCCACCATCTCCACTTCTCT
chr1	6953912	AAAGATGCATATCAAAGAAGATATTTGTATATAGATCTCCAA
chr1	6955719	TTCTCAATGTTTAAAACTGGTTGACGATTGGGTTAAAGGTTG
chr1	6959780	TATCCAAAATTAATATAATACTCTCTTTTCAAAGTCTCCGAC
chr1	6960662	TATTAAAACTGTTGACAAAACTTATCGAAATCCATCAAATTC
chr1	7101436	GATAAACATATAGATTCTACCATTGGACTACTTTTCTCAAAC
chr1	7101529	TTTTCAGTTTGGTTCCTAACTTCAGGTCCTCCTTGGGCTTCC
chr1	7104896	TTTGGAAGAAAGATACGTTGAGGCCAAGAGATTAATAGGTTC
chr1	7110233	TTTTATTAACTAATGAAATAGCCTTTAATGAATTTGACTTCA
chr1	7110381	GATATATATAAGACACTTAACCTTATAAGACACTTAACCTTG
chr1	7220953	CTTGACAATGAGGGTTTTAGACTATCCATTATAACTCAATAC
chr1	7223348	CAAGACATGGAATTTCTCTTCTTCTCCTTCTTTCATCGACAT
chr1	7230187	ACTATAACATATCAATGACTGGATAAGCTCTGAATTAGTCGT
chr1	7243776	AAAGTACTTATCTGACAGACTCTCTCTATAGTGACTCTCGTA
chr1	7244083	AGTTGCTACTTGACTAATGTTATTACCAACGTCTTTAACATA
chr1	7250119	TTAAAATATAGTACATACTTAAATAACTCAAATGATATTCTC
chr1	7250486	ATTTAGTAAGCCACATTTAGTAAATCCCAAGTGGTCAAACTT
chr1	7250738	AATGTTGCTTTATTGTTATTACTAGCATGAGTATAAGATCTG
chr1	7251296	TTAGATCCAAATTAAATGAATAGAACAGTATTAAAGCATTGC
chr1	7254152	TTATTTTGTTCATTATTGCAAATTTTCTCATTACGTTTCATT
chr1	7257752	AAATTCAATATAAACTTCAAACTTTGTACATCTGTTATATAT
chr1	7261497	AATAATCATAATTAAAGCTTATTGTTAAGAAAAGATTAGTGA
chr1	7265548	ATTTTAAATTTAGTAAGTAAGTATCTTATCATTACATGTTAT
chr1	7278616	AAAAGCTACATCTTAGTGAGTCAAAACAGGGGAGATTGCAAG
chr1	7282318	AAATTGGGTTTATGAATGAAACTTAATGTTAGTTGTTGGGTT
chr1	7284765	ATTAAAAGTATAGAAATTTATTTGGAGAGGCATTAAGATAAG
chr1	7294943	CAAATTCTTTTGTTCTTAATTAGTCATTGTCCTCACTATTAT
chr1	7295752	GAGGTTGTCAAATGAAACTATAGATAGAATCATCCTCTAACA
chr1	7295866	TCAAAGAAATCAATTTGAGACACGTTTTCTCTTGAGCGTACT
chr1	7320629	CAAAACATTCAATTAATCAACGCTTTAATTCAAACGAAACTT
chr1	7321202	CTCTAGCGAGTACTACACATGTAACGGACATACACAATTTCG
chr1	7328351	GTGTATATCCTATATTCAACAATGTAAATTTAATTGGTAAAC
chr1	7336197	TTATTGTACATTCATTCAAATTTATAACAGTGGAATCCATGA
chr1	7340313	TGAGCCAAACAGTAAACACAACCTAAGTTATCTCCAGCTACT
chr1	7354822	AAAACGTGAGATTTTGATAAGGAAGAGTAGAATAACACGGTA
chr1	7471468	GTAGGGTTGTTTTCTTCTAGTATACCTATTAACTATGTCCTA
chr1	7471519	TCTCCATGCTATTAATTTCCATGCTTTTGTTTAAGTTTTGTA
chr1	7480301	AAATTTAAAGCCAAATGATTAGGTGCATCTCTTATTTTAGGA
chr1	7482289	TGTCATTCTTGATAAAACTTTCATTAATTAATATGTTATGAT
chr1	7484154	AAAATTGATAGTATGAGGTGGCCGTATGTAAATTCAGTCTGT
chr1	7484626	ATAAATTTTAGAGTAGATTTTAATTATGAGTACTAGAGGGCT
chr1	7494105	TTTAGTAGTTTTGTCATGGCAATTTGATCGCATTAAATATCA
chr1	7494593	AGAGAGAGAAAATCCCTTATTTCCAATTGAGTAAATAAACAT
chr1	7498000	AAATATGAATTTAAAATTGGTCTACGGACATCTCTCTTCGAC
chr1	7500598	TCCGTTTATTTAGATCTCTTAGAGGCATTTGGGTCCCTACTG
chr1	7506936	CAAATTTGCATTGATTTTGGAAGTTAATTCTTACCATAGCTG
chr1	7507096	AAGCAAGTTGAGAGAAAAGAGTAAATTGAGAGAAAACTTCAA
chr1	7507839	AAAAGGTCAATTGTGTAGCAGGCATGATATGATTTTAGGTAT
chr1	7508728	AAAACATAGGGAATAATGAATCATACAGTATTAAGAACATTC
chr1	7511469	ATTAAATCTTTTACTTTTGTATCCAATGAAAATTTATATGCG
chr1	7511812	GTTAAATATTAGATACTGGTTATACCTCAATTGGAAACACTA
chr1	7512434	CGGCGAGGGTCACTGGGATCGTGTCTTTTGATGTCCACTTCT
chr1	7514182	CAACTCTCACAACAACTCAATCTCCTTTATCACATTTCTTAC
chr1	7677304	ATTATGATTCAACTTAATACATCTTTCTCCGTTTTCTTTGCT
chr1	7683743	CAACTGTTGAAATTACTAAGTTTGTGATTGGGGTGCAAGGTT
chr1	7691715	CTCAAGAATTTTATATAGGATCTGGTTAAGTTATAAAATACC
chr1	7705454	ACAGGAGTATAATAATATGGTGACGGTCCGATGAAATTTGAC
chr1	7705954	TAAAAGAAAACAATTTTATTCGACCAGACGTAAAATGAGAGA
chr1	7713832	AGACATGATTTTGATCTTTCTTGTACATTTAATAGTGGTGAG
chr1	7735431	TTTAAACTTTCTTTTAGGTGAAAATTATATAGCTACTTCTTT
chr1	7743840	TGCAAGCAAAATTTATTGTGGAATATTAGGATCTTAATATGA
chr1	7786434	ATCAATAAATAAAACATTATAGCGATAAACTTCATGAAACAG
chr1	7791090	ATTTATTGTTTTCTTTCAGATTTCAGATTTCACATTTCAATC
chr1	7792359	TAATTATTGGACAAAAGAATCGAGAATCAAGATGTGTTTGTT
chr1	7792528	TAGAGGTTTCTAGATTTGGTTTAATAAATTCATAGGTAAAGC
chr1	7798038	TTATCATTTAATTTAGTTTATCTTAAAGGAGGTGTAATTCTT
chr1	7807285	AATATTTCAAAATTATACTACAAAGATATTATTGAAACCTTT
chr1	7821420	TAGCTTTCCTATCAGGTTGTGTCCATATGCTATGTTCCGGTG
chr1	7828915	ACTTATAAAGTGTAAATCTACAACCTCAAGCACCAGTGAACA
chr1	7832800	TTAAAATTAAAAGATGACGTATAAGTATAAGTAATGTTAGAT
chr1	7835011	AATTTACTTCATATAAATTGTAGCATTGTGTGATCTTATCAA
chr1	7950311	TTATGTAAATTTAAGATAGGTAAAAGGTAGAGTAGTGTAGAA
chr1	7968826	GGCACATGTATGAGTTCAAATCTACACCCCATCATTTACTAC
chr1	8129147	CACTCTTGGACCCAAATATGCCCTTTAGTACTCAGAGTGAAA
chr1	8133202	TGTCCTTTTATATTTTAACTTTACTTTAACTCTGTATTTTCA
chr1	8134756	TTTTCTTATAAACTCTAGATAATTATTTGAAAGGCTACAATA
chr1	8135938	AATCCTTGATATTCGATACTCTATCATCTATCCTCAATACTT
chr1	8181593	AATATCAATAATCACACACATTACCGAAAATCATCAAGATAG
chr1	8214450	TTTATTTCAAAGAACAATAGAGATATGGGCTTTTCTAACTAA
chr1	8215600	TTTTATAATTTCTTCATAAATCCATATAACATCAACATTGGA
chr1	8220982	TGAAAATTGTTTAAATGAAATGAGTTTAAGTATTACAAATCG
chr1	8224566	CTTACAATGTGTTCACTATTTCTTATCTGTAATATATTATAT
chr1	8245392	CAATCTTAATCTCTGTTTGAACTCATTAATTGTAGTAGACAT
chr1	8245891	GTTCAATTTTAGAATAGAGATATTATAAATTAAGAGTAGAGC
chr1	8259684	GAAATTAGTTGTCGACAAGCCTCTATGATGATAATTCAGAAC
chr1	8260554	TTGGGAGCCAAGAACATCGTGTGCCAACAAGCCATAGGATAA
chr1	8265259	GTCATGCCACCACTCATTGCCACCATTCATTGCCACCACTCA
chr1	8269580	AACCTTCTAAATAGAGAGAGTATATGTCAATTACCAAGCTTA
chr1	8270059	CGTGGAAACGTGACAAAAGACTAAAATAAGATCTGGGACAAA
chr1	8270541	AAAATTAAAATCCCATTACGATTATGTAAGGTTGAGAGCTTA
chr1	8270780	TCTACTACATAGAAACACAACCGTAGATTACTTACCACTAAA
chr1	8277240	AAACAAATTTTATAAGGTAAAGAGGCATCGTATGTTTAAAGT
chr1	8325837	AAAATGTTATTTAATTAAGTCAGCGATTTCTACACTTACAAC
chr1	8326207	CGCACGTGCACAACAAGTTATCATCTTTTAGAGGTATAAAAC
chr1	8326382	AAAATTGAAAGTGCAAGTTATTTTAATCTAGGTGACATATTT
chr1	8327008	TTCTTTGTCATATCTCACCTTCTTCCTTTTCAATATAATTCC
chr1	8327074	TTTTGAGCTTGCAATTAACAAACCCATAAAATTACGTTAAGT
chr1	8327155	ATTCCTCTCCCACTCGCCATCCTACTCCATCTCATGCGTGAT
chr1	8327236	TTTTGCTCTAACTCTTACTTTATGTCAAAACCATACACACTA
chr1	8327320	AATTTAGAAATTTCATTGATCAATTCCTCTCCTACTCTCGCT
chr1	8327368	TGCTCATGTTTGACCTTACTCTCCCTCGAACTCATGGTGGTT
chr1	8327556	ACAATCATTCAATTTTCTGATTACAAAACTCATTCTCATTAC
chr1	8327858	TAATAAATCATTATCAACTCGGATAGACATTTCTCACTTTAG
chr1	8327909	TTAACTCTATCACTATCACTCTAAAATTTTCTATACCGATAA
chr1	8328068	AAATAGTTCAAATAATATTTATCTACGAGACTAAACACGTGC
chr1	8328309	TTTTCATTATCCATAATCTTAACGTTCCATTGATACATAAAG
chr1	8363630	CGTAGTTAAATTTCTTTATAACATAACTTTTATAGGTGAATT
chr1	8387200	ATATTTTAAAAGAAAATCGTCCGAAGTCGTTATATCTCACTT
chr1	8396520	ACACCACTGTCCAACAACCACTATCCTAAATATATCCCTGAC
chr1	8458846	GTTGACAAATTTCAAGTTCCCTGCAAATTCTAGACATTAATT
chr1	8461058	CTAATTAGGTATGAGGTTCAAAGTCGCAGCTTCCATTCAATC
chr1	8466511	TACCTAAGAGTTAATTTTCTACGACTTGGCAATTAGGACATA
chr1	8466627	AAAGTGTGCAAACCATATTTAAAACTTGAAATACTTAGGCGC
chr1	8467130	TGATGCTCTCCCTCAGGCTTGACAGAATTGCAATCGAGAGTG
chr1	8467437	ATGTGCGTTGTTTTAAGTGTGCATATGTGATGGAGAGCAAGT
chr1	8486633	AATCATGTTTACGATTATTACTCCATGAGAAATATATAATCA
chr1	8491626	AATTATATTAATACCATGAAAGTCTAAGCATCTCTTAATAAT
chr1	8493867	AATAATGGAATTTCTTCTAGGGAGATCACAATTTTATGGCTT
chr1	8502396	TTAATTTGAGTTAAGGTCTGGCTCTTATCCCTTCATCCCTTC
chr1	8534768	ATATCAACTAACCAAAGAAAATTTGCTCATTCACATTCACTA
chr1	8534819	CATTTATAGACCTTTGTAGATTTTAAATATTCTCAAATTTGC
chr1	8535732	AAACACACCAGAATTACGACAAGGAGGGCCAAGTTTACACAC
chr1	8538415	ATATATATATCTCTGTGAAAAGGGTAGATGTTCAAATCTTTC
chr1	8566953	ATCTCGCAAATTCTAGGTGTCGTTTTCTATATCTTGTAATAG
chr1	8567312	TTATAAACGTTGATTTGATCCACCTAATGTCTATATTTAGAG
chr1	8567363	TAAGCATGAGATAGATTACAAACTATAGTATTTAACATACAC
chr1	8568606	GTTGGTCTAGTCCCTTATGATTTTCTTGTTGTTGCTCATATG
chr1	8572535	CAATTTCTGTAGTAGTGACCTTTGATTAACATAATAACGGGT
chr1	8572982	ATGAAATAAATCAAAATTCCTTTCTGTTTTAAATTCCAGACA
chr1	8579191	AAAGATTAAAATTCTTGTAGTGAATCACAATAAAACACCTAA
chr1	8580113	GTTGGGCAAACTCAAGCTTAACATAAGACTAAGAGAACCAAA
chr1	8586048	TATTGAGTTTTGTTCAGACATCTTATATGAGGTTGATCCCGT
chr1	8590567	CTTAACAGATTTGAAAAGTTTCTTATAAGCTTTAGGGTTTTA
chr1	8591201	ATTTCCTCCAACTTAATCTTTCTATCCTAGTCAAACCACTTT
chr1	8591545	ATATATGTGGGCTTATTTTATGGGGTTCTAATGACTGAGAAT
chr1	8592031	TAAAGTTACATTCAACGATAGGTACGGTTGTGTTCCTATAAT
chr1	8592517	AATTCAAGATTTGTAGTAGTTGCTAAAGTTGGTGGCCGAAAG
chr1	8594763	AAACTTTGTCTGTGTTTCTCTCAAATTTTGATATAACGTCAC
chr1	8597873	GGGACTTGAGAGTTAACCATTATCGACATTTTGAATATTTAA
chr1	8598279	TTGATGTGGAGTTTGGATTAACATATTATAAGATTGTATAAC
chr1	8598396	TTTCTTTGTTTGTGTGTTGAAACTAAATTATGATGGTTAATT
chr1	8610160	AAGTGGGAGTAAATTTCAGTCTAAAATGGATTGGAAGACTAA
chr1	8611411	CTTGTATGTTATATTGCAGTACAGAGAAAAGTTTGAAGGCAG
chr1	8616115	ATTTGCTTGTGGTACCATAGAATTGTCTTTTATTAGAACTCA
chr1	8621162	TCCTCTACCTCTTTCCCTTGCTTCTCTCTTGTAACTATAATT
chr1	8627504	TTGAAATTGAAGGACTATGGAATATTTGATAAAATAACCAAA
chr1	8632322	AAGTTAAGTAGAGTTATATGATAGTTATATTTTGTCAATTAA
chr1	8635390	CCCTTTTGGTTCAAGAGTGGACGCACCCATAGCCAAAGAGGA
chr1	8665321	GAAACTAAAGGGCTTCTCCTCGTGACAACAGGCACTTACAAA
chr1	8691496	CTGAACATTTTCTTACAATCGAACTAAATTGAATACTCAATG
chr1	8714480	ACCTCATTCCAATTATACCACTAGTCTTCACAGTTTAGTAAA
chr1	8741118	ATTCTCTTCTACTCCTCTGCCTACCCCATGAAGAAAAGATAG
chr1	8761046	ATAACTATTAGTTTAAAGTTAACTGATATATAACTCCAAAAC
chr1	8763471	TCATTCGGTAAGATTTGAAAACTAGCCTTCTTATAAAACTAC
chr1	8817491	AGTCCTAACACTCTAGATAGTCCTAACACTCTAAATGGTAAC
chr1	8833997	ATGGTTTCTATTGCCCATATCACCCCAAATATTTTACACATG
chr1	8834225	CAGTATCATCGTGAGTTTCTATTATTTCTTGGGGTAAAGGTA
chr1	8838465	AGTTTTAGGATCTTCATCTATTACATACAAACTCGTGAAATT
chr1	8843966	GTTGTGTACAAATGTCGCAAACTCATCGTAAAAGATATCTGA
chr1	8844192	CTATTTCTGTTTGTTTCTAAGTTTACTTGATTGTCATTCATA
chr1	8854542	TTTTGGTTAAATACTTTAGTGTATCCAGAGGTAACTAATCTA
chr1	8856139	TTTTGGTTGCTTATCTTGCTCCTTATCGTCTCACAGTTTTCC
chr1	8858601	TTTTATTGAGACCTGGGTTTCTCCTCTATAGACACACTATTC
chr1	8891298	AAGATCAATAGATTAATGACATCCAACAAATTCACAAATTCG
chr1	8892176	ATATATTCTACTTAGTATAGCATGTCGTAAATAAAATCTTTT
chr1	8892827	AATTTTAGAAGACTATTAATATACCTTACTTCATGGTTTAAT
chr1	8896309	AAAATTTGATAACTTAAAAGATTTTATAGTATACCAACGATT
chr1	8897768	TTAGATAAGAAATGAGAGTAAGAAATAGTTTGTTGGTTAAGG
chr1	8901221	AAAATGAATCAAATACAATGAAAGCCACTTTTACCAAGACGT
chr1	8903844	TATAAAAGATTTATTTGCATATTAAGACATTATTTTCTTGCA
chr1	8904027	GTTTTGAGTTTACGGTTTGTGTAAGTTGTCTCAATCTTCATT
chr1	8905165	TTACCAACAAAAGGACAGAATTCAAAAGTTTATTACTAAAGA
chr1	8905237	TTGCTTGTAATAAGACACACAAAATTATTTAGTGCTGCGGTT
chr1	8909246	CAAAATATAATTCAAATCGTTTCATTCAAATTGAAAATACCT
chr1	8911711	CAAATGTTCTATTTTCGATCATTCTCTTTTATTATGTAATAA
chr1	8911847	ACGCAATAATTCAATGTGTTTGTGTAGATGGTATGTAAGTGA
chr1	8919568	CAAATTTAAAATCAAAGAATCAAACTGAGACTGATAGGAATC
chr1	9023234	ATTATTAACAGTCAATAATTCTTTTATTATAGTTAGGTTTGG
chr1	9027951	TTAATTTTCCTTTCCAAATCCTCAAAAGATTAGGTTTTAAAC
chr1	9036549	TTCGTGACAATTATTTACATAGTATCAGGAGCCATAGAAAGT
chr1	9037748	ACTTCACATATTCCCCATTGCCTCGACCAAGTAAAAGACTGA
chr1	9053598	TGATCAGTTGTGAATTAAAAGTAAACTAAACAAGTCTTGGAC
chr1	9053961	AAGGAGGTGTACTTTTATAGGCTTGGATCCATCTACCCTCGT
chr1	9054262	ACATTTAATATTTCAATATGTTTCTCCTGTCCAATGTTACCA
chr1	9057137	GGAGATATGCCTTCAAATTAAATAGTAAGACTAGTAACTAAG
chr1	9164867	AATATATAATAAGTTTATAAGTTAGCTGAAATTAGACATTCC
chr1	9179427	AAAAGTTGATAGTAAACTAAAGTACGAAAAGTAGTTCCCACA
chr1	9222245	TATTCTTTTAATAAAACATTGGCTTCAAATACGAGACTTCTT
chr1	9260986	GAGGTTTTATCTCTAAATAAGAAATACATAGTTCATGAAATC
chr1	9264730	AATTAAATTTTAATGATTTCAAGAGGCGCGAGTAGTGAATTT
chr1	9292406	AATCTTTATTATGATACATAAAATAAATATCGACAAAATGAA
chr1	9318599	GTTTAAAATATTTATATACGTATGGAAATGTAAATTGTTTGG
chr1	9324918	AATGATCAGTTATTCATTTCGTCCCAAATAGATCACTGTATC
chr1	9332453	ATGTTTAATTAGGCTATCATTTGTGGTATTCCTGATATATAC
chr1	9332512	TATTGCTATCAACATATGTAGAAGGATATTATTGTCATTATG
chr1	9332569	TGTAAGGATATTGCTAATAGAAACTATAAGTGATATCTTTAG
chr1	9351892	AGTGTCAATCATACAAACTCATCACATTACTATAAACATGCA
chr1	9353765	TTTGCTCAATAAACACAAATTTGATGTCTCACCCCATTTAAA
chr1	9376893	ATCATAAACCTAATTATTGTTTTGTTCTAGAATTTAAGCAAA
chr1	9377260	AATTCCCTTAAAGAGTAAATTAGACTTCTCACTTATATTTCA
chr1	9377431	TCACTAGTAATGAGGACATAAAGGAATGATGGGCCATACTCT
chr1	9380607	ACTTCACACATTTTAATATTATAGTGGTAGTGAGACGAAGAA
chr1	9381337	AAATGACTTCTATCGAACGTTTGATGTAAATTCGCCCAACAC
chr1	9444068	TTCAATATTCTTCCTTGTATTCGAGAACATCAAAATCGTTTC
chr1	9454079	ATTTATTATAAAATTTATTTACTGACTGGACTTAAAGAATGA
chr1	9455458	AAACACTGGTAAAAGTAAATCTCAAACCTATCACAAGATGGT
chr1	9457574	AAAATAGGCCTTCATTATTTGTAATTAGCTTGCTTATTGAGA
chr1	9457739	CCAAATTCGGGAGGGTCAAACTATCAGCAGTAAGACATCTGT
chr1	9458408	GCTAGGAGTACATAGAATTCTCTAGACTTTAAAATACTTAAG
chr1	9458474	CTAGATAGTTTAACACAATATAGGACTCCAAATCTTATTATT
chr1	9458522	TTCCTTCACAATAGTATACATGACAGGGACTTTATACCATTC
chr1	9458570	TACAAGGTAGGTTTATACAGTCTTTTCCTATCAGTTCGTAAG
chr1	9466033	TTGGGAAACGACAAGTAGAGAGGGCATTTCTTTCAAGGTTAC
chr1	9495480	GGAAACTTTTGTACTAGTGAATCTTAATTGACTTAGGGAAAA
chr1	9508094	ATATAGATAATATAGTACTTAATTTAGTGGTAAAACTATCAT
chr1	9519130	TTAAAAGTAGTTTAAAGGAGATTCATCCCGAACATTACCTTT
chr1	9521979	CATGTGAAGATACAAGCATATTTATGATACTATGCATAGATA
chr1	9597909	ATAATGGAAAGAGTAGACCACCGTATCCAAAGAAGGAGAGTT
chr1	9617142	CCAAAATAGGTTTTAGGAATTTATATCCATTTTATGCATTCA
chr1	9721650	TTGATTGATTATAATTATCCTAATCCATATTGTATACAAAAT
chr1	9729572	ACGTATATTGTTGCGTCTCCATAATGCATGTTTATCAACGTA
chr1	9743399	TTATGTAGATACACTTTTATCTCTATTATCATCGATGGCTTT
chr1	9778889	ATGTTGAATCTATAATAATGCTTTGACTCATGGACTTTTGTT
chr1	9784692	AAAGGATGATTATTATTGATAATGATGTACCATGTGCTTATA
chr1	9805753	GATATCTATATAACATACTTTTGTGTCTAGCATATAGTTATC
chr1	9819650	TTCTTGTCGTTCATCAACTTGAAAACATAAAGTCCTTATTGT
chr1	9819981	AATAGCTAAAACTAACCGCTACTATCAATCCAAATATAAGTC
chr1	9821050	TTAACCCATAAATGAGATATTCTTTCCATGTTAAATCTCCCA
chr1	9822123	TCAGGTTGGTTTGTTTAAATCGGTGCTAAATTTGATTCTTCT
chr1	9856549	TCCTTGATTGCTCCTACATCCAAACAACAAAGGAAATGCCAA
chr1	9859882	ATTTTGAGTAACATCACTATATTTAAAGCATCCATGGTGAGA
chr1	9866899	CATCACATATGAGTCGTGTCATCCTATTTCTCATTTAAGGAG
chr1	9866983	CTCAGTTCAGAAGAAAAGGTTGGTGAGACTAAATTTAGTGAG
chr1	9867031	AGCCTAGGTTGGTGAGATAAAATTCAATTAGCAAAAGAGCCA
chr1	9867088	GGATTGAAGCCCTGAAGGTTTTCTTTGAAATGGTTGTTGGGC
chr1	9867359	AACTAGAGGTTAGAGTTAATTTGTAGTATGTAAAGTGTACTA
chr1	9867521	GTGTCTAGACGGCACACCCTTAACTAGTCGCATGAAATGACA
chr1	9867569	GCGAGACCTGACAATTCTTAAGATAATACCTCACAAACGATT
chr1	9867625	TTGTTTTATTATGTTATTTACCATCCAAAACATATTCTCTAT
chr1	9867694	TGTAGCGAAACCTTCCAACTAACCACTTTATCACATGAACAA
chr1	9867790	ATGTGTGAATGCTTCCAATATTGTTGCTTGATTGTAACCTTG
chr1	9867844	GATACATGTGAAGCACTTTTCAAATACTGTAGCACTCATTTA
chr1	9867892	TTTCGATGCTCATTCATAGGATTTGATATAAACCTTCTTATC
chr1	9867940	GTTGAATAACCCAAATCATAGTTATGCTTCCAACAACATTAC
chr1	9867988	AGAAATAGACAAATTTAGTCAAACAAATGAATGTCAACCCAT
chr1	9868215	TTTCTCAAACCCAACTACCACTGATCAAAAGAGTAGAACCGT
chr1	9868266	AAATTAATAATAATGACTTATGATTCATGCCTATTGCCCAAT
chr1	9868562	CAACACTTGCCAAGACGTTAAATTGTAAAGGAGACCCACCCG
chr1	9868619	GATTGACAAATCCACCTATGCTTAAACGGGCAAACATCGATA
chr1	9868708	ATTGAAATGTACAACTATTTATATTGCATGATTTGTAGAAAA
chr1	9868924	GCATCAACTTGTTAGTATTTTCAGTTAGCCTACATAACATGA
chr1	9869060	ATTCAAATATCAATGAAGTGTGTTTTATTGCAAATGAGTTAT
chr1	9869284	TTTATTTTAGGGGTGTTTTGTCGAAGGGGTTAGAGGAAGTGG
chr1	9869371	TATAATAGTTGGTTATTTTATTTGATGATGGATATGTTATAC
chr1	9869419	CATTTATATAGTTGGACAAGTAGAATATTTACAGGAAGAGAT
chr1	9869531	AAAATAACAAAAGAGAAACAAACAACCTAATACACACCCTTA
chr1	9869600	TCTTTTCATGCACAAAATGGTAGTCAATTTTAGTATGCTTTG
chr1	9869650	AAACACATATATTACACATTAATTGACAAATCTAGTATAAGT
chr1	9869716	GATATTCAGTGTTTGTGGAAGAGTGAGATACCGTTGGCTACC
chr1	9869764	CAAATCAGTATATAGGAGTGAATTCGAGGAAAACAACATAGC
chr1	9869812	TAGAGCGGTGATCTACAGTATCGTTAGCCCAATCAACATCAG
chr1	9869903	GTGCCACCATGATACCATAAGATACGTTTCACAGTTGTATAG
chr1	9869963	TGCATAAATTGACTTACATGGTTGACAACAAAGGTGATAATT
chr1	9870011	GTAAATGTGAGATATTGCAATGATCCCACCGACTATTGGTAT
chr1	9870077	GCAGAGGCATGAAGATCAATAATTGTCGACATAGGTGTAAGA
chr1	9870230	CTTAACATGAGGATATAATTTGGATAAGTTATTACTATGTCA
chr1	9870323	GGTTGAGCCATATAGATAACCTCTTGTAAATGTTCGTGTAGG
chr1	9870413	ACAAGCGTAAGAATAATAATTGGTTTAGTTAATCCATTAATG
chr1	9870508	TGTTTGTCACCATTTATTTGCTTTCTTAGGTTTACTTTAGGT
chr1	9870637	AGCTAAGGATGATACTTGAGAAAAGGACATTTAAAACTACAT
chr1	9870685	TTGAGACGTGCACTTCGAATATCAACTAATACTCAATGATCA
chr1	9870733	GAAAGATGGAGATAAGGACTTGATTATTCGTGATTAGTGATT
chr1	9870838	GCAACTGCCACTAACTCCACTAAACACTTGCGATTTGGATGA
chr1	9870892	CATTCAAGCATGGTCTATGGCTACTAACCTGGAATTAGTTAT
chr1	9871123	CTCCCAAAGAGTGATTGTTAGTCGTTATTCATTAGCCTCAAT
chr1	9872511	TAATAAATATAAGCTTAAGAGAGGCCTGAATATGATCTAATT
chr1	9873137	ATTGTTTGAGTAGTGTTGTATTCTCTGTTAGCATGATAAGAA
chr1	9880087	AATGTATAAATATATGGGTTAATTAGTTATGCTTTTCTATCG
chr1	9880440	TTTAGACTCTCGGTTATAGTTACCTTTGAAAATCATATTCAT
chr1	9896798	GGTGTTATAAAGTAAAAGTGGATATTTCATGGTTGGATCTTA
chr1	9961269	TTTATTATTGCACAGCTGTAATTTTGATAACAATTAGTAAAT
chr1	9969368	GGAATGTTAAATTTGGAATGTTAAATCATTTATGCAAACATT
chr1	9986713	ATGAGAAATAAGAATGAGAAGTTCGTATTGGATCGACCTTGT
chr1	9996992	TTCTTCTTCACTTGAACATGCTATATTCATTTTATACTTTCT
chr1	9997054	AAAATGTAACGTCTTCATTCTCAATAGTCAAGGAAGTTGGGT
chr1	9997159	TTTCTTTCTTTCTACCTCTCCATCATTTTCTACTAGAGCTTC
chr1	9997378	TATAATATAGTAAAAGCAAAGTGTAGCATTTAGATTTTCCAA
chr1	9997500	TTTTCTTATTAAGTCTTCATGATGAGGTGGGAGTGTTGTGAT
chr1	10010195	AAATACTCATGTCTAAAATAGTCATTTACGGGCGATCATAGA
chr1	10025612	ATGATTTGGTAAAATGAGTTGCAAAACATTATGGCAGATTTT
chr1	10025755	ACAACCAACGTTTGACTTGTTGTTTTGATCGCCTACTGTGCT
chr1	10027557	TTTTCTAAATTGCAAAAGTTATGATAGGAAATTAGGGTATGA
chr1	10027854	AAAACCTAAATTTTGTTATCAATATTATTTACTAGATATGTA
chr1	10030213	ATATATATGCTATCATAAACTACCCTCAATTTGATTAGTTCA
chr1	10031282	AATGACCCAACTAATTAGCATCGAAACAGGAAATGATCAATT
chr1	10034615	ATCTTGTTTAATAACTATCTTAATCTTGCTATAATTGTGTAG
chr1	10035397	ACAACTATTTTAAATAAAAGGTGAAGCTAAAACACTTGTACT
chr1	10035491	AAATATGCTAAGAAGACTCAAATTGATCCATGAAAATCATAT
chr1	10038008	ATTAATTATTTAATTTTAGTTACGTATTGAGCAAAGATGGTG
chr1	10041349	AAAATTGTTCCTCTAATTTGCATGCTCATATTTAACTGTATT
chr1	10042254	GAAATCGAATTCAATAATCCTTTATCATAAAACGTGTCTTTG
chr1	10042578	GCATGTTAATCTTGTTGAGGGGTGCTGCATGTTACAATAATA
chr1	10043639	TAATTTACATAAGACACCTGAATTAATCTTAAACTGATTGCT
chr1	10044230	TTTACTTATAAATCCTATTCCCTCTTATCTTTGCCAAATCTT
chr1	10044296	GTATAATACCTAACATGAGCTAAACAACTAGTGGTCTGTTTC
chr1	10044844	CCAAGTAGTTTCCATATGGTCGAACGAGGGTCCTTCTTGTCG
chr1	10045344	ACCAAAAGAAACAAACAAATCTCTTTATATCCAACAACTCTT
chr1	10051969	AGTGATTTCAAATTAGAAGGCAGGTGATATTAACTATTTCAT
chr1	10068580	ATCAACTCAAGTTAAAATGGACCCAGTGTGAGTTTTAAACTA
chr1	10068860	AGTTTATATTCTAGCCCAATAGTATTTATGGTTGAGAACAGT
chr1	10068965	AACAACAACACTCCAATTAATAATAATTAGTACATAAAGTGT
chr1	10069058	TAAAATAAAACAATAGGCATTCTAAGATTTCTAACAATTCAA
chr1	10069189	TCAAAATATGGTAAATCGGAAGGTTGATCAAAATTTCAGCAT
chr1	10069242	TTTAAAGAAAACAGTAAACACAGTGGTAAAACAAGTAAGAGC
chr1	10069664	TCTACTGAATCCAAAATTTCCTTGTGCTCTGTAATCCTCTCA
chr1	10069753	ATGTACTTTAGAAGGTATTTTAGTCATATTTGATGAGTAGAT
chr1	10069819	GTTTGATACTCGGAAATGTAGGACTTTGCTCTATTTTAGGGA
chr1	10069947	AATATTTTGTGCGGCTAAATTCATAAAATGATAGGTTACTTC
chr1	10071135	CACGTGTATGCTTCATATTTAATTTCATGCTTAATTCTTAAC
chr1	10088734	CATACATAATGTATTATAGTTATAAATCCAACAAATTCATGT
chr1	10091145	ATTTAATTTGATATATAGTAAAGTAAACAATATATATACAAT
chr1	10092384	ATTATTTAATAATTTATCTCCAAAATAACAAGGCAATGTGAT
chr1	10098676	ATGATAAACATAACAATCCCTAACCGAATAACATGTATAAAG
chr1	10099020	AAGGAGTGGAATAAGGAGGAATAAGATGTTATTATTAACTCT
chr1	10130553	GTTTATTATACAATGTTTGGTGCTCCTTATAAAATTTATGGA
chr1	10130616	TCTTTGCGAGTGAAATCTTTAAGTTTTCTCATAACCTCTATT
chr1	10131381	ATATAAGTGAGATGAATTTATAAAAGAAGGCAATGATCCCCA
chr1	10131588	TTACTGCTCTTTGTTTGTCTATTATAGGTGTACATGAGGTTT
chr1	10140825	TTTGTACCTTTATGAATCATTAGAAAATAATAAGTCTTTCAG
chr1	10142051	CATAAATTGTCCCTAAGAGTCCAAGCTAAATCCTTCTATGAG
chr1	10143960	TTTCCCAGCCTTTACTATTTTCTTGAATTTCCATCTTTGAAC
chr1	10160473	ATATACTATAAATCATTTAAAGCTACTATTTCAACATGATCC
chr1	10160560	TGGATCTTGTCTCCACAGGTGTAATGTCGAATAAAATAACTT
chr1	10161193	TCTATGAGATTAATACTTGAAAGCTAAATTATGACTTGTTGG
chr1	10164631	AAATGTCTTAAGTACGTAGGGTTAATTAGTATGTTATAAATT
chr1	10172641	TGGAGACATAATGTGAAATCCCAAAATTTGTAAAACAGTGGA
chr1	10173435	ATTATTTAAAATCTATCCAATGTTAGAAATGTTAATCTTCAA
chr1	10175141	AACCATAGATTACACAGGAGAGTTCAATAGATTTAGTGCTTG
chr1	10175201	TAAAGATATTGTCAACTTACACGTACTTACTTTTCTTATAGA
chr1	10228030	AGGGTTTAGGGTGAAGGGTTTAGTTTTGATTGAAAAGACAAA
chr1	10228151	ACCCTTTAAATTATGGAATTAAAGCTCCTATGGAATTAAGCT
chr1	10228568	ATTTATCCAATATAAATAGAGATATATCATTATCATTAATAC
chr1	10228823	TCCTATACAAGCAAAAGCCACGTCCACTTTCAAAACAGAGAA
chr1	10229527	TTTATATATTTATGCCGGCACAAGATTTATACACAGGGAGAC
chr1	10229847	TTCTTCTCGATACAGTTGTCGGACACTTACTACAAGAAAATT
chr1	10231365	TCACAAAGACAACATCAAAATACCATGGACGCCTGGAGGAAC
chr1	10232255	GCTTCCAATCAGCTCATCAAATCCTTCATCGCACTACTCGTC
chr1	10233033	AAGTATTCTCAATAAGGAGGAGTTTGTGTTCTTATGTTCTTT
chr1	10235373	TTTTAATTCCCTTTTATAAAATTCTTTAAATGTACATAAGTA
chr1	10235811	GGTTTAACAATATCACCAACGACAATGTATCATAGTTTCCTA
chr1	10235865	TCTTTATTCGATTGACAAGTAAGGTAATTGGTCCCATCAAAT
chr1	10242292	GATAAGATCAATAAATATGTGTAAAGTAATTTCGGGCGGCGA
chr1	10244854	GTTTAGAGATTAAATAGGCATGAAAATTCGGAGTTAGAAATT
chr1	10252994	AAATTAGAAAACTTGAGTCTGAATTACTAAGATTCTTGAGGT
chr1	10256556	AAAATTTCCAATGAATAAGCCTTTTAATAATGTTAACGACTT
chr1	10257081	AGAGAAAGTTCATCCCCTACCATTTGCTCCCTCACAGATAGG
chr1	10259103	ATTTATTTTATGGAATTATCTCAAACTCAAACGCACGTCCAA
chr1	10261098	AAATTTCTGTAAAATTAAAGTATATCCATAAATATATCCATC
chr1	10261182	AAACTCACCAAATTTCAAAACCTTAACTGTTTGTAAGCCCTG
chr1	10301863	GCAAAAGTGAGAAATTGAAAAGCAGATTACCGTCTTATTAGC
chr1	10308182	CTTCCCCAGGTTACCAGGCGTTCAAGTCAAAGCTAGGAAAGG
chr1	10308248	GCGTTAGCCAGACGGTTAAAGTTGAAGGAGCGACACTAGGCA
chr1	10308356	AGTAATAAAAGAAGTCCTATTTGATATATAGCATTGTGTGTT
chr1	10308440	GAAGCTAAGTTCATCATTCTAAGTTGAGCGTTTTATCATGAG
chr1	10308533	ACATGATGTGTCTTTATGATCTAAGCCCCTCAGTAGTAGTTC
chr1	10308755	TCATATATGATCCTACAATTTTGAAAATTCGTTTGGACATAT
chr1	10322839	TTTAAACTCATATTTGAACCACGTGAACCTCATAATTTCTTT
chr1	10323573	TCCTAGAGAAGATAATTACTATAATCCAACAAACTTTAGTAA
chr1	10327572	TCACATAACAGTTGATATCATTAGTAATCAGATGGCAATTTG
chr1	10328110	GGCTAAAGTAATGGATTGTGTTGTTGTAGATAAAATGAGGTA
chr1	10330166	TCTTTAAAACAAATATGTACTATCACCATTTTCTTTAAAATT
chr1	10335059	AAGTGCTCCTTATATTAATTGTACTATATACACTTTAACATG
chr1	10336681	TGTAATGTATACTTAGAAAATGTTGAAAATGAGCATGGTAGT
chr1	10368151	GGAATACAATCCTTAGATGTCTTGGTGTGAGAGCGGGTACTT
chr1	10386174	TTTTATTATCTAATCTATACCCTAAGCTCCATCAAACAATCA
chr1	10392295	AAAACTTTGTATAGGATGTGATATTCTAACTTCAAGTTTAAG
chr1	10721840	AAAATTGGTTTCATTCTTAAACATAAAGGAAGAGAGCACAGA
chr1	10725245	AAAATAAAATAACCTATATGCTCTTGTCAAAGTATCAAACAC
chr1	10827567	GAACCCAATTCTTTGCGGTAGTCGAAGTCTCTCGCTATTTTG
chr1	10827672	CCATATGAGATACCTTCCCAATCGATCTTTGACACTCTACTA
chr1	10835540	TATTTTAATTAAGATTTGAGTCTCCATCCTCTATCTCATATA
chr1	10836768	AAAATAATATAAAGTCAAAATGAACAACAGCAAATAAACAAT
chr1	10848927	TTATGAAATTTTAAAGTCAATAGGGTCAACTTATTTGGCTAA
chr1	10916363	ACCTGAAGTGGTAGTGTGGTAGTGTTCATAGAGAAGTCAATC
chr1	10955376	TCCATTAAGGGATTTAGCTGCTCATGGTAAAGGAAAAGGTGA
chr1	10956989	ATTTTGAGGGTAAAACGATATATTGACTTAACTAAAATTACA
chr1	10957275	TTTTGTAGCCCTCTCGAAGTGAAGACTACTTACATTCTCTTA
chr1	10957449	GAATTGCTCCTATTCATCGTTCAAAGTTAGCCTTTTATAGAG
chr1	10959447	AAAATTCCAACACAAGCCACCTCTTCCTTGCGGTAGAAATGC
chr1	10959498	GCTAGAGACACCCGGAAACCACCACATTAACTTGTCTTGAGG
chr1	10959629	GCCATCCTTTCATAGCCCGCCTACTAACCTCCAAGCATAGCC
chr1	10959752	TGAAGGTTATCTCGCCCATTCTTTCTTCAAGCTTGGCACCTA
chr1	10959821	ATATGGCCGCCCGACATGACATCTTGCCTAATGCCTTAGATT
chr1	10959987	TCATCTCGGCCACTTAACAACTTCCAAGCCAAAACTCACACT
chr1	10960053	CTACCTTAGCTTTTAATGACACACTCAAACTTCAACACTGAT
chr1	10960196	CATCTGTACTTTTAACTTCAACGACATCAAATCTAGAAATGT
chr1	10960244	TAACAAAAGGACCTAACCACTTAGACTTTAATTTGGCCAACA
chr1	10960388	TTCTAGAATTCTCGTAAGCATCTAAACTTAGTTCTTCTAGTC
chr1	10960439	CAAGAAACCTTGTCTCTGTTGGCTTGTGCGAGAGTTGGGTTG
chr1	10960535	GACTTATCGAATATGAGCTTGAAAGGTGTTATGCCATTTGGG
chr1	10960619	CGAAGACTCCAATCTTTCCTCTTTGGGTTGACGGTCTTTTCA
chr1	10960670	TTTACCTCTGTATTAGAAATCTCTGCTAGCCCATTGGTTTGA
chr1	10960733	GGTGTTGGATACCATACTTCCTCATCAAGTCTTCGACTGGCG
chr1	10960985	TTTTATTTTAATAGAAGTAATTGGGTAGTTTTATTCTTCTTA
chr1	10961034	ATCTTAATACTTCTTTCTTCCAAAATCCCTCTCCTTCGCATC
chr1	10961227	TGTTCTCTTTGTTCCATACTCTTTGTCAATTTTGTGCTTGGA
chr1	10961445	AGTCTTCGTTGAGTACAAGATTCTACTGTCTGCCCGAGTGCA
chr1	10961881	CTAATAACCCATATAGGCTTCCGAGATTAAGAATTGCTAACT
chr1	10962050	TGTCAACTAACACTGGCCCGCCGAGCTTTCCTCTTGTGATGT
chr1	10962104	CGTAGGATTTAAATCGTCAAGCTAGTTTCCATCGTGTAACCT
chr1	10962188	CCACTTATTTTGCATTTCAACAGGATAATCACGTAAAACAAG
chr1	10962350	GAACATTTCTGCACGTTATTACATACCCTCCATCGACTCTGA
chr1	10962549	ATTTTGTTACTTCTATCTACTGGTGTTAGGGTTTGGGCATTG
chr1	10962731	TGGAGATTATTATTCATAGAACTTAACATATCTAGCCATTTT
chr1	10963691	GTTACCAAACATTTCTGTGGTATTTATCGAACCGGGTTACAA
chr1	10963758	TGTTATTATTGATCATCTCATTTATTTAATATTCAATCCTTT
chr1	10963854	AGAAAGGTCGAATGTTGGTGCTTCTCATCTGATGGAAAATTA
chr1	10964471	ACATCTGGGGCCAAGCAAGCAGGTAGAAGAAGGTTTAAGCAA
chr1	10964522	TTTCGAGACTTCAAAAGGGTTCAAGGGTGAGTTAGAAAGGAG
chr1	10964666	GGAACTAAGCCAAGAACCTAGCCAAAGAGAGTGATAAAATGC
chr1	10964803	AAGAAATGTTTGAGCTGAATGTATCTGATTTATCAATAATTT
chr1	11030354	ATATTAGATAGTTCATATGTCTATGTTTACGGATGAAGAGTT
chr1	11031403	AGTAACAAAATAAAATGCTAATTAATGTCTGTTTATATAGTT
chr1	11034775	TTTTACAACAGTACCACCTGATTACGATGATTTTGGCAAACT
chr1	11034965	AACTTCAGTAATCTTTCAAAATCTCAATTAAGGATCCATACC
chr1	11035210	CATAAGGACCTGTAAATCTAACTACAAAATAACTCTCTCCTA
chr1	11036012	TTAGGAAATGCAATAATACTTCTCCAAGTTTCTAGGAACGTT
chr1	11036066	GTTCTTGATGCACTGTAAAAGAAGGTAGTTATTGTATCATTC
chr1	11049782	TCGTTGAATATAGGTTATTCTTTTATTTGAGAAGATGAAGTT
chr1	11057094	CCCACCAAAGTATCTACTACAAGGGTATTCCTGTATTTTCGA
chr1	11063040	AAAAGATCATATGTATTCTATTATTTCGCTCTTTGATATGTA
chr1	11063437	TGAAATGAAGAAAACAGGTATGATTCAAACAAATATCATGTG
chr1	11063485	ATTTGTAAATAGGCATGATAACCTTTTGCTTGAAAATTTAAC
chr1	11065389	CCATTTCTACACTGGTAATTGATACATATATCTCAGTACTTA
chr1	11123203	TGTTCTTACGTATGAGATGAATGTGATACCTGTCAAGTGCCC
chr1	11125797	AAGACAAACAAATTAATATTCATTCCCTCTGGTAGTTAAACG
chr1	11125845	CTTTAGAGATAAGCGTTTATAACTTACCACAATTTTACGTTA
chr1	11130262	ATGATGTTCTGGATCATGATAATGTGGACAAGGATGATGACC
chr1	11130940	CTTAGAGGTTGAATCGAGAAAGGTAGACCAGTACGATCTCAT
chr1	11132105	TTTAACTACTCCCTTTTATGCATAATAACAACTTAAACCTAG
chr1	11132349	ATTAGATAACAATCAGTATTATTGGCTAATTATCCTATAGTA
chr1	11134426	CTACACGACCGTATATCATGAATGTAGTACACGAATGTTCAG
chr1	11137906	ATGGCTTTCATGCTCCCCACTTTATCCTCTCTTATGTGACTA
chr1	11159664	AAAGTTTGAGATTTTGACGTAAATTGATATATCAGAATTCAG
chr1	11165023	ATGTTAGAGCAAACCACCAAGAACTAACCTTTTAGGAATGCA
chr1	11168823	AAATCATGCACCATTACATTACCAGGATTGAATCTCATCTGC
chr1	11173092	TGCGAGGCGGGGTGTGACATTAAGCTTATAAGTTAATCCTTT
chr1	11188100	TGGGTTATTATGATCCGAGATAAATTGCAATTGTGTAATGAT
chr1	11244322	TTAATTTTGTTCTCTTTTCTCTAAGAATATGTGTTGAAACCA
chr1	11263854	TCGGAAAGTAGATGGTTCAAGGAAAGAAATACCAGTATCCAT
chr1	11281719	CTCACAAGGATGGGGTTTTCTACATTAAAATTTCTTATGTGG
chr1	11287561	TCAAGTGGATATTTGAAATGTAATTAAACGTGCGAGGTTCAA
chr1	11303396	AAAAGTGGCCATTACTTAAACAGAAACCAGAGACCACCTAAA
chr1	11635134	ATTTTATAATATAAAGAGACTTATCTGACAGACTTATTCTTT
chr1	11637735	TCAAGGTACTAGAGTAATCTGTGTTTGAAGGCATCCAGGATT
chr1	11638191	GTGGGTTCATCATACACAAGAGAGGGAGAAGTGAAATGCATG
chr1	11644023	CACCTCTGATCTTCTGTGTGCCTTCATAAATTACAGCTAAAC
chr1	11646942	ATAAGCCTCAGGATCTGAATACTTGTCCCGCCTTGCATCAAA
chr1	11646994	GTTTAAAGAGGACGAAACTAGAAGCTGGAATCGTTTCTGTAG
chr1	11647560	ATGTATTTTAATAAATTTTGGATGACCTAGCTTGGAGCCCAA
chr1	11647626	GACGAGCTACTTAGTCCTATATTTGTCGATGATTAATTCAAA
chr1	11647868	CATTAAAATTTCTTAAACATAGTTTTAGGGAGGCGGTCATTT
chr1	11649176	TATGTTTTAGTATCATATTTATGGTAGAAATGAATGGATAAA
chr1	11736866	AGGAACCTTGGGCCACATTGTCATTGTCAACTTTCATTCCAC
chr1	11766231	AATATATTAAAGACTCTTTCATTCGTTCTTTGCATTTTAAAC
chr1	11771760	ATAAGAGCCCTTATCCCAATGGTTACGAATACGATCCACCTT
chr1	11810758	GGAAGTTAAACGATCTTATGATACAAAGTAAAAGAATTATCT
chr1	11839139	CTCAAACTTCATCCACCTTTATGTTTACACAGTTTATTCAAA
chr1	11909758	CAATTAAGTTTACTATTGAAGCTGCTTATCGTTGGGAGTCCG
chr1	11910847	ATTTACTCCTTTGTTACGGTTTTAGCTTGTGGATATTGAGGA
chr1	11990551	GACATGTGAGTGGAGGCATTTTGAAATAGTCACTTTTACTTA
chr1	12118876	GTATTTCCCCTAACAGCCCTAAGTTTTATGTTTTGAATGCAC
chr1	12122479	TGAAATTAAAATTCCTGTCAGGGCAACGTAAGGGATTATGGA
chr1	12230984	TTTCGAACACCCAGTAGCCGAATTGTGGAGTGAGAATGCCGG
chr1	12392375	CTTTTAGTGCTTATTGAGTTGAATGTTCGAATAATAGAGTTT
chr1	12396523	ATGTCAGAATGCATATATCTCGTAGTGTAGCCTGAGATCCAT
chr1	12474075	AACTATCATGACTACCCACACCACAAGACTCCACTTATCCTC
chr1	12474934	AGCTTTTACAAGATTAGCAAACACCCAAGCTCACCAAACCTT
chr1	12701429	CGTCGGTTGGTTCATGCGTCACGTCCCTCTCTTCTCTTCTCG
chr1	12701596	TGTAACGCCGTGTCTCTCCTGCCAGATCTGCAACGCCGGTCC
chr1	13446205	CAAGTTCTTGCGTAAAATAACAAGTATATGACACTTTTATTT
chr1	13446263	TTTGTTTAAATTGAATTTCCAACTCTTGTGCCCAACTTTTGA
chr1	13446578	GAATAGTATGTATTCTTTGCTGCAACCTCGACTTGATAGTTT
chr1	13446680	TGAGGATCCCCATGAATACGTTAGGAAGGGTTATGGTAAGGC
chr1	13446731	ATGGGTTTTAATGCTTGCAATGCTTGATGACAATTACATGGC
chr1	13446785	GCTTTGCACATATTTTGTAGATATTATTGAGGATTTGTATAG
chr1	13446833	GACTGCTTCTATGGATTTTGTCAGTGAGTTGGTTAGGAAGCG
chr1	13446918	ATTTTCAATAGGTATATTTATAATTTTGATGCCAATGGTTGA
chr1	13446996	TACAGGTACGACGAAGCAACTATTGAATTTAAGCCCTATAGA
chr1	13447119	CGCATGCTAGTTCAACACGTATTTCCTGAATTCAACAGTCCT
chr1	13447257	ATGTAATAATTTGGTTAACATGAATGACTTAAGTCCATAACT
chr1	13447416	ATTGCACTTGATTCCAAACCTCATTTTCTTTGTACACGTGAT
chr1	13447573	TGGACAGTACGCCCATATCAATTTTGCTGACCAGAACAATTT
chr1	13447826	TTAAATTAAATTAACATATATAGACAATTCTTCAGAGTACCC
chr1	13447883	GTTGGAGACTTGAATTACAACGTATTAAAGGGATTAGATGCC
chr1	13447931	TTCTGAGCCTAGTTCATGTTGACTATTTATACTTTATATTAG
chr1	13447981	CTTAATATTATTTTGGGTCTAGATGCTTGTTTGGATGTTACT
chr1	13448055	ATTTGAATGAAATCCGTCCAATCCTTCCCCAACTTCTTGATG
chr1	13448195	AGGTTGAAAATGAAGACCTTGTATTTACTCTGGAGACAATAG
chr1	13448255	AAATGGCTCCTTATGCACTTGGATTATGTCACAATTTGGTAT
chr1	13448312	CAATATAGAAATAGCTGTGATATTTTATTGAAGGCTTGGAGG
chr1	13448408	CAGAAGCAGACGAAGAAGCTGATGATCCTGGTGCTCTTGCTG
chr1	13448525	AGCCAACATTGCTCCCAATCATGCGAAGAATGTTGACAACTG
chr1	13448576	GTTTGGATAATTTTGAAATATACTTCTCTTGCTTCTTGTTGA
chr1	13448667	TTATCCTATTCTTGTGGGATGACTTGCTTTCTTATTGTTTCT
chr1	13448715	TTATTGCCATTGTTTAAAAGATTAGTATGTACTTGGTCTTCT
chr1	13448814	GACACGAGAATATATTATTGAAGTTCTGTAAATGGGCCTAAA
chr1	13448887	ATCTTTGGAAATTGGAGTTCAGTGAAGAGATTGAATTTGCAC
chr1	13448965	CCACATAGGCAATAAACTTCTTGATGTCAAATGCTGAGAGTC
chr1	13449013	TTGATGGTAGGCTTAATTGAGGTATGTATAAACGGGATGGTA
chr1	13449070	AGGTTTTCGTTTGGAACTCCTTAGTAGTACTTCTTTAATTCA
chr1	13449179	GGGTTACCAATAAAGAATTTGGGATAAAAGACATAGAGCCAA
chr1	13449251	GTGATACTACCTTCGACGTCCTTTCAGCTACAAAACATATGA
chr1	13449353	ATAAACTTTATTGGTAGCATGATTGGTATTGTATTATTTTGT
chr1	13449411	ATGCTTCATTATCATTTGTCATCTTTAAACTACCCCTTGATA
chr1	13449492	TCTATTTTATAATAATAGCGAACTTAGAATTTAATGCCAATA
chr1	13449573	TTAGAACCTTTAATATCTAATTCACTCTTTATATATGCTTTT
chr1	13449624	TTTTGAAGAAGTCTTGGAAATTGTATCATTTATGACGTTCTT
chr1	13449693	GAGTCTTTGGCCACTGATGATGGAAGCATTGTCAGAATGGGC
chr1	13449744	TTTTCCAAGTATGTTGTCTTTGTATACAGCCAATTTGTACTC
chr1	13449795	GACTTCAACGATGGTTCTCTGGGCATAAGTAGGAGCTTTTAA
chr1	13449864	GATTCATAATTCTAATCAGATGTAGTCTAGTGGTCTGGTTCT
chr1	13449918	TTTACGTGAAATTGCATGAAATAAGTGTAGTGAAATTTGATA
chr1	13449966	AAAGTTGTAGACAATACAGGCGGTTCTTGGTTGGTTGGTTAG
chr1	13450042	TGTGAAAACTGAAGGAATGTATATGGGCATTGGTTGGTTTGC
chr1	13450113	TGTGAAAACTGAAGGAATGTAAATGGGGCATACGAAACACAA
chr1	13450167	AGTCCTTCAACTCCCTATAAGAAAAGAGACCAATCCAACCAA
chr1	13450215	AGAATAATACTAAGCTGATTACAAAATGTTTGACTACAGTTA
chr1	13450563	AAACATAGCCATATAAAACTGAAGTACGAAACCTTAAATGTT
chr1	13450712	AAAGAGTGTATCCTCAATGGTCCATGTCCTAATATTTTGGAA
chr1	13450760	TATTCCTGTGTCAGCTTTGTCTGTGCCCAATTTTCTTAGCCT
chr1	13450877	AAAATTCTACACTTTCAAACCGGGAGAGATAGTAGAACTTTT
chr1	13451011	AAAATTCTACTATCTCTCCTGGTCCAAACTCCTGACTTGATA
chr1	13451152	GCTTATTGCCATTAGAACAACATAACTCGGTACATAATCATA
chr1	13451206	GTTACACCAAATCTAGTTTAGTTGTGTGCTCATGTTGTTGAT
chr1	13451263	GGATACAAATTAACTTTAGTAGGTTAGAGTCTGTAATGTCAT
chr1	13451311	GCATGCATTTATATAACAGTCATTTCTGGTAGTAGCATTTGA
chr1	13451359	CCATGTATATGAAATGAATGTAGGACGAGGTAGCCATGGAAA
chr1	13451425	TTTGTTCGCAGATATACTTGTTCCATTGGACAATTATGTATC
chr1	13451473	GACCGCTCATTTCCTCACCTGTAAAGCACCTGATTACCAACA
chr1	13451524	GAACATGATTTCCTCAGTGAGCTCCTACTCTTTAGATTGCAT
chr1	13451572	CTGTTAACTTGCCTCCACGCTGATAAACTTGCACAATTCCAC
chr1	13451662	CTCCAAAGCTTATTCAAGTTGTCTTTCAAAACTGCAAAGGTC
chr1	13451716	GGATTGAACCATATCTCAGAATCACAATAGATCGCCTGCAAC
chr1	13451806	TTGAGGACCTAGGCCAGTTTACGGTAGTGAATAAGCTATTGT
chr1	13451858	TACATTTCAAACTTTCTCCTTGGTTATTCTCCTTTGTTATTC
chr1	13451907	AGTATTACTTTCCAGAGCATACTATTTAAGATCTTTGAATTT
chr1	13451973	TTGTTTCTTTCTTGTTTGGAACTTGGTCTCTTATGTGATTCC
chr1	13452030	GTCCAATGGTATAATGTTTTAAAATCTATGTACATTTGGGGA
chr1	13452092	AGGTCACTTTAGCATAAAGATACAATCCTTTTAGCAACAAAT
chr1	13452189	TTTTCTCGTCATTCTTAGCAATTTATTTAAGGTTTTAACTTA
chr1	13452243	ATTTGAATGTCGGACTGTTTGAATTTCTAGCCTGAAACAATA
chr1	13452364	AAAGTGTTACGATGGTTCTGTTTAAATTTCCTTTTGCAGATT
chr1	13452451	CAAAAGCTAGGTGTTGCAGCAGACGTATTCAATCTTTGGTTC
chr1	13452567	TTTGTTTACTTACTGCTAGTATTGTCTGCATGGTTTGGATTT
chr1	13452666	GATTGACCTCTTTGCTTGCACTTCCAGCTGATCAATTACCTG
chr1	13452780	TTTCTCACTCCCTCCCCTATTTATAACTATATTTCCAGGCTA
chr1	13452939	TCTGATAAGGAAATGGGATTTGATGGGGAAGATGGTGATGAA
chr1	13453014	CAGGTCTGCACATCGTTCATACATTGTGTAATAATATCAGAA
chr1	13453065	TATCCCTTAGATAAGTTATACTATACTATATGCTACATCTCA
chr1	13453198	AGGTTGTCTAGTTATATAGTTTCTCAGCAACACCTTTCTTTG
chr1	13453286	TTTTGGTGGGAAGCACTATTTAATTTATGGCAATTGTAACGT
chr1	13453335	TTAGTTTCTTTTGACTTTAGATTAGAGTTCAAGATGCCTTAG
chr1	13453538	GTTTTAGATAAGTAACTCTCTTAATCTGTCAGTGAAAAGTTC
chr1	13453669	AAAATTGTTGTTTGCTGCTTTTAGATCTTTGATGGTGTTCTC
chr1	13453726	CTTCCTGTCTTTATGGGCTTGTGGGTTTTGCTCTTCTTACCG
chr1	13453774	GCTCAGATGATGATTGGACTATATTGGATGTGTTAAATGTTC
chr1	13453822	GGTTCACATTTCACTACACATTATCAATTTGTTACTCAGATT
chr1	13453870	TAATTTCAAATTCAATGGACTTTACAGGCAAAATCTTTCCGC
chr1	13454038	TAATTTGATTTAATAAGATTCAAACTTCCTCACGAAATTTAA
chr1	13454137	GATGAGGTTTCAGAGTCTTAGCCAATCATTAGAGTTCCAATA
chr1	13454275	AGTCAGATATGTCACTTGTAAGGCTAAAATTTTGAATTGCTC
chr1	13454323	TCCCATCATGTTCATTGGTTTAGTAAAATGATTGATTGAATG
chr1	13454371	AAGTTGCTGCCATTCTCTTGATTTGATTGGTTCAGTGTTCAT
chr1	13454497	CAAATTGTCCTGAGTTGCCAGAGTCGGTTACCCTTGACCCAG
chr1	13454551	GGGTTGATGGTTCAGTGAGTCCCATGCATGTGATGGCAGAAC
chr1	13454744	TGAACACATCAGTATATTTCTGGGTGGTTATTTCCTCGGCTG
chr1	13454792	TAAAAGTCCCAAATTTTAGGTTAGAATTCCCTCGGTCGGTGA
chr1	13454947	ATATTACTATTATCATTATAAGTTGTGGGATTAATGAGAAGG
chr1	13454995	GTTTTCTTGCCTTGCTCTGTTCTTTCTCCCTCTAATGGCCTA
chr1	13455193	AAAAGCTAGTGATAAAATGGAGGCCGACTAAAGGGAATTGAC
chr1	13455333	AAGTTTCATAAATATTTGTCATTTAGTGGGGTTAAATAAAGC
chr1	13455435	TTAATAATATAAAGAGATGATATATAATATTTCCAAGTGACA
chr1	13455483	CATTTTAACAATGGAAGATGGGTGAGAGAGCAAAATAAATTA
chr1	13455593	TGAAATTTTGGAATGTGTTGATTTGGTGGAATGCTGAAATGT
chr1	13456178	TATTTAGAATATGATAAATTATCCATCGATCGACTATTCTTA
chr1	13456404	ATAAAATGAGTATCCCAACTAGCATTAAGTTTGTACGATAAC
chr1	13456496	GTAGAAATACACTATTGAAAGATCATGTCGAATGGAGGTGGG
chr1	13456544	AGACAATTTAGACTGTGACTTGATTTGTGGTTGCAGGGTGGT
chr1	13456610	AGAGTGCTTTATGATATGGAGAGTCGGTGGGAGGATAGACTT
chr1	13457072	CCATTTAAAATCAAATAGACCTAAGAACACATTAGTAGGATT
chr1	13457151	AGGATTTAAGGTTATAAAGTAACTCTACTAGTAAAGTTCATC
chr1	13457226	CCTCCTGCCTGAGAACTGACTTGAAACTAGCGTTGAATTCAC
chr1	13457315	ATATACCTAGAAAATTTAGAGTAAGTCGCGAAAATTCACATC
chr1	13458919	CCTATTTAGATCGATGATACTGAGCGAATAAGTATGACAATT
chr1	13459621	CTTGCATTTTGTGGAACCTAGTTAAACCGATGATAGTAGGCA
chr1	13497435	CCACGCTAACCTTAACACTCCTCTACTTCCTCCTTTACCCCT
chr1	13598904	GCCCAAGCGTCTAATAGCCCATCCACCACGTCCAAGCTCCGA
chr1	13650327	TGTATCTCAAGATAGACATGATGATTCGAATGACCTAAATTA
chr1	13663920	AGATTGAGTTAGGCATAATGAGCAGAGTAAGATGAGTAGAAG
chr1	13676516	TTCCGATGCATTCTACCGACTAAACTGTCAACGACTATTTGG
chr1	13689555	AAAACATGTGTTCAAATCTTGTTTGTTCGAAATAGGGAAGGA
chr1	13728388	CAATTAAACTCTATTCACCTCATACCCGTTGAACATCATTGA
chr1	13730246	TATATCATATTCTTAAAATGAATTTCTCTACTTAAAATTGCT
chr1	13762761	CCACTTTTGTACTACTGGTCACTCGTCAATTTGTGCGCCACC
chr1	13787760	ACGGTAATGATCGTATATAAAGGAAGACAAGTATCATAAGTA
chr1	13789572	TCTTTAAATATTTAAGGAAGCTAACTCATAATTAAAAGATAT
chr1	13824623	ACTTCCCAATTATTATTCTTAATCACTTTACTTATCATATAT
chr1	13836108	TTTAATTATTTTACTTTATGGCATCATTTCACGAACCCCAAT
chr1	13836671	GAAAAGGAGCTCTTATCTCTCTTGTTTACAAATTTCTCTTAT
chr1	13845108	TTTTCCTGATCTGTTAAACTAGCCCTGTACCGAGACTCACCA
chr1	13909115	CTTTTCCTATAATAAAGGTCTGATATCCAAAATTCATTCTAC
chr1	13910161	AATCTTTGAAATAAGAAAGTAACACTTCTTTATCACTGAATG
chr1	13910562	GGCTATTCGTCTCTTGTATTAATGTTGTAGTTCGTCCGTATT
chr1	13931335	GTTCTTCGATTATGTGTGTAAGCATATAAATAAAGTGACTAC
chr1	14056848	TATGATTTAATTCTTCTTGCTAGCTAAAATCAAAACTTCATC
chr1	14057007	CTTGCGGATGGGATAGAGCATTATCTCCACTTCTTTAGGCAA
chr1	14057132	GTAAATCTCCTTAAATTACTTTTGTCTAAGATCATTCACTAC
chr1	14057247	TTTCTTATATGAACTCCTATTAGCTTAAGTAGAGGAATATCC
chr1	14057395	AATTTTCCATGCAAAGGTTCATAAGGAGTTTATTAAGAGGGT
chr1	14057763	TCAAAACCCAAGTAAACATCTAGAAAATCATCCAACTATCAC
chr1	14057811	ATAATAATTTTCTTCCATAACTTAGGCAATTCTAGAAGGGCA
chr1	14058066	ACCAATATCATTTATGCCAGACACGAGAGACATTATCAATAA
chr1	14058114	AAATCATTAAAATTCAAAGAGGTGTACACATTTTATCCCTAT
chr1	14058529	CAAATAATTTCAATGTTGATCTTTGGTCGCATACTTGTTTGG
chr1	14059049	CCATAAGATTTTCCTACTTTCAATAGTTTTGTCCATCTTGAG
chr1	14059204	TTTCACAACTATCATGCCTCCAAGAAATCTAACTTATATCAA
chr1	14059360	TTTCACTTAATTAAACATTTGTATTTCTTCTTAGCACATACA
chr1	14059443	AAATTTTCAGAATAGATTCATCAATAGAAAAGAGGTTCTAGA
chr1	14059627	AGATGATTTGAGGAGAGGACCAATTGTTTTCTTTCATATGAC
chr1	14059773	TTTATGAATGTTTGTTACTTACGCTGAAAGATAAGCAATGTA
chr1	14059986	GTGATCTTTGCTTTCTTTGATCGCCGTTAACCTTGCTTCCCA
chr1	14060055	TTTACTAGACATTTTCGGATCTGGTATAAACTTTTACAGACC
chr1	14060240	TGAGCGGAAGAACACATGACAAACACACTCAAGGCACAATAC
chr1	14060294	CTTAGGCATTAACATGAACATTTTACAACAACCCTTAATTTA
chr1	14060485	TCTAGAAGTAGATTGACTCAACAACAGCCAATTACCTAAGTC
chr1	14060548	GAAATTTAAAATTTCAAGTTATGGCAACCTGCTCTTACCAAG
chr1	14060793	AAAATAATAGAAAAGAGTTAAGAGAAGGACACCGCTAATTTT
chr1	14061028	AGAAAACTTCTCTAAAGACGTGGTACTACAATTTGAAGCTCA
chr1	14061115	GAAAGTAATACAAAATTGGAAGGCTTTAGAGGAATAACAATG
chr1	14061622	CAATATTTTCTTTCATTTGACTGTTCGATTTGGGTGATCTTT
chr1	14062052	AGGACGAATGGCCAAAACTGAGGATTCATTGTATGCTTTAAT
chr1	14062118	ATGGACAAAAGAATTGGGCTAGATTGGATAGGATGTGGCTCA
chr1	14062166	GTTTATATGCATCAAACCTAGTCTTATCCACAATGAACGATG
chr1	14062232	GAAGACACCTATACTGCCTCATTATTGTTGATCATCAGCTTC
chr1	14062388	CTGTTGGGAGAAGACTACGAAACATCCGGCTCGAGCTTATTA
chr1	14062525	GCAAATTTGATTTAGAGCGACATCAACATCAGATCTTCACAG
chr1	14062740	CATCTATTGACCTAAGTAGCAAAGCACGAGTAAAGAAACTTG
chr1	14062788	ATCCTTATACAAAGAGAGTGAGGAAAGGGCGTATAACCATGA
chr1	14062890	ACGTTATGGAATGTGGCTGAAGACCTTTGGAGCGTGAAAGAG
chr1	14063101	TTTGCTTTCCTTTATGATAATGTCTTATAATTTTAGCGGCTG
chr1	14125937	TCTTAGTTAGAATCTTGCCTGGTGAAGTAACTGTGTTTTAGA
chr1	14143100	ATTATTCGAACCTTTCAATTCATAAATGTGGGTCCGGACTAT
chr1	14143356	ACTACGCTTAGATTTATTGGATTTGTTGCTAAAATATCGGTA
chr1	14370535	CCATGATAATTGGATGCACGACGAGAAAAGCAATCTGAGGAA
chr1	14370806	TGGAACTGCACTTGTCCAAATACCAACTTCATAGGCTTACTT
chr1	14370992	TGGAAAGGAGTGCAAGGCGACCAGAGAGAGAGAAGACATATA
chr1	14371046	GACCTGTGAACATCTATCTGATTTAAAATGGGTGAGGATGAG
chr1	14371203	GATTAGGAAGGGGTATAAGTCAGTACTAATACCAGGCCTATA
chr1	14575240	CAAATTTGGAGAAGCTCTTTGATTAGGTTGATAGACTGCAAT
chr1	14594088	ACCTTCAAGAAACAATATCACTTACCACCATAACCCAATACT
chr1	14596138	AGAAGGCAAGGGATCTTCACAATGACATGGTAGCCCAAGTTG
chr1	14597299	AGACACCGATAGATATCTAAGAAGAAGAAATACTTATGTAGG
chr1	14619873	CCTATGAGGGAAGATCCTTTACTATTGCAAGTTAGTCCAAGA
chr1	14624688	AACATATCAAACTCCATGTTGTACTGCTTAACTGTCATCTGG
chr1	14640424	GATTGTAGTCTATCTATGTATATCATTACTCATCATCGATAA
chr1	14690468	TGTTTGAAGGTTCTAATTAATTATAGGCTCTGTATGTTTGCG
chr1	14769323	AAATAAAATGGTGTAAAGATAAGTTTAACCCCACAATATACA
chr1	14816388	TTAACTAAACATCTTTATAAATAATCTCCTATAGCCTAAATT
chr1	14816751	AAAATTGTTATAAACTAGTAAAGGTAAATATGGAATTCTGCA
chr1	14886570	AGAATTTCCACATTCGTTATCTTTGTGTCTCATTGGCGCACT
chr1	14889874	TTACCAAGAAAGAAAACACAATCAAATGAGGAAATGCATATA
chr1	14890139	ATAGTCTATGTTATTATTCACACTATTCTTTTCTTTAAACTC
chr1	14898115	TTACGAATTTCAATTGGTGTCCATGTAAGAATTATTCGTTCT
chr1	14899364	AGGTTAATTTAGTCTTTATATATGATGTATTAGAGTTTTATT
chr1	14899480	AGTTGCAAGTCAGAACATTTAAAGTGGGTTTGATCATTCCAT
chr1	14899574	ATATTTGATCTTAAGGAATTATGTTTTGGGTTTAGTGCTTGA
chr1	14902460	TTTTGATTTTCTCTAAAAGATTTAGAATCAACGTTTGACCGA
chr1	14902523	TACACAGTAGAACAACTATCGATAATTAATTTCCCAAAACTC
chr1	14907198	TTTCTCTAATTTTGAATGCTGAGTCGCCATGTCACCATCTCA
chr1	14913292	TAAGTTTGGCCACTGTTTTCAAAACGGGTGCTATGGGGTGCT
chr1	14913542	AGGTATTTGACTACTTTTATACATATTCCCCTGTAAGTAAGA
chr1	15272763	GTATGGAAAATAAAATCTACGAAATATGTGAATCAATCTTTC
chr1	15284404	GCTTCATGAGGCATTTCATTCAAACACATTTGTAAAGCTACC
chr1	15377664	GGTTACCATATGTTCCGGTTCGTTTCAAGTCCATAATGCCAA
chr1	15377832	TTAAACTAACTCAATTCATATAGTATAGGTTAGGTAGTTCAA
chr1	15377925	AGATTGCTTATCTCTTCTCAATTTCTCACAATAGATTTCATA
chr1	15381278	TTTACTAGAATTCATCCACTTTGTCCTTTGCCTTGCATCCCT
chr1	15385570	ATTTATCATTATTTTAAGGAAGTTTGTTAATCGGTTGAGCAA
chr1	15423302	TGTGTAAACTATAGAGAATAATAGATATGCGTGTGAAGAATA
chr1	15429359	ATAGGTTGAAAAGGTCTAGGTAATAATATGACAGTTTGAATT
chr1	15429763	CTTGTTAGTTAAAATTATTCTTCAATGTCTCATTGGATTGCA
chr1	15429890	CTATATTATTTGAACATTGTGAACAGAGGCATGCATGTTGTT
chr1	15433737	TTATTCAATCTGAAAATATGAAAAGTAAGTAGTGAAAACTGA
chr1	15443610	GAGGATTGAGTTGACTAGGTGAGTTAGTAAATATATTCCAAT
chr1	15443694	ATTACATTGTTGGTATAACACGAAACTATATGCATGATATAA
chr1	15443742	AAATGAACTATCTTATTATCTCTAATCTTGCTCGCTTACAAT
chr1	15443829	GCATCCATAGCATTACATGTCGTCTAGAATTAGTTTGGAGCA
chr1	15443912	GGTAAGTCATAGAAAGTTCCTTGCACTGGTGGTTCTATATTG
chr1	15444060	GAAGCAACCTCATGTTTCTTTTGACGCAGCTTGTAGTAATGT
chr1	15444120	CATTCTGCCCATGTTCCTGTGATCATATTAGCTAGATATGTT
chr1	15454331	ATGGGTTATCATCTCATTAAGAATATATGTTCAAAGGAAAAG
chr1	15597974	TTGTTGAAAGATAACCCTTGAGTGTAATACATAAAATCCTTA
chr1	15598787	TGAATGATTCATTAAAGGAGTTAGTGCGTGCGTGTGCTAGGT
chr1	15723040	TTATTATATGTCAAACCCAATAATTAATTTGATAAACTTCTC
chr1	15771846	TTTGCTTATTGGGCTTGAGTTTAGATCTATATAAGACTTGAA
chr1	15772044	GTAAAAGCTTACACAATGTATAATTATAGTTTGGGTTGAACA
chr1	15816017	AGAGCAATAATCTCGAGTCTCTATCTTGGTCTTCAAAACTGT
chr1	15825280	GCACTTCCTTTGAGTCTGAGTAATGATCTTCTTCCTCCCTGT
chr1	15825349	TCCACTAAACTTACACAAAATCTCTTCGGCTTTGATAATCAT
chr1	15886953	TTTGTCGTGTTAAATGATGACAGTTCTATTTTACGTTCAGTG
chr1	15892562	AGCAAATTTAAAATCATATCACTGATACACATTGGTAAATAC
chr1	15967427	AATAGCTATTCACCTAATGTTTGTCTCGTCCAACCTAAGAGA
chr1	16021127	GATTTGAACTCACATCTCAGTTTGCGTACTAATACCAATACT
chr1	16021473	TTAAAACATTAATTAAACAATGCATAGTTGAACCTACTACTC
chr1	16022294	TTAACGAAAATTAAGATGTTTAGCATAGTAATACTGTAGTTA
chr1	16113316	ACTTTTGTACTAGTGAGCGGCAACTATCTCTTGTCAAAATAG
chr1	16113965	ATATATACACTATATGACACTGTTGATATCCATTTTCATATA
chr1	16148539	GCAACGGACTTAGTTTTCAAGCCAAATTTAACAAGTAGTCAA
chr1	16175918	AAAAGGCTGGTATTTGTGACGAGATTGTGTCTATGGGATGAG
chr1	16176328	TTAAGTTTCTGGTTGCGGTGTTTAATATATTAAGTTGAAATT
chr1	16177116	ATATATACTTATATATCACTAATGTGTTGATTTACTAACTAA
chr1	16177164	TTGAGGAGAGAACCCCATTAGGAGATGTATTTGTTCTAAATT
chr1	16177246	ACATAAATTAGGTGGAATAATTCAAATATGTGTCCATTCTTG
chr1	16177294	TTTCTAAATTTGAAGGGTTGAATCTGGTTATTAAAGACAAAC
chr1	16177394	AAGAAACTTCATACGGATAAATTAACCAAGAATATTAGTCTC
chr1	16177481	CAAACCCATTCATCAAGGACAGGCACCACACAAAGAAACACC
chr1	16177589	TCTTATGAGATAGAACATTAATAAACTTAATACAAATCAGAC
chr1	16177637	AAAATAAGGGGATGAGAGGCAAAAGTAAAATAGTCAACAAAA
chr1	16177685	AGGTCTCTCACAACCGCCAGAGCCTTAAGGAGCTTAATGGTT
chr1	16177796	AGAGGAGGGTGATGAGATTAGTTGGATGGTATGTTTTATCAT
chr1	16198276	GAAGCTCAACAAATTCTTGAAATAGCATAAGCCAACTTGAGG
chr1	16198324	AGCTGAGGGTAAGAGACAAACATTTGAGGCAAATTTAGCTCT
chr1	16199184	GACTCATTCAAATGGCGCAAGTTAACGGTGGGATTTGATTCC
chr1	16253572	AAAAGAATTTAGGGTAGATTATAAAGTATTATACAATTACAT
chr1	16253678	ATGGCACAACAATTTATGGGACAAGATGACCATTAGGAAAAC
chr1	16254157	AAAATGTAAGAAGAAAATGAGGCAACCTAGCTCGTACTTTCT
chr1	16254208	TTGTGCATAAAATAACAATAAAGCCTTCAAAGTTCAACTACA
chr1	16254259	GGCTTTCACATCTCTCATTCGAAGCCATTACACCAAACATTA
chr1	16291562	TTTGTATGTACATAGATTCACCATAATCATACTCCCAATAGA
chr1	16297573	AAGCCCAATCCCCTCAATCACTTCCACTAACCTCTCTTTATA
chr1	16302073	TTATTGAAAGAGAATGTTAATGATTCAAAATTGTGAGAGTTC
chr1	16308970	GAATGTAGTTTATTTAATTTGAAAGCCTTGTAATTGGTGGGT
chr1	16333254	ATAAAACCAAAATATTAGTGTAAAGTTAGTTAAGTTTGTATA
chr1	16350161	TTTATGTCATAGTATATCCTAAAGTAGATAGAGACCATGTAT
chr1	16359251	TTTATTTATAATCACAATCTCTAGTAATTGCTTAATAATATA
chr1	16406958	AGTGGTCAATAAGAATCGTGAAAATCTTGTCTCGTGAGATTA
chr1	16409590	TGGATGGCTCAGTTCATGGAAGTCTGTTCACGATTTTATCTA
chr1	16418140	AAATTAACCCAATTGATAAGCATGAAACTTTGTGGTCATTGT
chr1	16418204	TCAATTTCAATTTGAGAGCATAAAGTTGATAAATAACGTGTA
chr1	16418606	AAACAATCCATTTCAATTCATTTCAATAAGGTTTTGGGTTTA
chr1	16426826	CATCAATTCAATTACTCATTTCTTAAACTTCTATAGTCTCGT
chr1	16442097	AAGCAAATTGACGGAAGCAACAAATCCAATAGTGTAGCAAGA
chr1	16455961	AATTTTGGCATAATTAAGTATATGTATCAAATCAAATAGTTT
chr1	16484653	TATTACAAGTAATTTAGTGACATTAGACAATTATCAGAGAGC
chr1	16500719	TTTGAAATATAATAATCCATAATCCATATAAAGGTGATTCAA
chr1	16521511	AAAATAGATTGTGTTGACATGTTTTGCATCATCATTTCCATT
chr1	16523085	ACAATATGAGCCAACTTGACTAATGACACAATCTCAACAACA
chr1	16523154	GTCTTATGATTAACAACTTAATAAGGTTCACACAATTTGACT
chr1	16523307	AGAATGAGAGAACCAAATGAATCACATACTTTCCAGCCAATC
chr1	16523373	CACAACGCATCAGAATTAAACTTCCAATAGTCAACATCAAAC
chr1	16523427	TCCTTATTTGTTACATTTATGGCTAATAGTTAACTCAACCAT
chr1	16523781	TCTACTAATACTTTGAGCTTTTGATAAATTTTGTATGAGTCT
chr1	16523879	AAAGAGTCAAATAACCATTTCCTTACGTCAAATTCGAGTGGA
chr1	16523945	TACAGAAAAGCAGTCTCGCTCTCTCTCGTTCAGCTTGTCTTG
chr1	16523993	TTGCTCAATCTCTCTTAGTCTCGCATGGCTAGTGTCATTTCT
chr1	16524047	TTGCTCGATTGGTGTTGCTCTTGTCCATCTTCGATTGGTGTC
chr1	16524095	GAAGAAGAAGCGAGAGAAGTGTGCCAAAGAAGAAAACAATGT
chr1	16524399	AAATTGAATATGTCATACACTAATTAAACATAAAGTTAGAAT
chr1	16524576	AAACTTATAATTGTATTGATTATTCTAGGAATTCCGTATATT
chr1	16524885	CTAAAATCACACTACAAAATCTAAATTGAACTCTTAAAATTC
chr1	16524972	GTAGAGGCTCTATCGATGGACCTACACAAATGGTTTGCGTCG
chr1	16525206	AACTAAAGAGATTAATATTTCGAACGATGATCATGTAACTCA
chr1	16525289	GGTCGTCTTCTGACTTGTATGGGTGAATGTGACCATAAGTTG
chr1	16525392	AAAAGATGGAATTCACTCGTTCATGTCTTTAAGGTAAGTAGA
chr1	16525440	GTCCCTTAAATGCGTTGACTTTGGAACTTCAATAGTGAGATC
chr1	16525500	AATAGGGATTTTGTTTACAATTGGACCATGAACAGAGATTTG
chr1	16525587	ATGTATTACATATGAACTATAATTTATTCAATAAAGTAATAC
chr1	16525700	TGTAGTTGACATATAAAGTTGGATTGTGTTTAAGAAATTAAT
chr1	16527804	TAAGAGTACAATTATAAGTCCATTAGCTAATATAATTAATAC
chr1	17007823	AATTAGTTTACATCTAAAACACAAATGATTGTAGTCTAGGCT
chr1	17009942	ATCTCATGATTGTTGTAGCTAAATGTTTAAACCTGTTTTCTC
chr1	17041451	TTAAAATGTCCTAAGGAGTAATTATAATTGATTGGCCATTCA
chr1	17324580	ACTTTACAAAATTCATCATATTCTAGGAGCTGTTTATGATAA
chr1	17324918	AACATAAATCGTTGTTTTAAATTGCTTACTTACAATTCTTTC
chr1	17326879	AGTATCACAATGGTACTACACAGATGATTGATGAAGAGTAAG
chr1	17343481	CATAAAACCCAACCGTATTAAGTTCAAAATTAAGATGAGCAA
chr1	17343581	ACTATAAAAGTAATTATTACCCTAAATTAAGACTAGCCACCT
chr1	17343635	CACAAATGTTGATATCTCTGTGACAAATGCAAATTGGATGAA
chr1	17343683	AATGAGATTGTATTGCCTACCCTCTCCTTGTCGCTTGTTTAG
chr1	17343749	GTGAAAGTAGTAAGTACCATTGCTTCTTTTGTCGAATACACA
chr1	17343818	CAATAGTTATATAGCATATACCTTGATTCTCTAATACTAAAA
chr1	17343932	GTAGAAATGTATTACTACTATAAATAGCATTTTAGGCCTATC
chr1	17343995	TAGTAGTACAATATAACCAGAAAGTGAGATATAAAGAAATGT
chr1	17344046	TAGAGTGTGATATTTTGAATTCCTTATCTCTAACCTTTGCCT
chr1	17344360	TGCTACAGAATCAAATCGACTAGCTCAATTACTTATCACCAT
chr1	17344497	GGATGTTGTTCTTTTGTATGACGTGATACTCAAGTTAATCAA
chr1	17344841	AAATAAACATTTCTCTCATAAATCTATAGTTTGAACGTGTGT
chr1	17345119	TTTACGAGCTAGGAATGCATGAGACTTACTAGACATATATCA
chr1	17345485	ATTTTCTAATTTTATTTGATCACATTAGATTTCAAACGGAGA
chr1	17345618	GGTCGCCCCAATAATATATCACTCGCATGCATTGATACTACA
chr1	17345949	TCCAACTAAGGATATGGAGCTACTGCCCTCAATGTATTCATC
chr1	17346437	TTTTGCTCTTTCCATCGAAGTTTCCATCTCTATTATGCCACA
chr1	17346485	GTTCTCTAACTCAATACTTGCAATTTAGCTTTTAAATCTCGT
chr1	17346657	AAATCACTACAAGAAAACAGACTAATCGCGATGATAGAAACG
chr1	17347124	ACCCAACCCGTTTACACCTCCAATATCTTTCTTGAGGCTCTT
chr1	17347393	TTTGTGCCTACAGATAAGATAATTGCCAAGTAGTCTGTAACT
chr1	17347639	CCTTAATGACTATGTGGTGAAAATTTAGTGAAATCTAACCTA
chr1	17347829	TGACTTCCATGTTATGTTTACAATGGTCCTTATGTTAATAAT
chr1	17347952	TTACTTTCCAGGTAAGAGTAATAATGCCCTAAGATGAGCTTA
chr1	17348049	GGGTAGAGTATTGTATAGAATTCTAGGTGTTGACAAGAACTT
chr1	17348111	TAAAATTGTAAATAAGGTGGGTTGTACTTAAAATTCTTTAAA
chr1	17348180	CAAAATTTGAATTAAGTAAAGGTAAAAGAGATTAGGGTCAAT
chr1	17348246	GTATCGACTGACTTTCACGCCGTTTCTTATATCAATAGTTGG
chr1	17348300	GGGTGTGACACTTCCCTTTAATTGTTAAGGTTTCTTGTCAGC
chr1	17348348	TCTAACAAACCAATCTACTGGGTGGTGTTTGTAATTAGGCAT
chr1	17348411	TTCAGCTGAACAAGGAAGAAGAGTGTCGCCTGAAGACTCGAG
chr1	17348468	CGAATGTCACAAACGAGACCTCTTCACCCCTACCACACCTTA
chr1	17348528	CGTCAAGCTCTAAACCCATAGAAAAGAAACATAGGATTGACA
chr1	17348576	TTGACCCGAAATCTTTCAAAGTCACCCACCCTTCTCGTCAAC
chr1	17348681	GCAAGCTAAGTTGTGAAGGCTAGGCGAGTTAACTTGTGAAGG
chr1	17348795	AATCAAGGATTAGCATCAACAATAGTTCATAATGAGGTGTCA
chr1	17348921	TTAAAAGAAAGACAAAGGAATATAAATTTACAATGAGTGCTG
chr1	17348992	AATTGTTGAAGAAAACTCAAAGTGGTCAATATTCAAAAGATT
chr1	17349184	TTGAATTTGAATTTTAAACACAAACAGGCAGATTGAAATTTT
chr1	17349232	GCTAGCACGTCCTTTACCAAACATTAAGACACTTAGCATTGC
chr1	17349370	CGAGGTAGACATTAGGTTCCCACACAATAAGAGCTATACGAT
chr1	17349484	GGCCGCATGACTGTCACAGCCCGCCCCAAGACCTGCTTGCTT
chr1	17349550	AATATCCTTGACGCGATTAACAATAAAGATACTCCTCTTAAC
chr1	17349756	GCATCTCGCCTAGCAAATCCAAACTTCCTCTTCTCTTTAGTC
chr1	17350395	TACATTGTTCAGAATCACCTACATTCTAACCCTTTCTGCTTT
chr1	17350680	TCAAAACACATGCTAAAAGGGCTTTGACAATTCATTGAATCT
chr1	17350838	CTTCAAATTCGGAATTGTTTTCGTATAACTTCTTTCCACAGA
chr1	17350940	GAGAGTGTAGCTTGCTCAAATTCACTTACGAACTGACCATCT
chr1	17350992	TATCCAAAATGTCAATCTTCTCATATCTCAAATATCCAACAG
chr1	17351222	TTCAAACCTCTTGAACTCTTTGAAAACTACAAGATACCTAAT
chr1	17351336	ACATGTGCAGCTTGCCCATTGCCCAACCTTGAGTCAGACAAT
chr1	17351495	ATTTCAGGCCAATAAGAGAGAACAAATCTATAGATCTAAGGA
chr1	17351616	CGTAAGCAGTTTATTATCAACCTATTTTATTTACGTACGTAC
chr1	17351697	GATTTTCTCAAGTATTTTAAGCATAAGTTTTAGTATCCAACC
chr1	17353877	GTTATTTACTTGAACCATAGAGACCTTTACAACACATTTTGC
chr1	17353931	ACTCTTGAACTTAGCTCCTTCATCTAATACTTAACATTTAGT
chr1	17358219	TGTTTAAAATACACACTTAAAGAATAGTTTTGTGTAGCTTCC
chr1	17359417	TTAATGCACCATGTTTTGCCACACAACTCAATTGACTTCTCA
chr1	17361966	CTAATTCTGAATGGACTTACTAATACTGAAGAATCTGGATCC
chr1	17362125	TTCCAAGTTGTTGTTATTATTTACAAGGTACCTTCACTGTGG
chr1	17362241	GTTATAATTGTAATAAAATTGGACATTTACCTAGAAATCGTA
chr1	17362565	CGAAAGAACCTAGTCTCGAGTTATCTCCTCAACAAAGCGAGT
chr1	17363006	GTTTCTACATTTTGAAGGGTATACACACAACAAGAAAATATG
chr1	17363714	TTTTCCCAAGGAGGCTTGAAGTCACTTCGATGCTTTTCCGTT
chr1	17364160	AGAGGATATCCCGACTCTGTTCTCCCACACATTTATTTTGAC
chr1	17364325	ATTAAATTTCTCATAAAGTGTTAGCTCTCAAGATTTATGCTT
chr1	17364507	AATTTCTTTAGCTTTCTTGGGGCTGTTTAACTATTTATTTAA
chr1	17364568	GATTGAGGTAGTTCAGTTTATCATGGCATGTTTAACTTATAC
chr1	17367440	AAAATAAGAAAAGCTCATGATAAATTTGAAAGACGTTTAAAA
chr1	17369070	TCATTACACTTCATTTTACTGGTTATAAATGGTAAATAGATA
chr1	17371010	AGTTTCAATAAAATACAATTACTGATTTTAGACAAAAGTAGG
chr1	17371554	ATGTTTGTTTAATTTTAGTCGATGTACATTCAAGTTTTCACT
chr1	17376461	AATGGTGTCCTATTTGCATATCTACAATTATTGGGGAAGGTG
chr1	17403258	TTGATCATAATTTTGTTGCATCTGTCTATCGTTTCCATCAAG
chr1	17433360	GCTTTGCACTTTTGTTTACCATCGATAAGGTTAGACATTATA
chr1	17433492	CTTCAAATGACATTGGAGATCAGAGTATCCTTCATTAAAATT
chr1	17433694	CATTAGCAAATTTGACCACTGCCTAATTGACGATGTCGGATG
chr1	17434026	GTTCCTTGGATATATAAATATTCTTTCAACTATGATTTTAGG
chr1	17435255	TGTTACGTTTCAAACAAGACTTTAATTAGTCAAAATTATTTA
chr1	17436039	AAAGCCTACAAGCCTCAATGTGAAATAGATCCTATACCAATA
chr1	17446537	CAAGCTTATCATAGTTCCTGAATCCAAGTTACCAAAATTAAA
chr1	17452606	AACACTCCAAATAATCACACCAAACCCTTGTTCAATAGTATC
chr1	17452686	AAATAAATTATCAAATCACACATCAAATCCTAGTTTTAGTGA
chr1	17452782	TACCCTAGAAAATGGAACGTGAGACAGATTTGAGTTGAATTT
chr1	17454955	GTTATCTCATCAACACCTTGAAACAGTTTATAGTGGACCGTG
chr1	17455010	CCTAAAAGGTTTATAGCATATGGATTAAGATGGGGTGTCTTA
chr1	17455058	TAAAACTATAGATACGATATCCAATTTGTAATGTCAGAAATG
chr1	17456844	TTCGAAGGTCTTAACGCGTAAATCTTCTCGTGAACTACTCAA
chr1	17457567	CTTTCAGTGGATACTTTGCCAACTTTGTAAACTTCTTTTCAG
chr1	17461936	ACCTTGCCGTTGGTTTGATTATTGCCTGCCTATTCCTACAGT
chr1	17466575	ACTCTTAAATTCTTAGATGTATATTAAATGAACGGGTGTGTG
chr1	17471160	TTAGGCCGCTAAGTTCAATACGCTAGCTCTTTTCAATGTATT
chr1	17479326	TTCACTTGAACACGAATCAGTTAACACGTTTAACAATCCTTC
chr1	17490655	CCTTGACTAGTTCTGAGTATAATTACTTCAAATTTACATGGA
chr1	17490717	TTTATGTCAAATTGTAAAAGATAAAGTACTAAATATGACAAT
chr1	17490833	ACTATAGTCCTAAGTTCTCTTTTATTACCTTTATCGACATGG
chr1	17490920	TTAATGTACTAAATATGTCTTGACTCTATTAGGCTACATCGT
chr1	17490974	TACATGAGTCATAAATTTCTTGCCAAGACATCATCGTACATG
chr1	17493691	CGAACAAAGGACGCGGCGGCTGGGTTTCGACTTCAATGAAAA
chr1	17510309	TATAACACAATATATCACACCAGACTAAATATCGCACTACTC
chr1	17534752	TAGACAAAACAAAATATTATAGAATCTTAAGAACTTACAGGG
chr1	17541595	GACGACGACACTCATATCTGATATCTAATTCCACTCTACTCT
chr1	17551762	AGTTATAAACTTAAGTATATTGTTTCTATCTTGGTTAAGTGT
chr1	17553142	CATTGTTGGTTTCGGAATCCTGATAGAAATGAATTTGTCCTC
chr1	17553843	CAAGGGTTGCTTTTGGAGAACGTGCAAGGGATCTAGCATATA
chr1	17555802	TAATGACCAATGACTTATCCTGCAGAACTAATTGTGTACGTA
chr1	17566845	TTTAGGGTTTATATATATGTATTTACGTAGTTGGGTTGGGTC
chr1	17567133	ACTCATGGCCACAAACATTTCTCTACTCTCTCCAACCACAAA
chr1	17587129	AGTCAAACCATCTCCAATCAACCAACCTGTTCCACCATCACA
chr1	17587465	GGCTCAAGACTTCCACAAAACAGCAGACATAAATTATTTAGA
chr1	17587513	CAGCCTTTTGATAAAACCTATAGCCATTTGAGTTATATTAAC
chr1	17688694	TCTAATATTCTTTGGTCAACTAACTAAACGTTTTACTTCCAT
chr1	17689158	AACAAAATATTAAGAACGTGACTAGAATATATGATAAACAAC
chr1	17690184	TTCGTCAATTCAACCTAGTTCGTCAATTCTAAAATTTTGGGT
chr1	17692037	CCCTTTCCCTTCTTCCTTACCCTTCTCAACTATTTCTCTTCT
chr1	17693950	ATGTTTGCAATATATTCTATGATCTTTTGAACAAATATCAGC
chr1	17701117	TCGCTTTCTCCTTCTTTTATGGAATTCTCGCCAATATGGATA
chr1	17783999	AAACTTTCGTTAAATAATTGTGGAACCCTTCATGTGATTAAA
chr1	17784600	AAACATATTTGGTATATATTACATCTACGTAGAAATTGCACA
chr1	17785650	ATGCATAATTAAATTAAATAGCAAGCTTGACCAACTTCTAAC
chr1	17786025	TTCTTCCTTCAACCAATGATCTCCAAATATCCAAAATGAACG
chr1	17790522	TGCATAAATAATTTAGCCAAAATGACCATATATAAATCATCT
chr1	17794891	GTTCTACATCCAAAGACCTTGTTTGAAACCATAGAAAACTTG
chr1	17811026	TCAGAATTCAAGAGTACAAAACCTGAAAATCTAAATCCAAGG
chr1	17818122	AAGGAACTAAATACAAACTTAACTCCTCTCGTCTAGCCTCTA
chr1	17826558	ACCGTTCGACTTTTATGGGGAGAAAACTTGAATACGACTCAA
chr1	17828821	ACTAAATAGTTGATGGTGATCTAAGGATGCCATGTGTTCAAA
chr1	17845356	TATCTCGTTTATGTCAGGAAGATCGACGGGTTTATAGTTCAA
chr1	17852988	AAACTTGTTCTCTTATTCAATTTATCTCTAACCTACATTGGA
chr1	17877236	TGTAGTAAGCGGTGGTTATTATAGTCTTTGGATAGTCCTTGT
chr1	17877476	GGGAGGAGTATTATTGTCTGTGTTAAATTATATGCTTTTGGG
chr1	17880196	AGTTTCAACTGATCTCAACATACTGCTTACATCATTAAATTG
chr1	17880372	AATAGTTTTCTAAAATAGATGTCGACATTACAGCAAATACAT
chr1	17880456	ATGGATTCAAAATGACCGTGTAGTAGTCTAATTTAAACTCGT
chr1	17880522	TGTTGTCGACATTGCACATCATTATTCTCATAAGGCGCACCC
chr1	17882329	CAGGAGGTGCGATCATTTTGATATTGTAAATTCAGCCACTCT
chr1	17882409	ATTGTGAATGATTCCATAGATTCAACCGCTAGCCTCCTCGCT
chr1	17882457	TGGATCCACATGATAAGGTTGTCTGACATAATTGTAAACCGT
chr1	17882656	CCTGTAGCACGATCTTTTCTAAACACGTAGCACCTATTATCA
chr1	17882861	GATGCACTTGACTTCATCATTTTAACCAAACCCACTACATGA
chr1	17882980	GGATTTTACATCTTGGCAGCTTCTTCGTCATCTATCTCTGTA
chr1	17883028	CCAGATACCCGAGTCTAAAGTGCCATTGTCTTACTTCCAGCC
chr1	17883110	GACTCCTCCTATTTCGTTCACAAGTGTTTAGAGGTTCGTGAA
chr1	17883220	CGAACATAATACATTGTGCTTTAAGGTTGTTTGTTAGTGCTT
chr1	17884523	AAAGCCAACACTACTTCTACACGAGGGGTACTACTGAGCATG
chr1	17884595	TAAATCATCTCTTCATTGACTCCATTTGTTCAACGTCTCAAT
chr1	17884643	AATGTCGTCACCTACAGTAGTTGCATAAGTCGAATCACCCTT
chr1	17884778	CTTGAACCCGGTAGTGAGACTTTCTTCGAAGGATTGCTCAGC
chr1	17884877	ATATTGAAGAACTCTTTCGCTGTTGTAGGTGCATTTACTACT
chr1	17884970	CCCTCAAGGTTGAAATATTGTTGAAGGAAAGTATGTGGTAGT
chr1	17885317	ATTTTGAAAATTACAAATACTTAAATATGTCGGTTGGTATAC
chr1	17885365	GCTAAACAGGTGTTAGTATTCTATGTCTCACTCTCGTATCCA
chr1	17885571	TTCTAATGATCGTATATGTGAATCATTTATTAACCCATAAAG
chr1	17885627	TTTTCAAATATATCGAAAACATACAAATGCCATATGGTAGAG
chr1	17885720	TTCAAATTTTGTAAGTTAAGAATTCATTGCAATGTCTACCTT
chr1	17885865	TTCCTAAATTAAATCTAGGTAGTTTGGATTATTTGTACTACA
chr1	17891371	GAAAATAAATTAAAACAAGGAAATCTTAGTACCTCTTAAATG
chr1	17891478	GATAGAAGATGGAAAATAAAAGTGTTGATTACTTACCGTTTC
chr1	17891550	AAGGAAAAGATCGTTAACAGTGAGCGGCGAAAATAGAGCAAA
chr1	17891599	AGAAAGAAAGGGAAAGTATTTTGGTGCCTTAGAGGAATGAAA
chr1	17891653	ATTGAACTTGAACTTCATGTAGTGGAATAATCATCTTCAAAT
chr1	17891701	TGCTAAGAAATCAATAACATTATAGGCATGGAAAGAAAGAAC
chr1	17891839	AATGTCCTCCAAACATGGATCGCAAGGAAATCAATGACATTA
chr1	17891950	ATGATAAGAAGGAAGAACATGAACTTTATTTGAATGGACGCA
chr1	17892005	TAATAATAGACATGAAAGCAAAAGAAAACATAAACGGAATAT
chr1	17892074	GTTAGGAAAGTTCTAGGATAAGCAATGGGGAAGGATGAACAC
chr1	17905981	CTTCCATCAACTATATAGGATTGAAATTGTGTTGACATTGTT
chr1	17907861	CAAATAAGATAGTATATGTCATGTAAAATGGTATATTTGTTG
chr1	17909883	CAAGTTTTGATTGACAATAATGCATGTACGACGAGAATCATT
chr1	17911688	ATAGGAAAATATATTAGGAAATGTGAAATTTGAGGGGCAATA
chr1	17921869	TTCAATATTATCAAACGTCGATCTTCAACAAAAGCATAATAT
chr1	17925617	CATTTATCTACACTCATATTGTACATATATGACATAAAACAT
chr1	17934043	GATTAATATTTAATATGGTGTTTAGATTTTAGTAAGATATTT
chr1	17944588	CTATCATGTTACTTGATTGCTACTTAATCCTCGATTTCTCCC
chr1	17945916	TTAATTCTCCTATTGCATTAACAGAGGATTTCGATTCTCCTA
chr1	17947255	TGTTTAACTACAACTGTTTCCTTTCTTCCTTCCTCTCCATAG
chr1	17958013	TTTATATAATTATTACCAATTTATTGTATTAGTATGGTTGGA
chr1	17960729	TTATAACATTTTGAATGGTAAGTTATAAAAGTAAAATGCAAA
chr1	18167043	ATTCCTACGTTCATATATATTTTATGCATTATTCTTATTACA
chr1	18221268	CTATGAGGTGGGCTAAGACATGTAGAAAGTGAAGATCGTCAT
chr1	18247004	ATATAATGGAATAACTAAATTTCACTCAAGGAGGAAACCTTT
chr1	18247824	ACCACCTTAGGTTTATGATAAATTATACCATAAATAATGCAT
chr1	18248336	CTGAATCAAATATATATCCTCGATCAATTTAAAGTATTCCCC
chr1	18249262	TAAACTCTTATGGTTTAATTTGTCCAATATCAATAAAGATAG
chr1	18249310	CTTTCACGGTCTATTCTCCTATCTAACTACTGTGGAACTTTG
chr1	18249431	GATTATTTTATCTTATTCTCATTTTGAATATTTGGATCGCTT
chr1	18255188	CAAATCTTGGACTCTGAAGTATGTAATCTCTCGTCTCAATCA
chr1	18255937	TAAACTCTCATAAATTTTGTAGATTCAATCATGAGCTGTCTT
chr1	18273569	ATACAAAATAGTTGGTTTACTCTTCCGGCAATTAGGTAGCAC
chr1	18285821	TCCCTTAAAGATATCTAACTATCTATATTTGTAACCAAGACT
chr1	18309818	CTTGATTCCTATGCTTTCTTTAGATAATAGCTCATTGTATAA
chr1	18310107	GAAGGAAAAGAAATGTGCAAGAACGAGTCCTTAATCAAACAC
chr1	18310476	AATAGCCACTTATTCTTGATGCGATTAATGATTTGTCAGAAA
chr1	18310686	TGATTTGCCCCTCCTTCGATCCGACACTGTAGACATTGGGAG
chr1	18310838	TTGAGATGCGTCAAGGAAAACCAGTTTCTATCAACATTTGGT
chr1	18311292	GCCAATGCATAAAAGACAAGTATTTTGTTAGGCGGCCTGAGA
chr1	18311602	ACTCCTCAAGTGATCAGGCGATAAGGTCAGAGGAAGGAAAGG
chr1	18311650	AGCTGCTAGGTGTTTTGTTATGCTTTAGTTTTATTCTTGTAT
chr1	18311722	ATAGTAATAAAAGAACTATTTATCGCTTTTGTTGTGTAAAGT
chr1	18311805	AAGTTATCAAGCGATTAAGCAAAATTTAAGGAACTAAGCGAA
chr1	18311883	ACTAAGTCGCGTTGTGTTCTATGTGCCAAGTTAGGATGCATT
chr1	18311946	GGACCAAGAAATTATGTTGAAGGAGTTTGTAACATTTAGGCT
chr1	18312249	TCTTTTAATGAATTATTTCCTAAAATTACTCTCCAAAATGCA
chr1	18312315	TTCATTTTCTAAACACAACCCATCGTATTCTTCTCTCCATTG
chr1	18312363	ATCTCCACGCTGTAAGACCCACAATTTTCCACGCTTCTCTCC
chr1	18312414	CCTTGAACCTCGACACTGCAAGACCTACAATCAACCATACCT
chr1	18312462	ACATCGTCTTAAACATTGATGCCACAAGACCCATTACCCATG
chr1	18312546	ACCCACGTCTCTCTCCATCCTTCGTCTGAAACCTCGTTGCGT
chr1	18312762	TTTGTGGTGTCGGGGCAAATATAAGTCAATTCTAATCTGAAG
chr1	18312843	TGTGTTTACCCTTTTAGTCCCATGTACTTTGATTTTCTAAAC
chr1	18312906	GAAAATTAAAATACCCTTCTAGTTCTCGAGTTTTAAAGAATA
chr1	18328064	TTCAAAATGACAACTTTACGATGGCTATTCTTTTAGTTGACC
chr1	18341418	GCGTCTATACAACTCTATCATGGCGTCTACTGTTTCTTCGGG
chr1	18370133	GTGAGAGGGAAAGAGATGTTTATGTCACTGATTCCAACTTCC
chr1	18418353	CAAAAGGTTGTTGATATCTAATTTGATAAACACTACCCTATT
chr1	18424376	AAAATTTATCTATAATGCATATGAAAGTAACGGTGTTTGATT
chr1	18437145	AATACGTATTTTGTTCCTAAGTCTTGAAGTGTATGCGGTGAG
chr1	18441648	CTTTGGAAAGTCATACAAAAGTGGTCAGTGTCCTTCATCTGT
chr1	18441765	CACCTATGCCTCTCATTTCTACAATTATCCTAACTTGTAAGA
chr1	18442403	AAATGAGAGAAAATGAGCAAAGAATATTAAAGAAGTCACGTT
chr1	18448990	TCTTTAAATTGTTAACTCTCAAACTAAACTTTATAGAAACTG
chr1	18450680	TTTTACTTTACAACCAAAACTTAGACACTGTTAAAGATAAAG
chr1	18455258	AATAATTGGCGTTTAGGGTTAGTTGTTGAGTGCGTAGTGTTG
chr1	18470226	CCAAAATTTAAAGGTTGAGTTAGAGAGGCTTTTGGGTTGTCA
chr1	18481415	AAAGTTTAAGAATGTAATTATAACTATCATCCCATCATCCTA
chr1	18499627	TGCAAGGATTAACAAGGAATATAATTCATGCACAACTAATTC
chr1	18537610	TTTATTAAACTGTCGTGCAACCTTCCTATCCTTATCCTGATT
chr1	18542676	AACCGGCAGTTATCCAATGGAGACGTCAGTGACAAGATGTTG
chr1	18551688	TGTTCATTATATTCAAACATAAAAGAGAAAAGTGGAATCTAC
chr1	18552363	ATTGCAAGTATATTAAAAGTATATTAAAGTTTATGGGTGATA
chr1	18564294	GTGTAAGTATCATAGCAAGTTATAGAATCAGGAGGATAACGT
chr1	18715570	ATAGATTCTATCAACCTTCATCTAGTTAATTTTGAGGAGTAT
chr1	18766651	CATTCAAAATACTATATAACGTATGAAAATCGATTTAGGAGT
chr1	18771466	TTTATTTAAAGCTAAATATTGGTGTTTTGTCTTTAGTGTTGG
chr1	18771690	TGTAATACAATGAGTGATCTTTCGCCTCTTTTCACATCCTCG
chr1	19056979	GATTAATAATTATAATTTGTAGAAGCGGACATGACGGGGAAA
chr1	19057661	TTTTGGTAGAGAGTAGGAGTTGAAGCGACGGTGGGATGGGGA
chr1	19057730	AACGTTGATACTCGAATTCAAAATAGGAAGCATGGGGCATGG
chr1	19057839	AACTCAAGTTCGTGATTGGAAGCTCGTATTTGAAAAGGAAGA
chr1	19057963	TTTAGATTGTAGAGGAGAAAGTAGTAATGTTTTAGGGTACTT
chr1	19058118	ATATAAGATAGGGAAAGTGAAAGAGGAAGTTAGATAGTGTGG
chr1	19058229	TTAAAGATGACTCTATACCCTATTTGCTTTATGGGCTTAGGC
chr1	19058283	TTGTGTTGGCCAAGAGTCAAAATCCAAAGACAAAACCAATAA
chr1	19058400	GGTCCTCCAACGTTTTGAGGTCTAGAGTTAATCATTCGGTGA
chr1	19073158	TTCATCTTAAAAGTTGATATGTTTGCTATGGATGTTTTGGCG
chr1	19090268	ATAAAATAAATGAAATTCTACTTCAATGGATGGAAAATTAGT
chr1	19097746	TCTTTGTATTTTCCATCAAACTGTTTAATCATAATTTGACAA
chr1	19243053	GTCTCACCTTGTTCACTTTTATTTTACTCTATTAAGACCCAT
chr1	19252362	AATGAAGAGAGAGAAATTCCATTACCTCAGAAGTTTTGGTGG
chr1	19256625	TAAACATTAATTCATTTTGTGTTAAGTAATTATAATACGATG
chr1	19256997	ATCTTTGTATTTAACTCTCAACCAAAATACTTTTCTTCACAC
chr1	19314009	GCCTGAGCGTAAATTAATCTTAGAGAACACTATGGCTCCCTG
chr1	19314057	ATCAAACAAATCATGGATTTTCGACAGCGGATACATGTGCTT
chr1	19314149	CATCTTTCTTCCTCACAAACAGTATTAGTGCTACCCAAGGTG
chr1	19314455	AATACATATTTATGGTGGTGCAAAATTTATATATAAGACGAC
chr1	19314530	ACCTAATTTTATTTGTGCTTTTCCCTTCCCACACATTTTCCC
chr1	19314604	ACTTTTCAGTAAAACACACAACCCTCACCCTCAATTTACTTG
chr1	19314661	CCCCTCTCATCGTGATTTTCTTTGTCGGCGGTGTCCTCCCCA
chr1	19314928	AGTCTCCTCACCCTGATTTTCTTACAGACGATCGATCAGACC
chr1	19314994	GCTAGACATAGGTGCTTGCTGAACAGGTCGCCAAATGGGTTG
chr1	19315144	AACTGAATGTTAAGAAATTCTATAGATATATCTAATCTTTCA
chr1	19315751	GATATTTTGTGTTTGGTTATGGGATTGGAAAGCATACTTAGG
chr1	19316084	TTTGAGATTGGGGTTGATTTTAAGTCAAGGAAAGCTTAACTT
chr1	19316230	AAAGTGCCACTTAAACACATTTTAACATTTTAGGTCAGTTTG
chr1	19316519	ATGTGTGGCTATCTTGCAGTTACGGAAGTCCATCATGCATTT
chr1	19316585	AGACACTTAGGCCAATTGTATCTTGTCCGAACTTTTACTTCT
chr1	19317654	GTTTCCACAAACCAATAACAACAAGAAATAATGCTTTCTCCG
chr1	19317702	GAACACGTTGTCGAAAATCTTCACCACGTCGCAAAAGGTTAC
chr1	19317759	GACGTCAAAAGGAATGTCATGGAAAGCTCGTTGGGGATACTT
chr1	19318191	AAGTGATCACAGGCCTCTCTATGTCCGACTAATCTCTTCGAG
chr1	19318559	TTTATATTATTTGGCCAATGTATAGTTATTTTCAGATTCCCA
chr1	19319153	AATATGTTGGCAATTAGTATTTATCGACAAATTTAGTGTGAG
chr1	19319245	TCTGTCCAAGAAACAAACGTGCCCAGAAAGTTTATGTTTGCC
chr1	19319675	GTCCAACGCCATCATCCACACATAATAACCTCTCTGTTCTCA
chr1	19319753	ATTCGGCTAGCCACCAACTTTCCTAGAAACTTAACTTTCGTC
chr1	19319973	AAAACTGACATTCATCTCTTTCTTCAACTCAACACAATTCTC
chr1	19320281	CAAAGACAAGTCTAAATGCCTATGTACGACAACCTTAGAGGG
chr1	19321523	GCCCAAAAGCCAACACTAGTTCATCGCATTGCTAATCTTCAA
chr1	19321571	CTCGCTTGACAAGTTGATCGCCCAATTCCAAATCGCCAAGCC
chr1	19321667	AACACGCCAAATAACCTCTATAAATGCCTACTATACAAGCCT
chr1	19321746	GGTTATTCCTTCTCCTTAGCCGTTAACACACCTTCAAAATAA
chr1	19321794	AACAGCTTGATATGTCCTAAATGCCTAATGTTTGTTGTTTTG
chr1	19322239	AAATGTACTAATATCTAAACTATCGATCATTTATCCAAATAG
chr1	19322342	TGTTTGCCAAAATCTAAAGGATCGTACATTAATATCTAAACG
chr1	19322651	GAACTAAAATAATTCATAAATCAATAGATGTGGTACAAATTG
chr1	19322842	AATATTTACTACACATGGTTGAGTTTGATGGGATATTTTCAT
chr1	19323008	TGTCATGTTAAATTATGCATTATGACTCAGAAAAGAATTGTA
chr1	19323057	CTTAAATAATCAATTAAATGTTAGAACCAAATGTCAATTATT
chr1	19323114	TTTCACTTTGTAAGGAAGTTTTCGTGTGACGTTGATGCTAAA
chr1	19323175	TTCAAGATTTAATTTACACAATGTTATAATGTTTCAATTCAG
chr1	19323226	TATTGGAGACGAAATAGAAGAAAAGATGGAAATTTGGTATGT
chr1	19323274	ACATATATGGAAAACTATATAGAGCTTTTATAATATAATTTG
chr1	19323355	TCTCTGTGAATTACGGTGAGGAAGAATCTCTACCCCAATTCC
chr1	19323609	TCTATAAATAGAGAAGTTTCTTTCATTTGTGGGAGTTCATAC
chr1	19323684	CCAATAGAAGGAAGACTGAATAGCTCCTGAAGACTAAATCGT
chr1	19324091	CAATGTCCAATTTTGTTACTGAATAAATATCATAAAACCAAA
chr1	19324196	TTTTGAACCATATTCCATTCCCAACTACGATACCAAATACTA
chr1	19324268	ATATACTCATCCATATCCATCCACTATTACACCCACATTCTT
chr1	19324334	TCCATTGACATTCACATCTCTTCCACATATAATAAAGTGCAA
chr1	19506263	AAATTTGTTATATGTTTTCTTACGTCTTATCCCTCTTATTTA
chr1	19530503	AAAATTAGCAATATACATATAGATAGAGATGACAGAAAACAA
chr1	19651109	AAATTGATTTGGTTCACGAAGAAAAGTAGATCAATTGTAAAA
chr1	19651463	TCTTAAGCTCTTTCTGAAGCTCTCTTTAAGTTTATATCATGG
chr1	19651752	TGGTTTCTCTCTAACTTATTTACTTTAAAATCTTGGTCACAT
chr1	19652258	ATTAAAGTTGGGTTTGAAAAGTTGTAACAACAAAAGATAAAT
chr1	19656568	TGGTATCAACAGTTCTTCCACTCAAAGTATTGGATCGTCTAC
chr1	19659663	AACAAGAGTAAAATTCATTATCCTACGTTTGTATACCTCATT
chr1	19660989	CTTTAAAACCGACAAAACTTAACCCGCTATCAACCCTAATTC
chr1	19662075	CTAAAGTATAGCATATCCGATGTACTATGTGGATTATAAGCC
chr1	19662183	AAACTGACTTGATCATAAAACGATTTAGTTCTTGATACGTTA
chr1	19663104	CAATGTGGCAATCTAATTATTTTGTTCGTGTAGTCATCTAAT
chr1	19663857	TTAACCATCTATATGTGTGCTATTTCTGTGAGTATTTTGGTG
chr1	19666682	TAGCCGAAACATGTACCATTTTCTTGTTAGATGTTTAAAATA
chr1	19750995	AGTTCATTTTAAAACTTCAGACATCCATCTCAAGCCTTAGAG
chr1	19752180	TCCGTTTCTTAGAAAATGAAAACGTTAACAAAGGGACATTTA
chr1	19756081	TAAGAATTAGGAAATGGTTTTGTTGTTAAATGGTGTAGTCTG
chr1	19764893	TTTATTATTAACGGACTTTTCATGATACTGTACATTTTGAAG
chr1	19800517	GGGACAGAAAGTGGCACCATAAACGTCATGCTGGTAACTTGC
chr1	19853089	AATTTTGAATTAGACATAAACACAGTTTACTCTATTTATAAA
chr1	19861383	TTAAAGAAAATCTAAATAGACACGTTCAAATGTTGGCACGAA
chr1	19862427	TGAATATAGGATGGAAATACACCTGAATCAAATATAGCTCTT
chr1	19863170	AATTTATAAATTTAGATCTTGTTAAGACAGGTTTATGAAAGT
chr1	19863782	TCCAAGTAATCTATAGAGAGAAATTTATCAACAGGGACAATA
chr1	19864547	GTGTTTCTCCATTGTAGTTCTATTTAGGGTAGATTGGATTTT
chr1	19879370	ATATCAATTTATATCCACAAACTATAAGATTGTATTAATTTA
chr1	19881418	AGGGATGAGAAAACACGAGAGCTCACCTGTCTAAAACCTCTG
chr1	19963451	TTGATTACTAAATGATGAACGGTTCTTTGGATCGAGTCTAGA
chr1	19965066	CTTGCCTACAAATCCTCTATAGCAATTTCTAAATGAACAGTG
chr1	19965947	ATGATTTGTTTGTGTCTCGATGTCTAGCTCAATCCTTTTGTC
chr1	19968145	AAATATAATTACCACAGTATTTCGTATAATGATGTAACAGAA
chr1	19968291	TTCTCCTCTAATGGAATTTCTCACGTATTATCATATTATTAA
chr1	19968429	CATCTTTTGTTATATACATCGACAATATCTCAACTAGTCCAA
chr1	19970426	TTAGTCATTTGAATAATTTGTGGAAGGAAGTTCAACCGAAAA
chr1	20017484	AACACATTAAAATAATTACATTTTGCTGATCATATAATCTAA
chr1	20017532	GCTTTATACAAGCCAATCTAAAATGTTACAAATAAAATAATG
chr1	20024887	AGAATGTGATGTATGAAAACAATCTTTGAGAAATTATTTGCA
chr1	20025937	CATTTTGATCATCATATAAGATTATTTGAACTAGAAATCCAA
chr1	20026390	TAATATATACTTAGACATATTAAACAATGTAGCGATGACACA
chr1	20026981	AGAATTTGAAATCATATGTTTTGGCTTAGTTTGGAAATAAAG
chr1	20027572	AAAGATTCTACAGGGACAAAGAACACACATTAAACATTCAAT
chr1	20046579	TAAGTCATATCCCGATCAAGATACTTTTAGTGCAATTACCTC
chr1	20076236	GACTTTGCAATTTAAGACCATCATATTTTCTAGTGTTGAGAT
chr1	20086746	TTTATTCATATACTCACTTTTCAATCATCTATCGATATAACT
chr1	20091061	TAGTCCGATCAAGTTAAATTTTGACACTGTATTCTTTGGTAC
chr1	20094304	TTTATTTGAAGATTGGCTTTTGTGATATTATATACAACGATA
chr1	20103801	ACATGACCCTCCAAAGGTGTGGCTTGAACCCTCCATTCAACA
chr1	20105745	TTCAACTTTAATTATTTCAAAACGTTTGGTTAATAGGTTGTT
chr1	20109434	ATCTCAGACCTATTCTCGACATGACTGACATATCATCGGAGG
chr1	20111230	TAAAAGAAAATTGATTTGTTATTCTCCCTCATTTAAATAGGA
chr1	20111284	AAAATATAAACCAAAACACTTCACTCTCTCCCGTTGCTTCAT
chr1	20118659	AATGACGTTTTACATGAGTCTATTTATAACACAAGATATATT
chr1	20119322	CTCACGACCCTTGTTGTTTTAGCATAACTACTAACATATACG
chr1	20146735	AAAATTTTAAATCATTTCTAAACATGTTATAAAGATTCTATC
chr1	20154603	ATATCCAAATATATATTAGTAAAGCAATAAGTACTCAAAGAG
chr1	20155741	TAAATTTCTAAACTATAGTTATAAGTTAATCAATTCAAATCG
chr1	20159930	AATGGTTAAAATTTTGACATCATATATTTACATGGAGAGAGC
chr1	20164361	GTAATCGAAATTCATACAAGAAATTTGATGTGATAGGTAATA
chr1	20166361	TTTAAATCAATTGTATGCATATTGTTCCTCTTTTGCCTAAAT
chr1	20167131	AAGATTAGCCATAAAAGTATAGTCTAGTGTATTTGTCATAAA
chr1	20168451	AAGGCCTTAATCAAACCTTATAGACGTCTTCATTAAATTTTA
chr1	20170231	GCCTATTAGCAGTAAAACCACTCCATGTCCACTCCATGTTCC
chr1	20171120	CATAAATGGGTTTCATCAATAATAAATTCCTCTAGCATTACT
chr1	20171296	GGGTCAATTGCAAAATGTATCCGTTGAAGTATCGTAATAATT
chr1	20171545	ATATTTTATTTCTTTTAACGATCCATATTTTAAACAAAGAGT
chr1	20171593	TCTTAGTAGATAGGAGAGTAAGTTTTAGGTTAGAGATTTGAT
chr1	20199215	AGATATAATTTATTCCGCATGTAAGAAATCAATTAATTCATT
chr1	20205871	ATGAAAATGCATCTATTCTAGAGACCCTTCGTGAATCAAGAA
chr1	20209529	TATATCATCTTCTCATCAAAAGGCCTCTTATCAATACGTCAA
chr1	20209697	AAATATTGTTTCAAGGAGAGTAATTTGTTTGTAAAATTCTCA
chr1	20209754	AGTTGAAGAATTTATATAATGTAAGGAAGCAAATAGAACGGT
chr1	20217293	AAACCAAATCGTTATTAAACTAATTAAACTTATGTTCCATTT
chr1	20246915	AACATTCCGTCTAACTAGTGAATTGAAAAGTTTGTCTGTGAA
chr1	20277129	TTTAGATTTTAATGTGTGTGTTTCAAGTCTAAAATGTATAAT
chr1	20296759	GTAAAAGTTTATGTTTGTTCACGAAAATTGGTTTATATAAAG
chr1	20311067	TGTTCTCACTTATATATTCAAGATTATCCTCATATTTAATCG
chr1	20396582	ATCAATTGGTTTTGAATCAACTTGAAACAATATATTCGACTC
chr1	20396677	AATTTGGATTTAGATTGTTCACATTCCAACATTACTACTATT
chr1	20397459	AAGGTATGTGCAGTTGATGGAGGAGTAAATTGGCCGTGTTTT
chr1	20399136	TTAAAATTAAACCTACAATTACTAAACATCTAAATTGACTAC
chr1	20402927	TTTTGTTTAGGGGAAGTTGTGGAGTTCGTCATATGCCCATAT
chr1	20420123	CTTTAATTGTGTCGCCATTATATTAATATCCTTTTATTGACG
chr1	20429040	GATCCCATCCATTCGAAACTTTGCAACAATTTCCCATTTCTA
chr1	20438002	AGATCCGTGCTGCCCTCTGCCCGTCTTCATCGTCGTCGTTAC
chr1	20642024	AATAAACTGGAAGGTGTGCTGTTAGTAAAATCAAGCCACATA
chr1	20642276	TCCACTTAATTGACCATACCCAATACCCATGTTCCTAATCAA
chr1	20643312	CCAAATTTACATTACTTTTAGCTCAGAACATTTGTTAGAACT
chr1	20645359	GTTTCAATCAATTTGTGTCTGATATTCTCTCGTTTGTTTGAA
chr1	20645653	AGATGCATTTTGAGTTATATCTATCTTTATGTAATTCATCTT
chr1	20652855	TTTGTGCTTCTTTTCACTTTACTTACAACTCCATTACCCCTT
chr1	20669583	ACAATTTCACATCTTGTTTAATGCATTCTCGATGGTGAATTG
chr1	20684263	GCTAATAGCTCCCGAACTGAATTTAAATATGCTGAATTTAGG
chr1	20685116	TTCTATAATCAATATGAGATATGAGATAGGACTGCATGTGTA
chr1	20685579	AAATGGTATCCGTAAATTCAGATATCACCCTACAACACCCAC
chr1	20687057	ATTTTCCAATCAAATACAACCTCAATACAACAACTATTTAGA
chr1	20697816	AAGGCGAAATGAAATATGCTCGAAATTTGAGGCGCAGAGAAT
chr1	20720071	GAATGAAGTTGAATAGCTAGTAGGTATGGATTGGAAAGAAAC
chr1	20720623	CGCGATCATTTAATTAAATTAGGTGACGGAAAGACTAAATCG
chr1	20721170	CTTCGTGAAGTTATATATAAGGATTATGAAGTTGAACTTTTA
chr1	20727677	TGTAACTAATTGAAATGATATACCTTATTGTAACTAATTGAA
chr1	20757560	TGATATCCATATTAAGATTTCAGTTTTACGGATTCATCGACA
chr1	20763361	AATGTAATGTTAGCTAAATTATGTTCATATCCGTTGATTTAC
chr1	20768222	AGATCACACTTATAGGGAGTTTAAGTACGGTTATATATCGAT
chr1	20769248	ATATAACAAATACAATTTAAATATGACGGTTATCAGACGATA
chr1	20771717	TATTGCCACTATGATCACTTAACTTTGGTGTTATATATTATT
chr1	20772614	AGATTACAACTCAAAACTAATGGACAATAACCGAACCAACAA
chr1	20779186	ATCCAACTCAACTCTCTCAAACTAATCATATTCAAACATTTA
chr1	20790013	CAGACGACCATCAGAGAGTTATTAGGGAGCTATCAGAATATT
chr1	20794876	AATATTTAGCATATATGACAAATAACAGCTAACATTGTGTAT
chr1	20805468	ACTTAGTAGTTAATTAGTTCAACCATTGTCGTCTCATTAAAC
chr1	20810642	AAATTAATTTTGCAAGTGTGTTACTACAGAGTGTTGGCTAAT
chr1	20814046	ATTGCAAATAAGAAATTACTTACAAAATCCTACATTACCAAA
chr1	20817788	AACCATAATGAAGGAGAAACTCAAAACCAAGGTACAAATCTC
chr1	20831448	AATCTTTGATCGTTACTATATGTGTATACTGTGTTGTGTGAA
chr1	20831930	AAGAAAATCACATCTTCGTAATTACATTCATTGCTTTATAAA
chr1	20835231	TTAAGTGAGCTTGTGCCTATTTGTTTAGTGGGTTTAAGGCTT
chr1	20851148	ATAGACAAGTAAAGAAAACTTAACTATGAGTACAGTAATAGA
chr1	20856203	CAATTGAAACCCTGAATGGAGTTACAATTCAAAGCTTCAATG
chr1	20928891	TCTCAGTTTAATCCACTAAGAATTCAGAATACCCGAACATGA
chr1	20933209	ACAAATATAACAATAAGATCCAAATTAGTAGATACAACACTA
chr1	20933316	TCTCTAATAGAAGTTTATCAAGAAAAGAATCTATCACTAGTA
chr1	20937280	ACCATTGTGTTTGTTAGGCGTATGGGGTCTGTATAAAGTAAA
chr1	20937756	ACAATATTGTTACTTATGTAGGGTTGATTTTAAAGTACAGTT
chr1	20938119	CAAGAGTAGTTAGATAAATAATCATACTTTGAACTCCAAGGG
chr1	20940105	TGTGTGGCATTTTCAATTATTAGTGTTGCGAAATGTGTCATA
chr1	20940921	CGATAATCCTCTAATAACCGTCTAATAGCCTTATGATATCAC
chr1	20941338	GAATGAAGTCCCTAATCTTGCTGTTGACTATACAAATTTTAT
chr1	20949619	AAGCATGCTTTCTAAAATTAAAACTCAGAGAAAATAAGAATT
chr1	20952759	GTTGAGGGATCCTTCGCAACACAGATCGTTGGAAATTTAAAG
chr1	20977310	TGTAATTCATCCGTTAATTCTATCTAGTTTGGTTGGTTAAGT
chr1	20982748	AGAATATACTTTCACAACTGTTATCTCAATATGTACAGCCAG
chr1	20990661	ATTTTACAATACCTGTATAATTCAACTTTAACGCATGGTTGT
chr1	20991731	AAACATATCTAAATTTTAGAAGGATATAATTCACATTAAGAA
chr1	20992217	GTCTTTCTTTATTACTACAATTTCTGAAACGTTGAGATATCT
chr1	20992307	TATAGATCCGCCACTAGTTCACATATTGGAAATATCTACACG
chr1	21077204	AGGAAATCTAACGGTACAATTAATTATTACAAGTAGTCCCGA
chr1	21077413	ATAATGGCGTATTTGTAGTTATAGTTGACCTCCTCATCTTAG
chr1	21077485	TACTTATTGGGCTTGGTTGTATGAAGATTGCATCGACTTGTT
chr1	21078691	GACTCATCTCCTTCAGTAAGCAATTGAGTGAGAGGTTGGTCG
chr1	21079077	GGATACGTCAATGTAGAACAATATATAAAACTATTTGTGCAT
chr1	21079664	AGTTCAAGACTGTATTTTACGTTGCTAAACTTTCTTATGGCT
chr1	21079757	AAATTTCATATTAATTATCGTTAAGCTCAACTCACTATAACA
chr1	21080141	ATTGAGAGACATGAAATAGGGTATTATGATAAAGTTAATTAA
chr1	21080235	ATTTTATGTTAGATAGATCAGTTAAGAGTTTGCGTCGAATTA
chr1	21080323	AGAAATTTTGTATATTCTAGCATGAAAATGGCCATTGTTTTA
chr1	21080609	TGTAACATTTTATTCAAGAGAGGGGTGTGAAAGAAAGGATAA
chr1	21080734	AAATTGTTGTCATCACATGTTTAAGACGACGCAGAACGGCTA
chr1	21137502	TTGATTTGATTCAAGACATTATAGTAGTTTGAATACAAAACT
chr1	21237316	TAAGAATCTCTGCAATTGTGATGGGGCGGTGGAGGTGACGAC
chr1	21239756	AAAATTCACATTTCTAATTCTTGTCTCTAAACACAGGTATTT
chr1	21239827	ATAAATGCATTTGATTCTGAACCTCCATGTCAAACACTTCTT
chr1	21239878	ATTTTGGAGAAGGGATAAAGCTCAAAAGTCTCATCTTACAAA
chr1	21239955	TAATAATAAAAGCCTCTAAGTAGTTTTGTTATTAATCAAGAA
chr1	21240078	AAAATGGCCATCGCTTTAATATGTCACCACATTCATCTCATT
chr1	21240178	TTATTATCTTTTACTTTGATAACTTTGATATATTACACTAAT
chr1	21240226	GGAAATGAGAAAAGTGATGATAAAGAGTAGGATTTCATGATG
chr1	21240441	TCAAAAGAATGATGAAATTATATATTGCTTACTACTCTTACA
chr1	21242173	CTATGATTTTATAGAAGACAGGGACAATGAGGTAGATACTTT
chr1	21245215	AGGACATCTCATCCCTCATCCCTCATCTCTCATCTCTAAGAT
chr1	21246042	GACGATATGGGTCAAATTGATATTTAACTCTGATTTAGGTGT
chr1	21246313	GATTGTATTTCATTCTTGTTCTAATAGTGAAAATGAGGTTAT
chr1	21246365	ATAAAACACTATTTTGTTGATTTTATGTAGAGCTAAGATCTG
chr1	21256651	CATACAGGTATTTTACTTCCTTTACTTCAGACACTTAACACT
chr1	21259502	TCGATGTGCTCTATCCATAGACCTATACCAATTTTCTCATAC
chr1	21271108	TTATCGAGAATTAATCAAAGAACGTTTAAGGGACTCGTAGTG
chr1	21272073	AAATAGTTTAATGTACACCTCAAATAAGAATTATCATACAAT
chr1	21276906	ATTATCTTGTATGCTTAAATTGATAGTGAATTCCATGTTAGT
chr1	21276974	ATCATTAATATAAATAATAAGTCTATTTCCTACATCTAGTGT
chr1	21278982	ATGGGTTTAGTATTTTCTTGATGGACAACAAAGAAAGATCAT
chr1	21297099	GGTTAAATTTATTTTCGAAGATAGTTCTAAGTATTCATAACT
chr1	21298561	TATATATATTTTGAATTTGATGACTTTGAACAACTCACGGAG
chr1	21302173	GTACCACTAAATTTAAATTACAACTATGATTGAATTTTGGGA
chr1	21303971	TAAACTTTTAGAGGAGGAAAATAGTGAAATATTAATGATCAA
chr1	21304403	ATTATATACTCCATTATTATTCTCTAAGGTTGCCCATTATAA
chr1	21306564	GATAGAAGAAGTCGATTATATTAGTTGAAAATAGTAAGTTTT
chr1	21336347	AAACGTGTAGCTACTCAAAATCTTTAAGATAATGCTCTTGTA
chr1	21520606	CCCATTGGCATTACTTTACTGACATTTCGGAATCAACAGGTT
chr1	21520849	AGCCTAAACTCTCATATTCAGTTAGGGACGACTCTCGAAATA
chr1	21522924	CTTTGTTGAAGATGATGATTGTGGAGCTTAGGGAGATCTATA
chr1	21528929	TTCAAATTTAAGTTTCTTACACGATCTAACAAAGGATCATAC
chr1	21529260	TGACTTTTGAGATGTCCAAGTAGTATCGTATGTTTGATTCAG
chr1	21575734	ATAATTATATAAATGTTAAAGATACTGTTTTCGTCATGAACT
chr1	22198230	TTATAGATTTAGGCAGTTAGATGACTATTCGAAGAAGTCTCA
chr1	22215465	ATAAAATAAAATAAATCGAATTATTCAGGGTATGTAGTATGG
chr1	22220364	TTGAGTACAATTTTAATACAAATGTTAAAGTTCTTCGCATTA
chr1	22220455	TTCAAGGTGAACAGTTAGAACATCAATATATTGAAAGTTGTA
chr1	22220934	TTAATTTCTTATGATGGGAGAGAAGGGTTTGTGTGACATTGT
chr1	22223517	GGCTTGGAAAAGTCGCTCATGTTGCCAATTTGAAGTGCCATT
chr1	22232772	TTTAAAATATATTTGTCAATCTACCTCAATAGTAACTAGGAG
chr1	22250281	AATCATATAGGTTTACACACGTTAAGACTTTTCTTTACAAGT
chr1	22251397	GGAACTAAATATATAAGACAACTCCAAACATGCAAGGACACT
chr1	22255232	AAACAAAATTCCTTTTAATAGTAATACTATAACATACCGATT
chr1	22261056	AGAATTATGAGGATTATTATGATTCTTGTTTGAGATAAGGAT
chr1	22264455	TATACTTTAATTATATGCTTATATATTCTTTCAAACATTTAA
chr1	22265361	AACATTTTAACCATATAAGATTAGTTTAAGATAGTAGTAAAA
chr1	22268141	TAAATACTTCGTGAAATTGCAAAATCCGCGTCTAAAGTGTGA
chr1	22271913	TTAATAAATCAACACACAAACTCTAGGATTAGGGCTTCACAC
chr1	22272057	AATTTATCTAGTAAAACCTCTTTAACTTTTATAGGTCATTTT
chr1	22295295	AAATTTCAACCTCAATAATCTGTGATTATTTTAACCCAATAT
chr1	22313249	CATTTTCTTTTCCTTCCAAGATTCTTTCCATCCTTCAACCTA
chr1	22316473	CCAAATTGATATTACATAACATCCATTAAGCTAGGTTTATCT
chr1	22320626	TTGTTGGATTTGAGTTTGGGCTTATTTGCTTAGCGAACTTGG
chr1	22321916	GAACAAAGAACCAAGTTGTGAGATCTGATGGGTGAAGGAATC
chr1	22322549	TAGTCTATGAAGTGGATTTTAATAACTACTAACTTTAGATCA
chr1	22322597	AATATCCCAATGATTTATGATACTCGTCAAGAATGTTCTTTT
chr1	22322660	ACATACACATATTATATTTGTCAGCCTAATCGATTTGGAGTT
chr1	22323011	ACAAATGTGTTACGAATAATGAGTGTAAACATGTTGTTGTAT
chr1	22323994	TCAAAGGAGTTGGAGTATTCAAGGACGGTCGCTTTTATAGCT
chr1	22324352	TTCTATTCAACAATCACTAGTACTCCACACCATGTATCTTTC
chr1	22409404	TTCTTTTACTCAATTTATACCAAAATAAAATTGTATAGGATT
chr1	22426419	AATATATTATGTTAAGAATATGTACAGATCGCTAAGCATCCG
chr1	22426550	TAAATTTACTTTTCGTTTCACTTCTAAACTGTATTATATTGA
chr1	22455814	AACAAATGCACGATAATCTTTATTAGTTACTAGGATAATTCA
chr1	22474742	CTGTTGGATTGAAAGGGATGCATAGAACAAGTATACTTAAAA
chr1	22493854	GTATAACCGGAAACTGTATGAAAGTGATAAGAGTCAGTGGAA
chr1	22502354	AGTGGCATGTTTAATGAGTATTGATGTTCATATATTAATGAT
chr1	22517361	GTATCTGCAGTGATGTACATAGGGGTCATTGGGCCAGGTAAA
chr1	22539296	AATTAATATTATCCTCTATTCATTTCGATATTTCCTTATCTA
chr1	22539836	TGTTTGAAAATATTTACTTGACATTTGATAAGATAGTTGGCG
chr1	22697906	GGAACAACTATTCATGTGGAGCAGAAAGTTAAAAGAAAGGTG
chr1	22717167	AGATTGATCTTTTCTATGACAAATATTTGGAAGACGGACGAG
chr1	22722504	ATTATGAATCGAAAATGAAACGGTCTCTAGCTAAACTATAAG
chr1	22732855	AAAACGTGGTTATATTTCTTATTATTCCTAATTAGATTAACG
chr1	22733456	TTTAAATTTTGACTGTATTTGTTAAACTTACATCTACATATT
chr1	22811873	GAGTTGGGCTCAGCTAAATCTAAAAGGGAATTGGGTGAACTT
chr1	22816829	GTTTTATTTGGACACCCTCATTAACCTCTCGAAAGTTTAAGT
chr1	22822650	TTTTGCAGAAAACTCTAACTTTCCTCCAAGAAATACAAAGAA
chr1	22883850	AATTATGTGGTTGTTATGACGTTGTTTTACATAATACTCAAA
chr1	22890746	TCTTCTAGTACTTCTTCTTTTACACCTAGATAAGAAACCACC
chr1	22891100	AACTTTTAGAGGTGATTCAAAAGAGGTCATCCATCTCATTAT
chr1	22892780	CCCATTGCAAATTCAAATTGGGTGAGCAGATAGGAAGGTACT
chr1	22912381	CAGCTCTTGGGAGAATATGGAACGTGATCATTATCAAACGTG
chr1	22971384	TCAGCTAAATCTATTTGTTCGAACGAAATATTCCTTGTGCAT
chr1	22971661	CTAAGTGCACTATTGATTCTCTTAGTTATTCTTTTACATTCT
chr1	22972072	TGTTAAATATTTATGATCCATATAATAATTTAAGACAGTCCA
chr1	22991697	AATTACTCGTCTTTGCGTTCTTAGTGTGATTTTGTAGTAGGC
chr1	23102060	TACATATACACACATATATAGAGTTCAACATGTAGTTTGAGT
chr1	23103454	GTTAATTAACAATTATAGGAGATGACATGTTTAGGTTTCTAA
chr1	23118405	AAAATAAATCACTTAAAGTTTGATGAATATAAAGTAATCTAA
chr1	23118509	ATATCCTCTCCACGGTTCTATCGAAAAGAATAAAGAGTATAG
chr1	23118575	ATAGATGCTCGTTCTATTTAGTACCAAAATTTCACAAGTCAT
chr1	23118677	TAATTCACATCGTACTTGTTAAATTGTCATAAATAGTGTAAT
chr1	23119204	GGTTTTATCAATCATATATACTAATTTGACGTGTCTGTAATG
chr1	23121579	CGGAAGATACAAGGAGTTCGTTCGAGGTTTAGCACAACTGTC
chr1	23128138	ATTGGAAACTAAATTCAAGATATAGTGAGAGTTTAATTTACC
chr1	23128773	TCCCTTGAATTATGTAACTCATCATTGGCTAAACTACACTTC
chr1	23129425	CTTGAAGGAAGTTTATGGTCAATGTTTGTCATATACGCATTA
chr1	23134576	AGAACAGACTCGCCAATACAATGAACAACGAATTCAAAATTT
chr1	23135677	AAATGATAATGGTAAAGGGACAGCTGAATTTGGGACTTAACA
chr1	23136281	TATCTAAAATTACTTGTTATTTTATTTCATAAACGATTAAAG
chr1	23139137	ATTATTTCTAGCTCTACCTTCTTATATCCCCTGCAATGAATT
chr1	23140425	TAAGATGTAGTTGGAAGACATATTAGGACATTGGAATACCTT
chr1	23148746	GCGCTTCTCTTAGATAGACTCGTCTGCAATGAAGATGAATAA
chr1	23164025	ACGACTGTTTAGATTTAGTATGTTTAGGGTACAAGGAAAGAT
chr1	23221657	AAATGCAACTCTTTCACCTTTTCGGCTCTACCCACCCCAGAC
chr1	23242072	TGTTAAGAACAAAATTACATATAAGTTTCCATTGAAGAAGTC
chr1	23242966	AAGAAAATATGTATTCTCATACTAACAAGCAATATCATTATC
chr1	23249693	AAAATATTTTAGTGATACTAATTGAACCTTGAACATCAAATT
chr1	23251671	TTTTCTTAGAAATTTTGGACCAAATACTGCCCAATTAATGAT
chr1	23252255	GTTGATCTACTTATCATATACTTTCCACTTTCATACATCTGA
chr1	23264986	CGAGGTGTTGGAATAGAAAGATGAACTATAGGAAAAGAGTTT
chr1	23270794	ATGAGCCAAATATTTCTCACTCGAAAACTTTTGAATGGCCAC
chr1	23277907	TTGGGCAGAAATAGGGAGAGATGAAACACAATCAATGACTAA
chr1	23281953	TTACGGGAAGATAAGTAAAACAAAGATCGGAGTTAAATTTCT
chr1	23283385	CTTTGAGTTGCCCATACCCCTCTTGTTGTACAGAACTCCAAA
chr1	23293611	TTCAACTCCAAAACCTACCTCCCTCTAAATAATGGCATATGT
chr1	23295866	TTTTGATTCTCGAAATTCCTATTTGTTAACTTTCCTTTAGCC
chr1	23318836	AAACCAAACAAGAGGAGATTTCGAAGGGCATTGGATGGAGCT
chr1	23323847	ATAAGGTAGAAAGGGCAAGTAACAATATTATGCTTCAGAAAT
chr1	23336693	CTTGATAAATATTTGGAGCTAAGTGAGATAGGTAGAGGAGAA
chr1	23340148	AAAGTGTGTTAAGATTTGAGAACTTGTTTAACATTTAGGAGA
chr1	23340454	AAAACTCCACCTCGTGCGTCCAAAATTTAAAATCGAGTGATT
chr1	23340528	ATTCTTTCATCATTTATTCTTCTTGTAGGTCAGATATGGTCA
chr1	23342958	TGATAACCCAAGTGCTGATTGACCCATATATTGACTAGGAGT
chr1	23343165	TATAATTATATTAAATCTAAATCTACCCCTAGTCATACGATA
chr1	23343213	ATTCTAAGTATAGCAGATTTCGCGGAGAGAGTGTATTTTCCA
chr1	23343460	TTAGATTCCTTAATTTAAGTGCAAATTACATTTAGGGTTATT
chr1	23343882	TGATAATAGTGAACGATTTAGAGTAATCTTGCTTTGCATGCT
chr1	23344075	ATGTATGACGACTTTGAAGGGTTTTGAAGGGGATAAAGTTGG
chr1	23344175	GTTTCAAGAATATTGTTTGGTGGAATCTAGGGAAGCTGAAAT
chr1	23344623	AAAATTTGTCATTTATCTAAATCAAACCTGCTAATTTTCTGT
chr1	23344671	GGTAAGTCCTTTTAATAACTCATGGATTAGGGAGTAATTAAT
chr1	23345535	ATCAACTTAAATGATTATAGTATAGGGATATAAGGTCGGATA
chr1	23451325	TAAGTTACACAAATATGATTAGTGAGGAATTAGGTAAAAGAT
chr1	23461320	GTGTCTGATATAGGATGAGTTTAGAATACATTATTTTCTAGT
chr1	23461709	AACATATTTTGATCAAACTGTGTTGTGTTCGTTCTTTTGTAC
chr1	23461846	ATTCAAATATTAAAGCTTAAACGTTGTATGTCGATGGTATAC
chr1	23558934	TCCATGTGAAGAGAATAGTCAAACATTTAATCTTGAACTTGA
chr1	23574535	TTTTCGATACACTTGTTGATACACTTTACGAATTAAACAACA
chr1	23589739	TAAATATATAGCAAATTAAATCGATGTAGACACTGACAATAT
chr1	23593462	AACTGGAGTTCATTTGGTCCTCTTTACAATTCTTTAACCAGA
chr1	23594302	GTTTATGAGCTCTTACATTATGACTTATCTTTAGCCTATTTG
chr1	23600726	TTTTAAATCGTAAATTTGGTCTTTATTAGTTTAAGTAAAAGG
chr1	23602962	GTCTGGAACATACGTTAAGTCAAAGTGAGGAATTGAAGTGCG
chr1	23615940	AAATGATCCATTATCGATGAATCTAGTTGACTCTTCTCAAAG
chr1	23617513	GAAGTTAGATTATTAGGGCTAGGGTTAGGGTTAGGATTTGAG
chr1	23627918	AAGCCCCAGGTCCTCAGAGGGTCAATATGTGATAGTTTATTA
chr1	23630695	AATTCCACCTAAATCAAATTTTCCTTTCGATCCCTAATTAAC
chr1	23663103	CGTCGTCAAAGTTTATCTCAACAAAGTTAAGGATTCTCAAGA
chr1	23760142	GAACCATTGTGGGTGCTACCTTAGTACATCACCAACGATCCC
chr1	23760807	ACATGGTTCAAAATTGGCCACTTGTTTGTACGCTAAAGCATT
chr1	23761490	TTAGATGTAAATTTTCGAGAGTTTTAGACACGGTTTAATTGT
chr1	23761547	TCTCAATTCCAAAGCAAAGAGAAGGTGTAGGCTTCCAGGTTG
chr1	23761595	ACTTTTACCATTTTAATCTTGATTGCTGTGTTAGTTAACTGA
chr1	23761727	GTTGCACCATTTACAATCCCAACTTCGTTTGATTTCACCTTT
chr1	23761775	ACAAATCGTCTTTCAATGCATGGTAAAACACAACAGGAAGTA
chr1	23761823	AGCACCAATTCAGCTTTCATCAACCTGTACTTAACAACTACA
chr1	23761883	ACCATAGCTGTAAATTGTAATGTCAAATAAGTTTATGTATTA
chr1	23761934	AAACATGTTAATTCGCTTTATTGTATCTTGCTTTTCATCACA
chr1	23762032	ATGCAAAAGTTTCTTCATCTTTCAAATACTCCTTCTGGTTTC
chr1	23762191	CTTGTTAACTAAGTTAAGAGTCAGAAGTTATATTATGAGCTG
chr1	23762278	AAACAATAAAGAATTAAAACAATGATTTTCATAGTTTATCAA
chr1	23762338	CGTGAAGAACTGTTTATTATTAGAAAGTTTACAGCACACTTC
chr1	23762428	AGTAATTTGGAGAGATGTGAGCCTGAGAAATAGAATTGAATG
chr1	23762562	AAGAAATGGAGAAAGAGAGACAATAATGACAGACAGGGACGG
chr1	23762613	CCTACCATACAATGTATACAAATCCCTAAAATGGTATTAAAA
chr1	23762801	GCTTCTTTTCAAGTAAGCTAAAAGGAACAAAACCCACATCAG
chr1	23762893	AAAATGGCGGTTAAAGCATGCGTGAAGGTGGAGGAGAGCAGT
chr1	23762947	GCTTATAAGAGCGAGTGGGGTAAGGTTTCGGCAGTATTGTTT
chr1	23763016	GAGGACTTATCTCGAAGGGCTGCGGTTGATGTTTTCAGGGAG
chr1	23763145	TTAAAACTTAGTTGGCTGATAATGAATAATATTTGCTAGTAA
chr1	23763193	TTTTAATTGTGAGCTGATGTTCGAAAATTGTTGTGCTAAATT
chr1	23763241	TGTTATTCTCGATTATACAAGTAGCCTTATGATGTGAGGATG
chr1	23763365	TGGGATAACTGATAAAAGAAAGTAAAGTAATTTTGGTATGAA
chr1	23763538	TTACATATTCATCAACAGGCCTGAAATCAACTGTATATTACT
chr1	23763586	AATTCTAGATTGTTGGGAATTATGGGTTTTGATTTCGATTAA
chr1	23763652	TTCATTAGGAAGTAAAATGTAGAGAGTGTGATGTTGCCTTTG
chr1	23763709	CTCCAAATAAGCATTGAAAGAATGGTGGGAAAGTAATGAAGT
chr1	23763772	GTAACTGTGGTATTACTTGTTGGTTGAGGGCCTAAGAATTTG
chr1	23763902	AAATGTGTAGAATGATCTTAATCTCATGGACACTTACTTTTG
chr1	23764151	CGGATACTAATCTGTCTTCTTTCAGCTGTGTTTTCTCTCTGT
chr1	23764324	AACCCTCATGGATTTAGGCATATCAACCAGAAGTTTTACCTA
chr1	23764387	TTGGTAACCAATGGCTTTAATACTCATAAATAACATGAACGT
chr1	23764471	GAAATTCTAAAATATGTTTATTATACCAGGTGAAGCAAATTT
chr1	23764579	TTTTGAGATATATCTAGAGAAGGTAATCAGTTTGCAACATTT
chr1	23764646	ATGTTTCTTTTATTTAATACTTATTGTTCTAAAAGTGTTTCA
chr1	23764863	TTCCCCTACTTAGCAGCTAACTTAGAAGGTATTGTGGTGTGT
chr1	23764943	AATGACAAAATTGAAATGTAAAAGCACAAGAGACTAAATTGA
chr1	23765019	ACGTCTATTTAGAGTCTAAAATGTATATTTAGTCTATTTTGT
chr1	23765067	GATACTTCAATAATATCTTTGCTAAAATCCAACAGTAATTAA
chr1	23765172	TCATTACTGAGGTGAGTATTTGTGGAATATAAGTTACTTGAT
chr1	23765235	TACTTACTATTTTAATTTTGACTATCATTATTAGTGTAAAAG
chr1	23765319	CAAGGTTGATGCCAATTTAGCTGCTGCAGGGTTACCACTGTC
chr1	23765379	TGCTCCACTTAATAGTCTCTGGGTCTAATTTAATATTTCTTA
chr1	23765441	GTATCAAGCTACAATGTTAAAATAGAATGGTTTCGTACTCGG
chr1	23765489	TAAGTGCTTTCAATTAGAGAACTGTAATCAATTCATAGTGCA
chr1	23765537	GAACATGGTTTAGATTTCTTGAGGCCATAAATCACTTCCTAG
chr1	23765615	AACAATTGACCGTAGATGTTATCAAATTTGGTTCAGAAAGTA
chr1	23765663	AAGAGAATAATCTGGAAACTAGCTGAAAATATTTTGGCCCAT
chr1	23765842	CTGATGCTTTTGAGAATCTGAAACCTGCACCTGATATATTCA
chr1	23765954	CACTCTCCCTCTCTCTCTTCTTCCGGAGCTGCCAATGTGTAA
chr1	23766107	TTGATTTGTATATCAATGTTAAAACTAAGCCATATGCCTATC
chr1	23766173	GTCTCCTGCAGAACATCCTAATAAAGTGGTCTTTGCCTTGAA
chr1	23766226	CTTTGTTTATTTTATTTTCTGTAGCTCTATTGTCAATCTATC
chr1	23766298	AATGTGTAAGACAGTGAGAATTCTTTTAGATGTTTCCTTATC
chr1	23766418	ACTCTGCAGTGTAATATCCACAAGCGCTACTGACTCTCACTC
chr1	23766466	AGTATTACTTTTCTGTTCAAATGGTCAGGATTAGGAGTTTCA
chr1	23766774	AGTTATTATGATGATTTGTTGTTAATAGATTGGGTAGAAAAG
chr1	23767089	TTGCATATCTGATCTAATTTACGTACTATATCTTTCTCCTTA
chr1	23767155	TCAATTGTTCTCTCCATTTCCCCAGTGCATTGTCATCGAGGA
chr1	23767245	AAAATTTTCACGTTCTCTCTCTATTAGAAGTAATGGATAGCA
chr1	23767293	GATCTATCAACACTAAAGCAACTAGTTCTCTCTTTATATTTG
chr1	23767406	GATGCATTGCTGTTAAAACTACATTATCGGATGAAACTTTAA
chr1	23767493	CAATTCATGATATTCTCTCTGGTGGTTCTGATGCCTATAGTA
chr1	23767553	TTATGATGTCATTTTGTACCACCATTAATGTTGAACAGTGAG
chr1	23767697	CCACTTTTGAATAAACAATTTTACATTATCTGATTGGTTTTG
chr1	23767799	CATTAATTTGTTTCTGTCTAATAGTTGAAGTTAGTATTTGGC
chr1	23767856	TGAGAAGATACAGGAACCTCAATTTCTTCAAACCTCTGAACA
chr1	23767994	TTCAATAGAACTTCTACATCTTTATGAATATGACCCAAGAAG
chr1	23768136	TCATTGAAACCCTTAGGATAAGTAACTCAACTTTTCAGAATT
chr1	23768331	TTTCTGTTTGCTGTGTTGTAAGTCCTTAAGAAGCACATGAAC
chr1	23768395	AAGTAGGACACAACACAGTCAGTATATGCTATGGTATAAAAG
chr1	23768461	GAGAGGCCACCAACAGTTCTTCAGCAGATTTACGTGACAAAC
chr1	23768613	ACCAGAGGAAGATGGGACTTTTAATCAATAGAACGGTCTAAT
chr1	23768673	AAAGTATCCCATGTATATCCATAAAATGTTGCCTATAGGATG
chr1	23768765	TCCAACACCAGCAATTTCCCAAGAATATAGCGTCCGTTCTTC
chr1	23768861	TTATTATTTGTGATGGCATGGCTATATCGTCAATAGTATATT
chr1	23768910	TACTTGAGAAATATACATCTTTCCGGAATTTGTTAGATACTT
chr1	23768958	ATCATGGACAGGTTGCTGGGTACTAGGCGAGATATAGTGAGA
chr1	23769021	TTTTCTTGTCTCATATTTACCATTAGAAATTGGAAGGTGCAT
chr1	23769102	TTTCTAATTTTCTCACTTAAATCTGTGCATCAATTCTCCAGG
chr1	23769150	AGTATGCATCTCCTAAAGCTATTTGGAATTTGTTATTTGGAG
chr1	23769203	TCTTTTCAAAATAATGTGAACTCAGGTATAATATGACATATT
chr1	23769254	TGCTGCATATTCGTTCCTTAAATTAATACTTCTTACCTGAAT
chr1	23769329	AATTGCATAAAAGAAAGAGGGTATGGATGAATAGAATACTTC
chr1	23769377	TCTTGGTTCTATAACATATTTACTTAAAGCTTGTAGGAAATC
chr1	23769445	CTAAAACTCTCTTATTTCTCTATTCATAAACTTGCATAATTC
chr1	23769496	TATTTTAACAGTTTATGGGATTTTATTCTTTTCATATGACTC
chr1	23769610	CTGGGTATAGGTGGTCCAGTAGGTGACAGAATCCAACGATTT
chr1	23769658	TATATATCAGAAATAGAAACCAGGTAATTGCTCTGCATCGAA
chr1	23769798	AAACTTGATTGGCTAAACACTTCTCCCCTCCAGTTCAGCAAG
chr1	23769846	TGTTACTTCACTGTGAACCCAAAATATTCAAGCAATTGATAT
chr1	23769987	CAGACCTGGAGTATTTGGAAAAGAAGTACAATGACAAGGCGG
chr1	23770047	TCTCTTCCAGATGATTAAGAAAACCTTACTTTGTAACCTCTG
chr1	23770095	TAGTCCATAAATACGGCTGAGCTATTCCTAAAATGGTTAATG
chr1	23771082	GTATTAGGCCTTCAATCTTGTGTATATATTCTTGGATAACTA
chr1	23771130	GAAATTCTGGTTAGATGGTCTCGGTGCATGCTTTTCAGGAGA
chr1	23771400	AATTTAAAATTTTGGTTTCGCAATTTGTTCCTTAAAATTTCA
chr1	23771466	TGGAGTTCATTCTGCAAAGTTTGACAATGAGAAAGATTTGGA
chr1	23771556	CTTAATTAGAAGCTGATATTTCGATGTACTTTATGTGTTCTG
chr1	23771756	AAAGATGATTTAAGGATACATTAGAGTGCAATATCTTACACT
chr1	23771866	TATTTTAAGATTAATTCAGATTACTTCTAAAACTATTCTTGG
chr1	23771914	AGATCTCACAAATAAACTAAAGAAAATACCTAGGTTTGAAAG
chr1	23772125	AACAGTTAGTTAAGATTGAGTGATATCTATTTGAACTTTTGG
chr1	23772199	TTTCTTTAAAATTAAGCCTATGTCCTCTCCATGTTTTACAAT
chr1	23772454	TTTTAAAGAATATTTAGTCCACAGTCTCAACCAAATATCAGA
chr1	23772503	AAAAGGTAATTTTCACAATTGCTAACAGTTTACTACAATTCT
chr1	23772551	TCATTGTTCTCATGTTATAGTGTTTAGTCAGTAACAGATTTC
chr1	23772634	ATTCATGATTTTGAGTCATTAAAATTTGTTTCTTGAACTAGG
chr1	23772712	TGGGAATTAATTCATGGCCAACATTTGCTATTGTGAGTCCCA
chr1	23772862	AAATTCTGGCATGTACCCACGAGCAAAAGTACCAGATCTTTA
chr1	23772925	GATTAGAATCGTTAAAAGTAGTTCACCAGCAGTTTAGCCATG
chr1	23772988	TTAACCATGTAATATTGGCGAAACATTTGGAAGTCAGCAACT
chr1	23773036	AACTCAATCATGCCCATAACATTTCTCAAAGGCTATATCAAT
chr1	23773162	CATGAAGGATCTTGATGATTTTGTGGAGGCAGCCCTTCTGTT
chr1	23773210	TGAGAAGAAGATCCTTGACAGCAGACCACTTCCTTTGAGATT
chr1	23773261	TAATGATCCCCGTTTAATTGCGTCACCCTTGAAGTTTCCTGG
chr1	23773309	GGCTATTGATATTCTTAACAACAGGCTCTTTATATCAGACAG
chr1	23773366	AGTAGGTTTTCTTACTTAAGTTTTAATGCTCTCTTCATATCA
chr1	23773420	TAAGAGAGAAATTGTGATTGTGGATACCAGGACGTAGGCCAA
chr1	23773494	ATCACAAAGAAGATTAAGATAATTGATTTGAAGTCCAATCCA
chr1	23773715	ATATTGGACATTAGGTGGTAACTGATCTAAGTGGGAATTTCC
chr1	23773763	AAATTGGGAGCACAGGAGAGGATGGTTTACGTGATGGTAACT
chr1	23773811	ATGCCACCTTTAATCGCCCTCAGGTAATTAAGCATCACTTTA
chr1	23773922	CTTCCTCTTAAATGAACTATATATAACTTAACTCACTTCATC
chr1	23774009	TATGTTGCTGATACTGAGAACCATGCCTTGAGGTACGGGTGT
chr1	23774075	AACGAACTTGTAATCATAGCTTATATTCTGGTCGTTAAAGAA
chr1	23774123	AAGAACATGTGAATAACGTTTGCAATGCATTCCTTTGTAAGA
chr1	23774260	TTTTGCCCAATGAAAATAGAGGACAACAATGATAAGAGTTAA
chr1	23774308	AACCTCCTGATCATTGTCTTTCTCATTTCCTTGTTCCTTTTG
chr1	23774356	TTTTCCAATAATTTTCTGTACTTATTATTACTTAGGGAGGTC
chr1	23774543	AATATATGGTTCCCTACAATGAAAGTTAGGAAAACATTCTTC
chr1	23774808	ATCTCATATTTCAGCTTCTCAACTCTCCCTGGGATGTTTGTT
chr1	23774898	AGATCTGGGTGCATGATACTTTAAATGGAGTAACTAAATCAT
chr1	23774991	AAATTCATTGTTACTGAAAATTATACTCTACTCTACTATAGG
chr1	23775039	CTTGAATCAAATGAAATGGTTAAAGGCTAATGAAGTGAAATG
chr1	23775141	CTCATTTTGCTATTTTACTCATTATTTTGATTACCAGATTCT
chr1	23775203	ATAATATTTCATCTAGTATCTCAAGTCTTTAAACGAAGGTGT
chr1	23775275	GAAATAGTGCTACAAGTACATCATTTGCTCAGCCTTCTGGAC
chr1	23775330	AGGTAATAGAACTTACATGAATTCAACTTGATTTGAGACGAT
chr1	23775378	AAAACTTGTGATTTCATCTATTTCGTTGTTTGTAGATTTGTC
chr1	23775468	CCTGAAAACAGGTGCGTCGAGATTGTTGGCTGGAGGTGACCC
chr1	23775534	GGTAACTTCATTTTATTAATGTCTAAAGTTTCTCCCGTTTGT
chr1	23775678	CATTGGGAGTCTTCTGTTCAAAAGATGGTCAAATATATGTAG
chr1	23775789	CTATCATAGCATAGTATGTTCAGGTTTCTGGTTCGGTACTTG
chr1	23775837	GTTACTGTTGAATAGTCCTTGCACCGCCTAGATGAAAACAAA
chr1	23775913	TTTCTATTTTCAAGTTTCAACATGAGGCTTCTGAGTTTGTTA
chr1	23776051	AAAGGGGTTAGAGTATATTTCAGAACATATTACTAGTTGCCC
chr1	23776108	TTTTAGATGACAATACTATTTTGCTTTATTTACTTGCTCATC
chr1	23776176	GATCCCTAATCACTTCAGGTCAAGATGCTAGATCCAGTCAGT
chr1	23776227	ACTACAATAGCAGGAACAGGGAAGGCTGGTTTCAAGGACGGG
chr1	23776335	GTACAGAACTAAGAATGTATCCATCAGGTGTAATTGCAACTC
chr1	23776556	AAAATGTTAATTCCACCTGCTACTATCAAATGATATCTGTGC
chr1	23776652	CTTAGTATGTTTTCTCATTGAGGCTCAAAGTCTGAATTACCA
chr1	23776709	GGGCATTTTATGGGCGTGTTCTTTTGTATGCTCGAACTTTCT
chr1	23776757	GGCAAAATAACTCTTATACAATTGTGTTTTGCAGCTTTCAGA
chr1	23776853	AGAACATGCTATAACATCCTGGCTGCGTCTAAGTTCTAAGAT
chr1	23776964	GCAGTGGCCACAGATAAGATAGGTTAGTTTATGTTGCATTAT
chr1	23777077	ACTTTCGTGGAGTGGAGACTTATATTGTTTGATTATACTGTA
chr1	23777146	TGATAATTTGATCATCTATAGAATCTCAAATAAGGAAATATT
chr1	23777252	TTCTTTTGAAACTATTTTGGTTCTACTAAAGTATTACCTGTA
chr1	23777358	TTATTTCAAAAGCTTGTGTTTAGATGACATTTCTTCTGCCCA
chr1	23885888	AATCGACTTAGAGATGCTCATTTTCCGTTCGTGATCAGAGGG
chr1	23885963	AGACTAAATGATCATCAAGTTAATGTTCTAACCAATCCGACT
chr1	23887155	TTTAAGAGTAAGATAATTAAAACATGTGAGGCTATTTTAGAA
chr1	23892550	ATTTTGAAAGATTTGAAATAATCATATTGGTTGGGTTACACA
chr1	23908963	TAAAAGAGCAACCCAACATTTTAAAACTGAACATACACAGCA
chr1	23910397	TCTAAAATTGGAGTAATGGTATCATCTTCAAATTCAACTAGT
chr1	23944089	AACGTCCAGTTTCGTATCATATATCAATGATTAATATGCTTC
chr1	23945885	TTCTTAAACTCTTACAAATTTAAATACATCAAAGGGCATAAC
chr1	23954785	CTACCTGGGCTGATGATCTTTCGGATGTTGCGGGATCCATCA
chr1	23984223	TTTTAAATGTGCTTTATACTTAAACATGGGTCCATTTTCATC
chr1	23997678	ATGCGATGAAGGAGGATAGTGAATTAGAAATACGATGGAGGA
chr1	23999470	CTTGAGATATAAACCAAGGAAAACGCTTGACTAAGGCCAACC
chr1	24052160	TTATTAATTGATCAACTTCAAAGGTATATTGACATTAAAGAC
chr1	24057328	ATTTCTACTTTCTAACGGGGAAGATATGAGATCTAACAACGA
chr1	24057789	TTATAACACATAACTTTCATTGAGAAGACATTCAAGCACTAA
chr1	24058950	AAGACCACCTTCGTCCATAATCATTTCCAATCACTGCATTTG
chr1	24067489	TTGAGGATATAATATAGCTACATAAAATCATTGGTGTAATTG
chr1	24070021	TTTTAACTTTTAAAGATATGTCCACCAAGATATGTCCACCAA
chr1	24109369	AAGACAATATTGAACAAGTAGAATATCCATAGGCCCATACGA
chr1	24128627	TGTGAGGAGACATGTGCCCCAATCTCTTAATAAATCCGCATC
chr1	24129138	TAATTTAAAAGAATTAATTGTCACACGATTTATAGATAACAT
chr1	24129320	AAAATGGTGGATGTAATTTACGAGTTATTGTATTTGTACTTA
chr1	24153339	ACTTAGTAGTAATTAACCACAGAACGACCTACCCATCATCTC
chr1	24159703	TTTTGTATCTTGGAATCTTAATTAGTGACAAATTATTTAAGT
chr1	24167660	AAGACGGCTGGACCTGAGATTTTAGAGATTAAATAATTATTC
chr1	24179429	TAGTAAATACTACTAAGATGATGAATAGTTGTAACACCTATA
chr1	24194301	GTCTAATTTCTATTTGGTCTATAGTACAATGACACATTTAGT
chr1	24203344	TCATTATAATTACACTGTGAGAAATATTGTCATTATAATTAC
chr1	24206470	GTTAAACAGTTAAAAGTATCACTATATATCAAGATTTGGTAT
chr1	24273418	GTAGTTCCAGTTATTGAGATTCTTGTTGATAACCTTTTCCCA
chr1	24275763	TTTTCTCATTTAAACTCCTCTAGATCATATGTTTCAAATTTT
chr1	24275876	TCTCTCAAACTTGAACAAATCTTCTTAACAAAGTGAATGACA
chr1	24290641	TGCTTTGACCTGCAGTTTTCCTTATTTTCTTGTGAATGCGGT
chr1	24290734	GTTATTAATTAAGAAATATACCTGCCTTACTAAAGAGAGAGA
chr1	24290833	GATAAGACTCAATCAGATTCATGACACACGGCCAGATGAGCT
chr1	24311561	GGTACAATAACAAGTTCATCCGCTTAATTGGTGGCTCATACG
chr1	24315174	TTGAGTCTATATATATTGAATAGCCTCAATTGTGAAGATTCC
chr1	24357599	ATGATGGGTGGTCTAACAATATACTATGACTATTTACTGATT
chr1	24401327	ATATAAATGATTTCTTTTACCAATATTTGCCAATAAAATTAA
chr1	24426317	TTGGGCCGCTCCGTGGGTTTTGTATTAGTCGAGTACATCATA
chr1	24474804	TTATGAAAATTAAGCTATGATATATTAGTTTAAGTTATAATG
chr1	24495278	AAAAGCAAGTCTAGTACATATAAAATTCAATGAACAAAACAG
chr1	24498317	AACGAAAATTATGGTGAAAGCTTAGATGCCAAATTCGTAATC
chr1	24505511	TCAAACTACTCAACATATATTACATGATTTCATTTAAAATGC
chr1	24505765	AACAGAAAGTTAAATGGTCGCGTGAGATCGTTGGATTGGAAA
[truncated: 14,506 more rows]

## Sheet: Gy14-9930
Chr1	117481	TTTATTTCGAAGGTTGCTTCTACCATAATAGCTTGGATATTT
Chr1	132809	GGTCCGTTCCAATTTCTCTAAACTTGAGGGAGTGTTTGGGCC
Chr1	172381	TTCTTCTAGGACAACTATCTCACCCTACTATATATTTGGTTG
Chr1	182383	AGAACCCTCAGTTTATCATTCTCAAAGTTCAAAATCTCTACA
Chr1	200879	CATGAAGGATGAATGCATAACACGTGATATTCTCCAAGTTAG
Chr1	209922	TGCTTTGATGCATTTGTAAGATAGAGATAAGCGTTATAAATA
Chr1	224866	TTTGGTGTATTTGAGTCATACTAGTGATTTGTAGTCATTGTG
Chr1	225212	ACAATTATTTATTATATTTAGTAACGTTGACCCTGCTACTGT
Chr1	247974	AAAATGATTTCAATGATTTAGTGTAAGTTTACGATATAATTT
Chr1	249312	TAACCTTAGCCCGATATCATATCACACAACACTTATTATATC
Chr1	274245	TTTTGGAGAATGGATTACTAATGCCTGCATAAGAGAACATTT
Chr1	665967	GAAGAAAATTATTGTATTAAGAAACTTAGAACACCCTAAATG
Chr1	678914	AAGTTAAACGTTTGAATTTCTAACTGTATATTATTGTTGAAC
Chr1	679188	TAAATATAAGAAAATGTATCGTAGTAAATATTGATCTATTAG
Chr1	679719	TTGATTATTCGGTATTCATAATGATAAAGAGAATTTTCAGGA
Chr1	845836	TCGTGGGGACTGGGCCATTTTCAATCAAAGTAAATTATAGGT
Chr1	872656	CATCAAGGTGAATATATGAGTGAATAGAACCAAAAGGAGCAT
Chr1	882813	ATCTAATTATATTAATAGCATAAATTCCCTTCGTAGCATTCA
Chr1	911554	AATTGGTGGTTTAATACTTATCTATAATACGATTGGGTACAT
Chr1	916742	TAGCAATTAATATAGGGTCAATATTCTTGATAAAAGCACTTT
Chr1	933914	CGAACAATCAAGTATGAGGGTTTCGCTAATCAATCAATGACA
Chr1	970578	TTATCATATACAAATATACACCAACAGTAGTATAGTATGGTC
Chr1	976026	AAATTACATGTAGCACAACAAATCTTTCTATACAATTGTCCA
Chr1	976358	TACCCCACCCTGTTAAAGAACTTCTCTAATTTACCCCACCCT
Chr1	977925	CAAAACTTAAAGTAAGCATGTACACACAAGTTTTATTTCACT
Chr1	983400	TTTAAATTCAATACTCACTAATTATCACTAATTACCATATTA
Chr1	983487	GTTTATCAATGATTTAAGATAACTAATAAGAATTATCAACGA
Chr1	995775	TTTTAAGTATGTTTGTGTTTGTTTGTAGAATGTATTTTGAGC
Chr1	995957	AAAATGGACCTAAAGCTAAAATAATCTTCATTTATTACCTAA
Chr1	1002989	CCAAAATGTAATTAGATGGTTGATATTTGTTTATAGACATAA
Chr1	1003394	ATGATATGTTCTCCACTTTTGAAATGTGAATATTGAATATTG
Chr1	1015818	ACATGAATTAATTATTGATTTTCTCTCTTCTGACCTCGATTA
Chr1	1024770	TGATATTCTATTCATATCAAACATGTGTGACATTGATAGTAT
Chr1	1028528	TTTAATTAAAGTCTTGTTTCCGTCAATTAATTCCTTACTTTT
Chr1	1029684	AGACTTTAAAATGCTTCGTTACAAATTCACATATTAGTAAAA
Chr1	1047260	GTAACATGGATTAGGGTTAGTCAGAGTTAAAATAAAGGAATA
Chr1	1085003	GAGTCGTCTTGAGCAAGGATTATACAATACTCGAATAAACAC
Chr1	1090318	ATATGCAGTATCTGTGAAGCTATGCTCTTTTGCTCTAATCTT
Chr1	1097378	ATAATATATAAGTAATTATGGCTAAATTTAAACACTGATGCT
Chr1	1103346	GATACCATATCATCTTGTCCAGAATTGATAGTGATTATTAAC
Chr1	1103396	ATAAGAAACAAAAGATTATACGAATGACTTATAATACCTTTA
Chr1	1111865	GAAGTACCGTCATATATTGAAAATTTTACCCTCCTATACTTG
Chr1	1115254	ATAAATTAAAATATATACTAACCTATTAATACAACTAAAGAA
Chr1	1127460	TTTATGGCCTTTATTGTCAAATATGAGCATAACTAAAGCATC
Chr1	1139248	AATGAATGCGAAATTTAATTGTACACCATGTAGTTTGACGAA
Chr1	1139297	TGGGTGAAAATTTTAAGTTCATTAGTTTAATTGTTGAATATA
Chr1	1140176	TATATTACACGTTGTTATATCAAATAACTAAAACTAATGGTT
Chr1	1155916	GGAATTTGAATCTAGAACCTCCAGTTAGAGTTAAGTTCAGGT
Chr1	1159554	CAAAATTATTTACGTACTAAATTCTATCAAATTCTATCGTGA
Chr1	1160811	TCATTTTATGAGTTCAATTTATGCAATTATCGTAAGTTTGAG
Chr1	1163428	TCGCAGATTACCCAAACTTGAGTAACTCTGGTTCATAGTTTT
Chr1	1164941	TTCTGTATGACAAAGAAAAGAACAACAATTCACCGTCACTCA
Chr1	1165675	GTGAGGATTGGAATTATCAATATATGGCATACGCAAACGAGA
Chr1	1176359	ATAGATGCTATCAATGCCACCAATAGAAGCATGTTAGTGGTT
Chr1	1181969	AATTATAATTAGAATAAAATGCACCAAAATGTCCAAATACAC
Chr1	1193462	TAGTCTGAGCTAATAAAGAGTCGTCAGTTTTATATTTGCTAA
Chr1	1196908	AAAATTTGAATCTCAATTATTAGTCAAGGAAGGAAATACATT
Chr1	1196956	TAGCTAACTTATATATTTTCGAATACATTTTAAATTAGCTAA
Chr1	1197198	GATGAGGTACACCAAAATTTATACATTAAGAATATTTTGCAA
Chr1	1198276	CTCGAATCGACCCGTAGAGAAAGAATATAAAGTTGTAGGAGT
Chr1	1199714	TTTTGCACATTGTGAATATTAAACGACTGTTATACGATAATC
Chr1	1202681	GTAAGGAACAAAATACCTCATTCACCATCTCCAAAAGGGAAG
Chr1	1211930	ATAAGTTTGAGGGTCAATTTCAACAATCCTATATATTTAAGA
Chr1	1220031	ATAAATATATATAGTAGTGTAAGGCTATTTATAATAGATAAA
Chr1	1223377	AATTCAAATTTTACATACCAAATTAGAAACAATCGAAATATG
Chr1	1229186	AAATATACAAACAGGTGTGAGGGTATTGGTGTTCTAGCCACG
Chr1	1249750	AGGAGTTGATGTGAGAATAAAAGTCTAGGCTCATCAAAGAAG
Chr1	1250406	GTCAACAATTGTCTAAATACTTAGCTGTAATTTGTAGTACCT
Chr1	1259836	GGATCAAATAATCAGAAAGAGAGAGTGAATATATCTTTGGAT
Chr1	1310956	ACCTTCGGTCCATGAAACCAAAATTTGACTATTAACAGTTTC
Chr1	1322140	TCTCTAATAAATAAATAGAATAGAGTTGTTCATAAATTAAAG
Chr1	1322188	TCTATTTTCCATATCTATTGTAGTTTAAAATCATCTAAGTTA
Chr1	1324675	GTGTAACATAACCTAAGTTGAAGACATAAGGGAACATCATCT
Chr1	1395107	TCCATTAATGTTAATATATGTGAAAATGATTACGTTGATTAG
Chr1	1479848	TATTTAGAAAATAACAGCAAATCAAATCACATCACTATTGTC
Chr1	1480334	TTTCAAACTCACAAAAGTGTTTAAGTATTTTAAGATGTACAA
Chr1	1481290	TTCAATTTGTTCTATTAATTTTGCCAAATACGGATTCTTTGT
Chr1	1481392	TCATTGACATAAGTTTAGTATCACTTAAAGTACTCTTATACA
Chr1	1484333	TAGAAATGTAAAATATATACCAAAATCTTGACATTAATAAGC
Chr1	1493492	AATTTTGAAGTCGCAAAGAAGTTCATGGTTACTGATAACTAA
Chr1	1498232	GTTTGAATTTGAACCGATTATATATAAGGAAATGCTTTTGAA
Chr1	1502678	ATTTAAGTTACATATTTATTCGTTTGTTATCTATGTACACGT
Chr1	1504059	AATGGGGTAGGGTATGACACGTACGTAGAGGTTTACTGTTGT
Chr1	1511163	AATTTCATAAATTTATATTCTCTAAATTCTCGTAGAAGTAGA
Chr1	1514264	CATCCCTATCTCGTCCTGGGCACATTTCTAATCGTCACTAAT
Chr1	1516512	TATAGAGAGAGAATAGAGGGTTAAGAAAATACAAATATAATG
Chr1	1523195	AAAACAAACTCTCTTTTGACATCTTTTGACCATCACTAAAAC
Chr1	1523547	TTTTCTAGTAACGTCCGTACATCTTGTTCAATCATTATTTGT
Chr1	1601435	CGAATATCTTTATGCCAATTGAACTAGACCCATTTTGACAAC
Chr1	1611756	GCTCTAGCGGCTTTAACGATTCCATACCTGCTGTCAAGGCCA
Chr1	1633502	AAATGTTGAAACCTTGTTTTGTTTATCAATTAGAACATGTCT
Chr1	1641354	AATGCAACTCTACGTTTAAATTCCTCTAGCATGTCACTCTTT
Chr1	1680691	ATTTGGTTGTCTGTTCGTTCATTGTCGTTCTTTTCGTATCAG
Chr1	1719871	TTTTGTAGTTGTTTTCATAGTTAGGTTGTGATTATAAGAGAT
Chr1	1720389	AAATTTTAGTTTATTTTCCTGTATCATGATCCGCAAATTTTA
Chr1	1721180	TATTCATTCCTCTCAATTGAAATACCTATTCCACAATGAATG
Chr1	1725705	CTTGGAAGTTCACATTCACTTAACATGGCAGACCAACAAGCC
Chr1	1733332	CGAAACCTAGCAATGTCCTGAAAGAAACGAGATACAAAGAAA
Chr1	1751876	AAAGGCAATATGGGTCTATAACAACAAGCTCCATCAAATCTG
Chr1	1754878	GATCACTTTGCTCCACTAATTTACTTATTATAAAATACACTT
Chr1	1755162	TTTTCTTTCCAATTTAGTAGAGGATATTTAAGAACCAACAAC
Chr1	1761461	ATTCTAATTTTCTTATTTAGGATTAGTTCAACTTGTACCAAT
Chr1	1762076	CTTGACTACATCATCCTCGCATGAAATTATAGCATTACCCTC
Chr1	1762154	TGTCATCTTCCCACGACCTCCTTATTAGCACCTTCTTCTCCT
Chr1	1768797	GACGATGTAACAAAGAATTAATTGACAAGAGAGACTTTAACC
Chr1	1769432	AAAATAACTAAAATTTATTACCTTGATTCAAATCACAACAGC
Chr1	1777811	ACTCAGGAACTTAATTATCAAATTGAATGTTATATTCTTATC
Chr1	1778198	TTCTGTGTTTAATATGGTCTAAGTCACTTGCTCTCTATAGTT
Chr1	1781623	AATATAGCTAAATGAACCGTGCCCAACTCAATATAAATGTAA
Chr1	1781671	CTATGAGTAGATGTAATATTTACATGCCTGTATCAATTAGAA
Chr1	1781896	TTAATAACCTTAACTATTCTCTCGACACTAATCCTTGCATTA
Chr1	1967324	ATGGGTTTCATTTCCATTCTGAGAATATTTCTATTTCAGTTG
Chr1	1990462	AAAACACAAGCTAATTTCACAACGTATTAATATTTATTGATA
Chr1	1992361	TTCTTTTGTTAATGATAATTCCTCTAGTTAGAATAAAACAAT
Chr1	1993678	TTTATAAATATAGAAAGTCATGGAGTTAAGTTATTCTAATAC
Chr1	1999864	TATATTGCCATATAATCTCTTGCCTAGAATATTACAATGTTA
Chr1	2012626	TTTTGAAAAGTGAAATTCCATTCCACATTAAGAGACTCATTT
Chr1	2014121	CATAAAATATAAGTTCGACGAGTAATGGAGGGTTAGTATGTC
Chr1	2021858	AAAATCAAATAGTTACTTAACCAGATTTAAAATTACGAAACT
Chr1	2026041	GTTGGATCAATCATAGTTAGTCTATTCGATTATTCAATCTAT
Chr1	2032815	TCGCAACGAGATATAGAATGATAGGGTATGTCTAATTTCATT
Chr1	2034172	TTATTTTATTTTATGATGTGTGTGTGTGTCCCATTTTAACCT
Chr1	2036611	GAGTTATTGGCTATTTATATGACTCGAATTGGATCTTCAACC
Chr1	2037435	CCTACACTTAATTTTCTACTCTAAACTAAATCGATATGCACC
Chr1	2042178	GTTCATCCATAGGTTAAATATCATATTACTACCTTATGTCTT
Chr1	2046830	ACGAATAGATTTTGATGCTGCTACCTATTACACTTACGTAAA
Chr1	2063182	TGAAGTTGAGTTATGTAACACTAACTTGACTTTCTTCCTTTG
Chr1	2075715	TTGATTATTATTTCTAAACCTGCCACAAATTGTATTTACCCT
Chr1	2082787	TATCCATTGAACTATGTTTGATTTAGTTTTAGGGGTTAAATA
Chr1	2084217	AATAAATAGTTGATCCATTTTACCCTTCCTCTTATAAATAAT
Chr1	2092582	AAAGGTTGGGCTATGGTGAAAGACTGTTGGGATGTTAAAACT
Chr1	2108688	AAGTAAACATCAGCAAAATCGACTTTCCAACTAAATTATATA
Chr1	2112514	AGTAACTTTTATGAATAACCATCTCAATAACCAACTAATGTT
Chr1	2113341	ATATACAAATAAAACCCAAATTATTGCTTTAAATGTAAGGTT
Chr1	2114052	GAATCTTTCTCTTGCATACTCTAAACTTGAACCGTTCGGTCA
Chr1	2114870	TGTATCTCAAATAATAGACCATTGTAATATAACCTTCATCTG
Chr1	2116641	AACCAAGCTCTTAGAAAGTATCAAAATTTTCCCATAACTTGT
Chr1	2132120	TTAATTTTGTTGATATATAATAGATTAACTGTCATCGACTAA
Chr1	2172809	GCTTGGCTTCCTCGTGTTTCTTTTGTAGCTTTCATTCTTTTG
Chr1	2174492	TAGCTATACACTATTTACCTTTATACATATTATATGTTGCTA
Chr1	2184565	TTAGAAAATGCAATGACATTATCTATTATCATAAAGCGCTTT
Chr1	2195221	TTACCTCGGGTTGGTCTTGCAAATTATTGGGTTAAAGGCCTA
Chr1	2293112	TAAGATCAATTACATTTCAATACAAGTGTTGACCAAACCAAA
Chr1	2293187	GTCCTTAATTCAACAACATAGGAAGTAGGTACTATTATCTAT
Chr1	2299272	AATAAAAGATCATTATACTTAAAATAGTTTTCACGTGAGGGT
Chr1	2302309	TTTCTTTCTTCGTATTGTTATCGTTTTAAAGTATGTTGACTC
Chr1	2421753	TTTTCCCAAAAGTGTACAAATCAATCGTCCTATAGATGCACT
Chr1	2422321	AAACTCCCATGGTATCAAAGTTTCTAGCCATATGTTTACATT
Chr1	2425726	AAGATATTACCATTCATTAGGCAAACAATTTTACAATAATAT
Chr1	2436769	CACAATTTGGAACGTCCTAACTTAATGATACAACTGCTTGTG
Chr1	2438520	CTTTAGCCACAATGTATAACCATACTATACCAGATTCATGAA
Chr1	2459790	AAAATAAATAAATGTCGATTAGGATTGTTCGTACAGGTAAAA
Chr1	2468233	CCTTATATGGAGCTATATAGTGGGTTCCTTCTTCATCGTGTC
Chr1	2472434	TGGCTTCCAACAATTCTATATCAATTCACTATTAGACTTGAA
Chr1	2474039	TTACCTCAAAATTTCTTCATTTGCAATCTACTTGTCGCCAAT
Chr1	2480692	ATGCAATGCTTATGACCATGACTTTGAACTTTCCTTTGCTGC
Chr1	2481348	AAGTCCTTCCACTTCTTTCTCTCCAAAGGGGCCACAGAAATG
Chr1	2483525	TCGAAGTTGTAGGGTGTTACACTGAGTGCAACTTGGTCTTGA
Chr1	2483734	ACGGTACTATCTCCATTCACTTTATGATACGATAAAATACAA
Chr1	2492017	TTCAAATTGAGCTTGAAGTTACACATGCATGATTGATTAAAA
Chr1	2492406	CTACTGTATGGTTGGTAGATGCATAAGCCCACAACACACCTT
Chr1	2493395	ATAATTATATTGTATAACTTCTATTGGTTGGATAAGCTTTGC
Chr1	2493989	TTTTCTATTATTTGCTTATTTATTATGAGTTTCATCTTTCAC
Chr1	2502528	AATTATCATCTTCTGTTCGTATTTCTGAAGCTTATTCCTTTC
Chr1	2502681	CTCCTTCGTAATCTTCTCTCACTTTACATTGTGTTTGATCAT
Chr1	2516824	ATTCTTTATATATAGTTAACAAAGTCGGATTATAAATTTGAC
Chr1	2516992	TTGTTTTAATTTGATGTTATATATATCAATGGAACTAAGCTA
Chr1	2518696	ATATATGTCACAATAATATTGTATGTATTCCATTGTTCAACT
Chr1	2522628	TTTCAGAAAGACATCCAAATACTATTCAATCAAACTCTATCT
Chr1	2522875	TTTTGAACGAGGAACATCAACATTAATTTTCAAGCACCTATG
Chr1	2528686	AGAGTTGATCACATGAGTATAGTCTGATAACTTGGTTATGGT
Chr1	2540239	TCAATTTCTCAAGGTGAATTGCATCCTACACTAACTTTAACT
Chr1	2540424	CCATACCCCACAAAGCCTAAGTAATCATAAAATATATACCTT
Chr1	2541193	GCACTCATGAATGACTAATGGAATTGATATTTGATAACTCTA
Chr1	2554908	CAATAATAATAAGTGTCATCAAGTCAAGTGTGGTATGTAGCA
Chr1	2564971	CCCAAAAGTCCTTCTCAAAGTCCCTTTAAATGCCAACTCCCA
Chr1	2570654	GCTCTCCACACAAAGGATCGTGCATGCAAAACTTCGGACTAA
Chr1	2585670	CACTAAATTTAAAATTAGCAAATTGTTAAAACCATATGTTGT
Chr1	2592632	ATAGACTTTTATCACGGACTATCAAATTTACTAATAAAAGCA
Chr1	2594438	AAATTTTAAATTGTTAGCATATCAAATAACTATCGGTCGGTT
Chr1	2604260	TTCATTGATCCTCAACCCCATAACTACTATGATATGCGATAT
Chr1	2689618	TCTAATGAAACTAGACCTTGAAATTAAAATCTAATAAGTAGG
Chr1	2691945	TGGACTCCACAGTAAAGTTAAGGACACATGAAGAAAACGTGG
Chr1	2696511	TAACAATTTATCGATTCATAATATATTCCATACTAGATTAAT
Chr1	2697617	GGTACAATTCCAATATTTCTTCTAGACTTTAGAGTATACTTA
Chr1	2697755	GATAATCGTTTATTAGTGCATCGGTGACATTGTTTAAAATTT
Chr1	2697901	TTTGAAACTTAAACAATAAATTAGAGGATGACTTTGAGAGTA
Chr1	2698626	ATATATCAAACATATATAGTTGTCTTACTAGTTAGCTCGTGT
Chr1	2700842	TAAAGTTGAAGTTAATATGGGAGATGGTTGTCTGTTCGTTTT
Chr1	2701576	TTCGTTTATGACAATACAAAGCATTGCTACTCTTCACTCCCG
Chr1	2701642	CTTTGAGTGTATAAACTGGAATTGTATTGAACGGTATAAATA
Chr1	2707303	TCTTTTAATTTGTACATAGTTTAAACGTTTAAGCATCGTAAA
Chr1	2708614	CTCTACCATCAATTTTGTAGGTCCTTGAATTTATAGGAAAGT
Chr1	2712283	AAAGTAAGCCTATAAGAGTTTCCTAAAATTCAAGTAGTTTAA
Chr1	2712385	TAATAATGATCTTTCGGACCATGCTTAACTTCGACTACCTAC
Chr1	2735390	AATATCGGTAAATCATGATAAACCTAAATAAAGTAAATGGGT
Chr1	2735733	TTTATCAAGGTTTCTTTCTTAAATTGACTCGTAACTTTTACA
Chr1	2744547	GCTTTTAGCTATATAATAATTTAATTATGAACGGAAATTGAA
Chr1	2744723	AGTGAAAGGAGGGAGCTTGCAATAAAGAGGGTGGTAGGTTAA
Chr1	2747129	TTTCAATCATCACTCCCAAAACATACCCTTAGATTGATTCCA
Chr1	2753966	AGTGTTAAAGTGCATTGATAACTACTCATGAAAATGTATATT
Chr1	2836959	CTCTGAGGGATTATCTATTCTATACTTGATGATATTGTATTT
Chr1	2846517	CAGGGCTAAGTGAACTTATGAAAGCAAAGTATGAAAATGGGT
Chr1	2848366	TAATTATGGAAAATTGCTTTAAATTACACGAATCATTAGAAA
Chr1	2848890	ATAATCCCCTCCACAACCACCACCAATAAATGTGCTCTAACT
Chr1	2858161	TTTGCGTTGACAATAAACAATAAATAGTAGGATGGAAATAAG
Chr1	2860325	GTTCCAAGTTAAACTTAGGTTGATTTATTTGAATGACTCTAC
Chr1	2863226	TTTAAAACTATAATATCTCGTTAAATAATCTAATGGACGTAA
Chr1	2864198	ATTGAATTTAGACAAATACAGGAAATTATCACATGCTATCCA
Chr1	2865024	TTATTACATGAGTGATAGTCTTCTGTTATATTAGTGATAGAA
Chr1	2866699	TTCCACTTGTTCCACAATTCAGGTAATAGATCAAGCCTTTTG
Chr1	2885203	AGTAATGCTTTAAGTTTCTATATAAAGTCTAAACATAGTTTA
Chr1	3128222	TATAGTTTTAGATAATCTTGTCCCAAATGGTCATGTGAAAAT
Chr1	3130135	TGTGTAAATATACTCTCAAAAGATAAAATATACTCTCAAAAG
Chr1	3177843	CTCTTCCCAATTCATCTCTACATGTGTCTATCTCTTTTCGTC
Chr1	3266144	TAATCAATCAAATTCTTTTAGTCAATAGTTTTGATAATAACA
Chr1	3290812	TTAATTAAATACAAAGTAGATGCTCCTGGGCCTATTCCATGA
Chr1	3291131	CTACTTCAAACAGGTCAGTTATTTAGAACGCATTCCATCCAG
Chr1	3291242	CTCGGCGAACAAGTCAATGATACTAAATCCAAAAGCCACATG
Chr1	3291674	GCCAGCCTTTTCCAAAATAACCTCCATGCGACCAAGAGTGTT
Chr1	3291839	CATGTATGCGTCCAAACCAACCAAACGAACCTCTATGCGGCA
Chr1	3291905	TTTATATTGTAATTATGTACAGTCGTCCTTTATTGTGATTTC
Chr1	3291982	ATATATGTATCTTCAATCTAATTAATGGATATGTATATTCTC
Chr1	3292060	CAACTAGGGTTTCATACATTTGTTTCTTTGCCTTTCTGTTTC
Chr1	3292300	CATGGGGCATGTGAGAGCATCGTCTTTGTTTCCACCGGGGTT
Chr1	3292408	AGTTATTCGAAAATACCCATTTGTTCTAAGGATTTGTTGTTG
Chr1	3292492	TTGTTTCACTTGTGAGATCTTCAAACTGTTGGTTAGCTCATA
Chr1	3292540	GAGGTGAAGCATATAGTTGTATCTAATGTTATTCCCCTAGCA
Chr1	3292625	ATTGGCGTCACATGATTCAATTTTACTTAGTGCAGATATGGA
Chr1	3292979	TGTCAAGGTTCAACAAGATCAGCGTGAAAAGATGGCAATTAT
Chr1	3293027	CTTAAACGGACTATTACTTGGATTTGGAATGGCTAAAACACA
Chr1	3293171	TGCCCTAACTAGCAAGAATAATAATAACTCTCAAGGTCCTTC
Chr1	3293234	GAAGCCTAGTTCTGATATTTGAAAATCCGACTCTTAGAAGAT
Chr1	3293900	CCGTAAGCCAGGAAATGTAAAACGTAATTGTTCACAGCCATG
Chr1	3293948	TTATTGAAACGAAGCACAGCCCTCCATCCTCAAACCAACAGG
Chr1	3294079	GGCTGAACTTTGATACAACACCACATTCCATGCCTCTTCAAA
Chr1	3294169	CTCTTACGGTGAAAGCAAGACAACAAATAATAGTACTAATCA
Chr1	3294217	GAAGAAGAGAGAGTTGATAATTAGAGCACTGAAGGAGAATTT
Chr1	3294379	AAAGAGAAGTGAGAAGCTTTTCCCTAAGTTTTATGGACCCTA
Chr1	3294449	GCATATCGCTTAGAATTACCACCGGAAGCATGTATCCATAAT
Chr1	3294563	CTGAAGAATTTGAATTGCAGCTGAAGTGGGAGGCAGTTTTGG
Chr1	3294644	TGGTGAAGTGGAAGGGGATGCCAGACAGCGAAACGACTTGGG
Chr1	3295022	TCCTTGCTTATGTTCTTGACTGGTTCTAGACATTTGGCTTGT
Chr1	3295121	TTGGAACCTTAACAGATACACATGTAGCATTTGAAATTTCAC
Chr1	3463349	GAGAGCTTCATATTCAGAAAACAAGTTCTTTTATATCCTCAA
Chr1	3472914	TTCTCCATATCCTTCTTGTATATGTGTTGGTCTCATGTTGGA
Chr1	3486698	CGTAGTGAGTTTCATTCTTCTATTGTGTGGGTCAAATTCAAT
Chr1	3487687	TGAATTTTAATTATATTGTCTTACTCACAACAACACATAATC
Chr1	3489872	AAGTGAACAATATATTTACTAGCATAGGTGAAGTGTCATCTT
Chr1	3490185	TTTCCCTGTGGTTCGGTTATATATATCAACTGATCTCATAAT
Chr1	3492502	ATGACACACTCATTACAGTTTACTTGGAACATTTAATGTGTC
Chr1	3513701	TTAAAATGAAATAACGTTGAAAGCTAGTTTGTCTTTTGTTAT
Chr1	3531812	TAGATTATATCACTATAGTATATGAATAACTTGATAGTCGGA
Chr1	3532155	TAGAATGTTTCCCAACTTGTTTACACCTTTAAGTCGAACGCA
Chr1	3536988	ATAGGTTAGGTTTAGGTTATAAAAGGATGGATCAAATTAAGT
Chr1	3540070	CGACAAAACTCACATGATAAATTTTATGGAGTGTTATACATA
Chr1	3552790	TTTATATATAGATATCTTTCATGCCCAAATCTTTTGATCATG
Chr1	3573656	ATGTGAACATGCATGCATCCAATTAACGAGTCAAAAGTCATA
Chr1	3607350	TACTAATTGAGATAGTTTTCATATTTATGACCATCCCTTTAT
Chr1	3607446	ATCACACCATATTATTATAGTTTTACTGGTACCTTATTAACA
Chr1	3614992	ACCTCTACTTATCACGCCATAAGCCCCACATATTACATACAA
Chr1	3615971	GGCTTTCCTTCTTTCAGTTTCTGGAGGTGCAAAGAATAACAA
Chr1	3649541	ATTTTGTGATTATTGATGTTAGCAAAGTTTTCTATTAGATGA
Chr1	3657119	ATTTAAATTAATTGTGACCTATCTATATATAAAGTTACAAGA
Chr1	3666096	TGCAGACTCTTAACTTTTGCATATCTTCTCAATTTATTATGC
Chr1	3674369	AAATCATTGTATTATTCATGTTAAGTTCTTACCTAATCCAAC
Chr1	3675502	ATGAAGAATAATGAAGGATTTATTAAATACTATTTGAATCAT
Chr1	3675804	TTTATAATTAACTTGACCCTTATGTGATGTATGGTGAAGTTA
Chr1	3676447	CAATAATTTCATTATAGAGCGTAGAATCTTTTGGTTAAGAGA
Chr1	3798299	ATTGATCCACGTACATAACCGTTGTTGAAGCTAATTTAGGAA
Chr1	3799621	CTGTTATCCCAAAATCTAAACTATCATTATTCCATTACAAAT
Chr1	3826130	ACTATCAATAGTCCTATCGTGTTCTACTGGATGAGTGTTTCG
Chr1	4029822	TGATTGATTTAGAATACTATACGGAAGACACTCAATCTACAT
Chr1	4032738	AAATGATTTATTTAACCTAGTTCCAGGGTAGGATTGAAATTG
Chr1	4085450	TGCTAGTTAAACTATGTCCATATGTTCGTATATATATCTTAC
Chr1	4087636	TGAAGCATCTATTTGTAATGAGCAGAACTAATCATACGTTTG
Chr1	4088973	CATCAGAGGAGAGGTGTATGAGCAAAGATTTTGTGGAAAAGA
Chr1	4089021	TGTTATCTAACCTTCTATCTCCAGTGATTAGGCTGTTTTGAT
Chr1	4089069	ATGTTGGGATAGAGCTGTGTGAAGGAGATCGTTTAATTTATT
Chr1	4089119	TTTAAGATTTCTTCCAGTATTCAAAATCCACGAAATGTTTTC
Chr1	4097535	ACTAGGATTTTCATTAGTGTTGGAGGATTACTTTGTTGTTTG
Chr1	4100316	ATAAAAGTTCCATTTGACCGCAATTTCCGTTTTCTGTTTTAA
Chr1	4118036	GGTTTAGGTTGAGTAATTATTAAGAATCATTATTATTTGTGG
Chr1	4118522	AAAAGCCTAGATTTGTATAGCCATCTACTTAAAGATCACTTA
Chr1	4119112	GGAGGAGAAGAGAATGTTGTTGTTGTTATTGGCCTTTCCCTC
Chr1	4141073	CTGAGAAAGTAGAGATTATATAACCTTTTATCCATGTTTAAG
Chr1	4162462	TACTTATGCTATATTCCAATTTTGAACAAACAGACAAAGTAA
Chr1	4187542	GGAGAGTGTACACATGTGAATGCCCATCAGAGGAATCAGTAC
Chr1	4188180	ATTGTTATAATTACTAATCTAGCTTGTTCTTTGTTAGATCAT
Chr1	4188234	TTACATTCTACTTAACTATTGTATTCATCCACATATCTATAA
Chr1	4188394	TTTCTATTCAAACAAAATACAATTATGGAGGGTAGGTACGTG
Chr1	4188457	AACTATTCTTAGATCAACCTTTATAGTTAGTGGGAGACGATT
Chr1	4188618	TTTATATGTTCTCGTAGTACATACAATATCGAATGATATAAT
Chr1	4188666	CTTGTAAATAAGAGAAAACATTGATTACACCCAATAACCCAT
Chr1	4188763	ATAATATTTTAGTTAGATTGCGTTAAATATATTTTGAGTGCA
Chr1	4188853	TGATATTAACATCAAATGAGTTAACTAGTAAAGTTAGTCAAA
Chr1	4188901	ATAGGTTAATCCAGTAACTCAGATATATGCCAACATTATCAA
Chr1	4189020	GTTTAGGTCGTGGAATCCAGACTTGTATTTGAAGCCAAGATA
Chr1	4189836	GTACTTTTCCCTATAACCAAGTACGTGCATGCCCATATCGTT
Chr1	4189926	CCAAATCGCCATTTCCTACGACGAAATTGCTTCTTGTCGTTT
Chr1	4190229	TGAAATTTGAATCGATATTGAATTTAATTTAACTACTCATGT
Chr1	4190333	TTGTAACTTTCTTGAGATCGAGGATAGAATTTAGAATTTGTT
Chr1	4190567	GGAGACAAATGAGTTCACATAAAGGGTTTGAATAATATGATC
Chr1	4231658	AGTGCTAAATGGTTGTGTTTGAAGTCTAATTATGATTTATGA
Chr1	4244259	CTTTCAATTGAAGGAGGTATGGTAAATTATAACACACGCAGC
Chr1	4251503	AAGAGATTCAGCCAAAGATAATACTCTTGGATCAGAACAGGC
Chr1	4257586	AAAACTATAATATCTATTGGTGTCTAATGGTTTAGTTCTTGT
Chr1	4261530	CAATTTATTTGATTTATAACGGTTAATTCCACTTAGTAAACC
Chr1	4319302	GATGGTTTGAACGATATTATCAACAATAGTAATACTCTCAGG
Chr1	4319742	ATTAATTTAGAATGACATATTACAAGACCATATTTCTTCTCG
Chr1	4319928	AATATATACTTGATAATGAAACGCTTACTTATTAATACTATA
Chr1	4320274	AAGGAAAAGATGATAATGAAAACTCTCTTTCCAATTGTAATT
Chr1	4320374	TTTTGATGACTTTCTTGATGCTTTTCTGCTGACATCGTTTGC
Chr1	4320423	AAATATATTTAACTTACATCTGCTGAGACCATACAAAACCCA
Chr1	4320510	CCCATCTCAAATTGACTTTCTTTCAAACCTCCACCATCAACA
Chr1	4320558	TCTTCATCGCCTTCATCTTGTTTCATTTTCCTCCATGTTGCC
Chr1	4320606	CCCTCTATGAATTTAAAGCTCGTGGTGTGAATTACTACAATA
Chr1	4320699	CATTGGAGGAATATTATAATTATAACTTTATGAAGATCGACC
Chr1	4320756	ATCAAGTGACGATCATGAAAGAAGACCACTTTGATAACTTTA
Chr1	4320831	ATCACCATGAGTCTATGTATTGTTCAAATGACAGATCAAACA
Chr1	4320879	TCTGGTACGATTGTTCAAATAGGGAGCACTACGGATTTGGTT
Chr1	4320951	TTTCTGAAACGAGTGAACAAACTGGAGTGCCGAAAATGAAGA
Chr1	4320999	CAAATGGGTCAGAAGGTGAGATAGAGGAAATGATGAAAGTAT
Chr1	4321047	CTGTGGAATTCGGGAAAGGATGGTTCAGCTTCAGAGACATGA
Chr1	4321165	AGAAAATTGAACAATCCCAGTAAACTATGATATTTGTTACAA
Chr1	4321213	GTCGTTATTTAAACTTCTACTTCGATTCATTCCATCTGAACT
Chr1	4321303	GGAAGAAATCTTACTTACCCATGATTAGCAATGATTAGACAG
Chr1	4321423	AAAATCATTTCTTCGTATTTTGCCTTTACTTCAAACCTCACA
Chr1	4321471	GAAGTCAAGAATGATTTTGTTTTATGCACCAATCATCCACCA
Chr1	4321522	TAACTCAACTCGCATAGTATATATCTAGGAGAAGAGATTCCG
Chr1	4321619	TTATCAATTTTAGACTGCATGGGTAGTTTGGACATTTGCTAA
Chr1	4321707	ATAAAACTTTGCTATTTATCTTCTCTAACTCTTTATTTAATT
Chr1	4321841	GTTGTTTTGATTTGATGTTTAGTTAGTGGGTGATTGAAGTGG
Chr1	4321932	TTAGTTGTCCTAACTAAATGTTTACACCATCATCCTGAGGTA
Chr1	4321998	TCAATGATAGAACCGTATTGCCAGTGAGAGTCTATAAACGAA
Chr1	4322136	TCTGCACCAAGGTAGAGCATGATGACTAGCACTATTGTGGCA
Chr1	4322187	TCTTTGATAATTTGATATCCAATGCTATATTGATTTATTTTC
Chr1	4322334	GTTCATCCTCAGATTAGGGATACTAGAAGCGATAAAAGGATT
Chr1	4322403	CAGGAGAGCAGTAATGATGGAAGGATTGAAAGAAAGTCGAAA
Chr1	4322457	CCGGTTGGAGAAGGCTATAGGGTCTGATGATTCCATGATATA
Chr1	4329863	CTCGAGCCACACCAATAACAATCCTATATAATGTGTTCCAAT
Chr1	4330167	TCCTTGACCAAGTTTGTTCTTCTTGAAGGAGTTCGTGATTTT
Chr1	4330399	TGGGTTTGATAATCAGGTTAATGTATGTAATGTGCATGAAAT
Chr1	4330447	CAAGATTGCCATTAATTCCATTTGATAGTCAAGTTTTGGTCA
Chr1	4330681	AAAACAGTTTATAAGCAAGACGAAAGAGTATTATCCACCACC
Chr1	4339338	TCTCTGTATGGTGGAGGTATAAAGATAAGATTTAGGCGTTCG
Chr1	4414777	TGTAAATTTTAAAGAGTAAAACTAGTTCGTGAGTCAAGCACT
Chr1	4414965	TATTTCAAAATTCACAATTCCATGTCATATTTTGCTACTGTA
Chr1	4417413	AAAATAAAATATAGGGTTGCATGACTACTTGGACAATTCGAA
Chr1	4418040	GTTAAAATTAACCAAGAGATTGTATGATGTGAGTGAATGAGC
Chr1	4418262	AACATGATTTTAGAGGCTTGAATCGGATGAGGTCAATTTACA
Chr1	4418310	ACCGTTATTGGTAGATTTGGCAAACGTCTTAACCAACTCGAT
Chr1	4452155	GAAAATGTGAAAGAAAACAGTGTCTTGTTCTTAGAAAGTGTA
Chr1	4454323	GGTAACATTTTAGCATTCAAACTTATAGAAACGGATCTACTT
Chr1	4479893	TCTATGAGTTGATAAGCACTATATAGTATACCGTTGCATTGA
Chr1	4489900	CACACGGTTGGAATGTTTTGAATTTATGACTAAAATACGAGG
Chr1	4490489	ATCTTCTATTCTTCGTCATCTCCACTCTATTTTCTCATCTAA
Chr1	4497014	TTGCCCTATTGAAAGCTGGTTAACTATTCAAGCCCAAACAAT
Chr1	4585699	ATGACTTTTCATCGCGACATTGAACGTTTTGAACTTCACAAC
Chr1	4589778	ATCCAGTTATTCTACCTAAATCGATCATTTGCTTGCAAGGTG
Chr1	4610959	ATCAAAGCGACCTCTACCTTCTCTTTCTAAACTAAGAACCTT
Chr1	4640672	TTTCCTTCAACCAATCCAAACAAACTCTTACTTTCGTATGTG
Chr1	4649463	ATATTTATACAAATGCTATAAGTTACTCTTGCTTCTTCCTAA
Chr1	4798761	AAATCGCTTTTATGAATACCACAAACTATTCTCGTCACTTAT
Chr1	4799029	AGTTATATTGTATCTAACGTAATACTGAATCTCGTCTTATTT
Chr1	4873670	AGTACGCTTGACATCGGGATTTGAAATCTACCTGGTATTTGG
Chr1	4873794	ATGTGAGAATGTGGTGATGAAAAGACATAATCCCATTCTTTG
Chr1	4876954	TATTAATGTATAGGTTTGCATCATTACATGTATCTCTTTTAA
Chr1	4877385	TATAATAATTAACTTCATTTCTACATGATCGGATAGTATATT
Chr1	4882606	TCATATGTCTTTCTTGTTATGTGTATAAGGTTACCTAAAGTG
Chr1	4882672	AAGCAATTCTTCACTCCTCAAAGTATCGTTCTTGTTCTACAA
Chr1	4889151	TTACACCAAAACTTAATTTGCTAATATTGATGAAATAGGAAG
Chr1	4890295	TTACGCGTGGATTCTTTGAAATTTTAGTTGTCACATTGTCTT
Chr1	4899244	CTTTAGTTGTACATAGTTGTGAGATAACGGTTAAATAGTTGC
Chr1	4900425	TTAACTAGTAAGTGTAGTAATTAATTGTAGTTATACTCTCTT
Chr1	4904138	TAGCTAGCTATCATATTATCTTCTTCGTGATCATATGGTTCA
Chr1	4912059	TGAACAACATCTTTTCGTATTCAAACTAGCTTAATCACACCT
Chr1	5131281	TTAAGTTATGAAGATAAATGATGGTGTGAGTTTCAGTGCCTT
Chr1	5349212	AAATATTGTTGATATTATTCTTTGGATAGATTAAATTACTAC
Chr1	5349373	AAAATCGGAGCATGAATACTTTGTGTTTAATAAAATGTTCTT
Chr1	5362573	CAAACTGGTGCTTGTTGAGATTGAATGTATTTAACAAATCTA
Chr1	5367282	AATTGTTAATCAAGATGTATAGAAGTAGAACATAATTTGATA
Chr1	5385251	TTGTAAACACCACTATTATATTATATTTGGAGCCAGTGACAC
Chr1	5386058	TGATAGGAGAACTACACACGGCTCTTGGAAATATTAAGCTTG
Chr1	5491761	TACCTTAGATTTAATAACTTACCAATTTTCTTTAACCTAAAT
Chr1	5528282	TCTTCAATTATAGGGTTCATCTTCGAGTAGGTAGTGTTTCAT
Chr1	5529221	TGCACAAAAGAGCAGAGTCACGAAACGGTCTTAAAAGATAGT
Chr1	5529386	TCTTAAGCAAGATAAAGGGGAAAGTGCGACAAAACAACAAAC
Chr1	5530895	ACCTTGATTGACTAATTCGATAATTCTGTAAATTTAATAGCC
Chr1	5530961	TAATAGCCACTTACATTTATGATAGTAGTAACAGAGATTTTG
Chr1	5578548	AACAGATGTAGTCTAATAAAAGTATCACAAATTAGAGAGATG
Chr1	5654393	AAAATCTCTACGTTTGGTATAATGGTTAACTAAAATGATGTT
Chr1	5677465	AATTAGATGTTTCATACTAATTTGCAAGTGGATGACTTCTAT
Chr1	5800384	AAATGTCGATATGGTTTTGAATTGCTGGGCATTTTAATTTAT
Chr1	5841278	GATTATTGTTAGTTTCGAAAAGAGACATTGGAGTACAAAAGT
Chr1	6132426	ATCATAATCGAATGTAAATATTACTATAGCAGGATAGATTCT
Chr1	6177646	CACAATGAAATCAACCTCAAACACAAGATCACTAGTTGAATT
Chr1	6237783	CCTAAATTTTGTAATTGAACTATATGCTTATTTTAGGTTTTG
Chr1	6238677	AATATAGGGAGAAGTTGAAAAGTATTATATTAGGGGAGAAAA
Chr1	6246973	ATGTAAACATTCTTCCTGAAAACACATTTTGCAATATGTTTG
Chr1	6247025	AAGTGAGTTTGTAAAATATGTTTGAAAATTAACCAGGTGAGT
Chr1	6248471	AGTGTATTAGTGATAAATAAACTTTCATCGTTAATGGACTTT
Chr1	6405079	AATCTAACAAAGCTCCAAGGTTAAGAGAAATGATAGAAGGAT
Chr1	6405148	TTGACCAAACTCTGATCAAAGTACAAATGTTTTCCCACTAGT
Chr1	6405227	GTTTCTTTTATCCAAACAGTTCGAAGAATGCCATCTTTCACA
Chr1	6405531	GGACACCCCTTAGCACGCCATCACCCGCTTACATCTATTTGG
Chr1	6405687	GCGTGAGGGTGTGACATGACCAATATTGTACTCTATTATAAT
Chr1	6405735	ATTTTCAACCGATATAAAAGACCTTATTTGTTGAATACATCT
Chr1	6405783	ACGCACACCTCCAAATGTTATCCTTCTCTTACAAAATCTCAA
Chr1	6405831	ATAGTACCACTCAATCATCACCAACAATATCATAAAGAACAT
Chr1	6405941	ATATATTCATTATTATACGATATAATAAGCATCTTAGAAAAC
Chr1	6405992	GGATAAATGTACTACATCAGTTTAATTACACTAAAACAAACC
Chr1	6406043	TTTCAAAGTAAATGCAGACCAAAATGATGACCCAACAATATC
Chr1	6406094	TTTAAAATGAAGCACACAAAAGCAGCAAATTGGAAGACTGGT
Chr1	6406373	GAACACCGTAAATGCTTGATTGTGTTGGAAAATGGGAATGCC
Chr1	6406424	ATCGTTACCTCCTGGGACTGTGAATGCCGCTGCGAAAACGAT
Chr1	6406909	GCTACATGAAATATGGTTTTGTCTTGGTCGTTAACTTTCCAT
Chr1	6407046	AAGATATAAATCCCCTCGTGAAAGATTCTGGACAAGAAAATT
Chr1	6407274	TTTCCAAAAGCTAAGCTCACTACCGCAACCAATCACAGATGG
Chr1	6407322	AGATAGTACATGCAACGCTGTGTCACCAGATTCGTTATCCCT
Chr1	6407468	ATATACCTTAGAGCATATAGTAGAAATCATATATGTAGAACA
Chr1	6407637	TCTCTTCCAAATTACCTCCCATCTCCATAAGCGTATCCCCTA
Chr1	6407826	GTGTGTATATATATTTAACAAGAATATTTGGAAGGCAATACC
Chr1	6407947	AAGAGGAAGGAAGCCATGTCTCTGCATTTGTGAGATACAGCT
Chr1	6408004	GGTGTCAAAGCATCATAAGCATTTGGAAGATGGGGATTCTTG
Chr1	6408196	ATATGAAGAGGAGTATCATGTGCATCAGTTATCCTCGTAGTG
Chr1	6408743	ATAGTAATGTTTCAATTCTATCACTAAAAGCGTCTATATATT
Chr1	6408866	GGACTGGATCAACTCATGTATATGTACTGTGCAATACTCGAT
Chr1	6408926	CTCGTGGAATAATCAAACCAAACAGAGGCATTAGTCAGAGAG
Chr1	6408974	TCTCCCCTTTATCTTTGTTATTGCTATGAACTATCTGAGCCA
Chr1	6409037	AACAAACAAAATCAAAGGTATTGTGATGATTGGTATGAATAT
Chr1	6409115	TGTGGAGGACAATGATGATTTGTTAAGAAACCTTTAATTTGC
Chr1	6409187	TAACGTCAACCTCTCCAAATCTACCATTTCTCCTGCTAATGT
Chr1	6409298	TCTTGGTATGCCTCTTGGGGTTAAGCCTAGAATTATTCTATC
Chr1	6409419	AGGCAGACTCACTCTTATCAAATCATCACTAGCCAGTCTTCC
Chr1	6409645	ATCTCTCCTATAGCCGAAACAAACTATGCATTACTAACAAAA
Chr1	6409696	AGATACCACTTGGAACCAAAAGCTTTATGAAGAACATTCATT
Chr1	6409753	AAATCAGACACTGGCAGCATTCAAACCATTGGTAGATTGAAC
Chr1	6410057	GGAGCACCATAAAATCGAACTTTCCATCAATTTCTAATCACA
Chr1	6410132	GCAACGGTACTTTCTCCACTAAGTCTGTCAAGATTACTATTC
Chr1	6410183	ATTCTGATGGTGGAGATGCATCTTTATATAGACATTTATGGA
Chr1	6410270	GTTATGCACAGTGGAGTTCTCACCGTTTGATATGATACAGAA
Chr1	6410327	GTGACGCAACCCAAATTGGTGTGATGTGTGCCATAATGATAA
Chr1	6410375	AACTTCTAATCATCTTTTCCTCTCTTGTCCCACTGCACCGTT
Chr1	6410423	TGGAATAGGATTATTGATACTCTTTTGGGCCGAACGAGCTCA
Chr1	6410528	AAAAGGTATGATCCGTTTTAATCTGATGGTGGCTGTCTAATG
Chr1	6410590	ACAAGAGAATATCCAATAATAGCTCTACAACCACCATCAACA
Chr1	6410638	ACATTTGGGAAGACATTTGTAACCTCACCGGGTCTCTCATCT
Chr1	6410692	TTCTCAAATTATTCTTCATCTGTCATTGCATTAGATATAAGT
Chr1	6410740	ATTTGGTTTATCTTTCCTTCGTTCTCTCACCCCTTTCAACTT
Chr1	6410800	TGAATATATCAAACGAAAACAGTGAAGGTCCTAAAATGGTGC
Chr1	6410972	GAGATCAATATTAAAATTTGACTCTTTATTTCTCATCCTGTT
Chr1	6418455	AATATCTAGCTGATGAATTGAATTTGTTCAAAAGGTTCCAAG
Chr1	6418633	CTGAACAAAGTTTACAGTAGAAGATGATCAAGTTAAAGATTT
Chr1	6418876	AGAAAACCAAAATTCAAGCGCATAAACTTAAGGGTCGATGGG
Chr1	6419001	TCAGTTAACTTTTCTTTTGGCCATTTCTTATTTTATCGAGGA
Chr1	6419052	GAAATTTCGACACATGAAAATCAGTTATATTTCTTCAATTTT
Chr1	6419146	GAATATCAAACATTCGGGTTTTCAAGAGAATTTTGGCCATTT
Chr1	6419200	TAGTTTGAAATTTAAAAGGAAAACCCAAAATCTCAAAGTCGA
Chr1	6419378	ATATGTTCTATATTTTCTGAATGAGTTTTACAAATAACGCAC
Chr1	6419966	GCTACTGCTATATTTACTCCTTGTCGGGATCTCACCAATGCA
Chr1	6420100	TTGTATTAACGACTCAACAAATTCCCAGTCCACCATTTTCTA
Chr1	6420393	AAAATATGAAGATGACGGTTTACCTCCTAACGGCACACCAAG
Chr1	6421681	GTGCTCGGTGAACATACGTATCTCTAAATAAATATATACACC
Chr1	6421785	ATTTTAAATATTAAAAGCTTACAGTAATCTCCCAACATAAAA
Chr1	6421833	TTTAAACCAATCTCGAGATGAAACCGCAACTATCCATAAATT
Chr1	6421899	ACTTCCAAGTCAATGATATATGCTTTTCTTACTTCGAAGTGT
Chr1	6422155	AATTTAGAAATGAGTGAGCTAAGGAGGAGTTTTCATGTTTTG
Chr1	6422210	TAATAACTTTTCAATACTCATCGTACCAGATACTTACTAATT
Chr1	6422292	AATAAAGTTATTATAATTGATAAGAAACTAGCTAGCAGCATT
Chr1	6422410	TTGGGTAGAGAACTTGAAGATCTAAAAGCCAGTTCCTTCTCA
Chr1	6423107	CTTTAGTTTACGCAACCCCTTAATTTCCACTTTCCTTCACAA
Chr1	6423505	AAATTATAGCCTTTTCCCAACACAGTTATATATGTCGTCGAG
Chr1	6424178	AGTGTGATGCAACCTAATCAATTTTCTAAATATAGTCTTGTC
Chr1	6425487	AAATTCATTTCGAGCTCCTATTTGTATAATGTGTTTGTTGAT
Chr1	6440325	CGTTGCACTAATTACAAACAACTTTCAGATGCACTTTCGAGA
Chr1	6443468	CCAATATTATCAATCACGACAAGAATAGAACATATCAACTAT
Chr1	6478460	TATGACAATCATATTAATCAACATAATGAGAACATAATGAGG
Chr1	6479582	AAATGTTCGACATAATACAAAAGTTATGCCAAAACATATTGC
Chr1	6524875	AAATAGCTAATGGTTTATCTTAACGGTACTTTATTTACTTCA
Chr1	6526912	CCTGTAATGCAATTGTTATCATGGTTGCCTTTCCACAGAAAA
Chr1	6526998	TTTAAACACAGAGAGTAAATAGGAAGACGGGCAAGTGATGAG
Chr1	6527065	TGGATAAAAGGAATATTTATTAGTCATTTAGTTAGACTGCAA
Chr1	6527135	TTCTACTAACTTGTATTAGATTGCAATTGTTATTTAATAAAA
Chr1	6596253	TTATTTTACATCTTGAAAGCTCTAGGTAGGAATCCATTGAGT
Chr1	6598279	AGGATCTTTTAGCCTTTGATGCCAAGTATCCATGATTGAGCA
Chr1	6640104	TCGACTAGTGAGCTTTGATTAGATTTTCAGTCTGTTCCAATT
Chr1	6667784	TCACAATTTATTTACGACGGATCAATATAAACTATATTTTCA
Chr1	6673562	ACTATCAGGAGGCAAAATGTTAGTTAATTTAGTCTTGTCATA
Chr1	6675636	CCTAAACCATTTCAGTCCTTCCCAATTATAAATGTAGTTAGA
Chr1	6675703	TATTATTATTATTGTAGTTACATTTACTTATAAGATCAAGAT
Chr1	6678298	ATATCAATAAATTTATCACTTACATGCAAATATACTTTCCAC
Chr1	6691472	AATATGTAACATTTTGGAAGATTTGTTATGAACCATGAAGAA
Chr1	6700543	ATATGTATATGTGTTGTGAGCAATTAAGTAAGCTAAAATTTA
Chr1	6701848	TTGGATCAAAGGAATTAATATGGAAATAAGGGTGGCAATTGA
Chr1	6756340	TTTATACATAAAATTTATCTTAGTATGATGATTATTTCTGTT
Chr1	6771701	TATCCATTGCAATTTCACTTACATTAAATCTAACCAAATCCA
Chr1	6777420	GGAAGCTATATCCCCTTTTGCATGTCTCCTTAGAAATTATTG
Chr1	6777999	TTCGTGTCCGTGCTTCTTATCATAGATGGGTGAAGTTTATGG
Chr1	6832252	CTTGGTTTGGCATCCGGTGGGCTTAACATGTGAGGTAAATGA
Chr1	6832389	CGATTACTAATAGACTTGTATAGCAAAACGATTACTAAGGAA
Chr1	6838393	TGAATGAGAAGAGAAAATGAATTGCGAAGAAACGGAGGGATA
Chr1	6843534	CATATTGGTATTTGAAATATATGAAGACATCCAACATATGAG
Chr1	6845294	TTCAAAATATGACCAAAGTTTCATAATGAATGTATTGGATTA
Chr1	6870414	AAGTTCTAAATACCACAAAAGTTGGATCAAGCATTCGAAATC
Chr1	6870770	GTTATGAACTAAAAGCAAACTCTTCTTTCCAACGAACTCAAA
Chr1	6871971	CATTGCATTTAAAGATATGAACTAGTTTCTTGATTTTATTAT
Chr1	6872019	TAGGTTTTGACTAAATTTACCTATTTAAATCTCAAACAAATA
Chr1	6878389	ACTTGGTGAAGTTGAATAAAGTAATATTGATGGATAGAATGT
Chr1	6882967	AAGTGATGGAAATCAAGGACGAACATGATATTTAAGTAACAT
Chr1	6887881	TTTGTTGTTATAAAATAGTTTATGCTCAATTGTTATGCTATT
Chr1	6888788	AAACGGGAATAGATTAAATAATAAAGCACACATGACTGGAGG
Chr1	6890778	AAAATTGTTTGATGTTAAGTTCAATGTACTAAATTTTAATAC
Chr1	6901699	GATGTCCATAGTCCTATGTAGTTGCATGTATCTTCCCATGAC
Chr1	6904230	AAGGTTGTAATGAAATACTTGAATGAATTGTACAGAACACAC
Chr1	6906219	ATACATTTAATTATAAAATTGTGATGGAAGGGCTTATTGGTG
Chr1	6909594	AATACCTTCCCACTCCCACCAATTTGCGAAAACGGTTTGAGT
Chr1	6922049	TGTGAAAGTTCGTTGGTTGTAGGTTTAGGTTAATTCAAAATG
Chr1	6936808	ATTCCAAATCCCATCTCCACTTGTCTTACTCACATCTCATCT
Chr1	6943635	GCAATGGCCCAAGAATATCTCGGATGGACTTGCGATAGTTTA
Chr1	6946728	ATCTTAAATTAGTATATATCTTTTGTATGCCTCTCTAGATCA
Chr1	6959232	CCATAATGGTTTATACTCGTCTTGTTTATACTCGTCTGCCAT
Chr1	7093748	CAATTATTGGGCCCTGGAACTCTTTAGGACGTGGGTTTAATA
Chr1	7093820	AAAATTTCAAGCTACTGTACTTATTTACTATCTGCTATAGTT
Chr1	7095132	TATATATTCTACCATTGGACTACTATATCCTCTCTTTTCTCA
Chr1	7104279	AAAACCACCTCTTGAGGAACAATATGCCTGGTGAAATGAAAC
Chr1	7110095	AAATTTCCAACCACAAGTCCACACGCACCCTAATAAAGTATA
Chr1	7203133	GATTGAGGGTACAACAACAGGAACCAAGCACTGACCATGGAC
Chr1	7221958	CATAGTTAAAAGTGTGTAACTCTATCTAATTATTGTCTCATG
Chr1	7222021	ATCAATGATATCGATTACTCTTTGATTGTTCTCAGAATATTG
Chr1	7223012	AGAATCTCTATTTCAATTCTGAGGAGGCATTCGAACATATAG
Chr1	7223716	GTAATCGTTACGGACTATAAGTGAGGGAAGGGGACAACTCAA
Chr1	7224718	CACTTATGGGAAGACAAATTCAGTATTATATCACTTTATGGA
Chr1	7227537	TTGTATCTCGCAACTTCTAAACTTTAAATGTGTTCTATCCCA
Chr1	7231866	AATCACCTTTGTACAGTGTTTGGTTGCAATTACCTTCTTTAA
Chr1	7243462	GTTAAAATATAGTATGTACTTAAATAACTCAACTTGAATGAT
Chr1	7243838	CATAAACTTAAATTTAGTAAATCCCAAGTGGCCAAACTTCCC
Chr1	7243953	CAAACATAGAAACTTGATAGCTTATATAAATTATAGACTTCA
Chr1	7244597	TTAGATCCAAATGAATAGAACAGTATTAAAGCATTGCCTATA
Chr1	7251361	ATGAATGTCATTTATGCACGAAAGAAAACGTTGAATTTAAAG
Chr1	7256474	TAAAGCATTTAACCATCTCTTCCCAGTAAACCTCTATGTTCA
Chr1	7262510	TTTTACGAATTTGATATCAACGTGAAGAGTGAGTCAGACAAT
Chr1	7267603	TCCAACAATATTTCTGGGATGATCTCAAACCATCAAGATTTA
Chr1	7273188	ACGTTTTAATATTATTAGTTTATTGTCAAAAGGCTACATCTT
Chr1	7276968	TGGAAACAAATTGGGAATGAAACTTAATGTTAGTTGTTGGGT
Chr1	7289734	CAAATTCTTTTGTTCTTAGTCATTGTCCTCACTATTATAAGC
Chr1	7290536	GGCTGTCAAATGAAGCTATAGATAGAATGATCTCTAATTACG
Chr1	7290974	AATACATATATATTAAAGACACACACTATGATTTATGTAGAT
Chr1	7315105	TTTCTTATTTACATAGATAACTCTTTTCATAGAAAACTAAGC
Chr1	7315414	CATTCAATTAATCAATTCAAACGAAACTTTTAGACATTTAGT
Chr1	7316298	AATTAAACAAAATTTTCACATATCATCAAACAAGTCATTATA
Chr1	7319310	TTTAAATGTAAACATGGACTTAGTCATTCTGATAAATCTTTT
Chr1	7323162	GTGTATATCCTATATTCAACCTAACAATGTAAATTTAATTGG
Chr1	7330207	TTGGGTTGATTCTTAGGGGTAGTGATTAGAGATGATTGTAGT
Chr1	7330724	AATGAGCCAAACAGTAAACACAACTCGAGTTATCTCCTGCTA
Chr1	7337702	CTCCCATCCCTAAGGCTTTCGAATTATTAAACTAAACGGTGC
Chr1	7454074	CACTTAATTATTATCCTTCAATTACTACTTAACTCTAAATCT
Chr1	7459522	ATCTTAGCCATAGATTTAGAGATTGCCAGGTAATATAAATAG
Chr1	7462065	CTACCCGAGCCATGATCTTCTAGACAATTCCCACGTTTGATC
Chr1	7462179	ATGGCGTCATGATCTTTGAGTTTCTTTCCACCGTAGTTGAGA
Chr1	7462278	CATGGTTTGGTGTATATTTGAGGCATGTACATCCCAGGTGGT
Chr1	7467330	TCTCTCAAAGAAATAAAGATATGCACGGTGAAAAGGGAAGAA
Chr1	7481262	AAATTGATAGTATGAGGTGTCCACTGGCCGTATGTAAATTCA
Chr1	7481739	GCCAATAAAATGATAAATTTTAGAGTACTAGAGGGCTTCTAC
Chr1	7491754	TTTGCGAGAGTGAATCCCTTATTTCCAATCGAGTAAATAAAG
Chr1	7491802	TCGTCATAATCATACAAAAGGTTGAGAGAAAGGTCTTCCAAT
Chr1	7493589	AAATTTTGGAAGAGTAATAAGGCATCCCACATGTATCCACTT
Chr1	7497753	TTTAGACAAAGATCTCCAGGCATTTGGGTCCCTACTGGCTCT
Chr1	7503169	GGCCAAAACCATAATATATAGAGAGGGAAAACACCTAATTTG
Chr1	7504188	TTTCGTATATTGAAAGTTAATTCTTACCATGACTAAAACTGT
Chr1	7504959	TTTTATATGTCATATTTGTTTGTCTACTTGATAAGAAGATGA
Chr1	7505907	AAAACATAGGGAATAATGAATCATACAGCTTAGGGAATAATG
Chr1	7509052	GTTAAATATTAGATACCCGTTATATCTCAATTGGAAATACTA
Chr1	7511439	AGCAATTCTCACAACAACTCAATCTCCTTCTTTATCACATTT
Chr1	7674090	CCTTCCTCTTTTGGGTCAAATTTCTCTCTCTCATCGTCATCA
Chr1	7681002	ACTGTTGAAATTACTAAGTTACTAAGTTTGTGATTGGGGTGC
Chr1	7702609	AGCAAGTGACATGAGACTAATTAGTGTTCATTTTGCTAATAA
Chr1	7702666	CTCAGAAACAAGAGTATAATAATATGGCGACGGTTGGATGAA
Chr1	7703152	TTTGAAGATACAAATTCATGTTAATTATTCGACCAGACGTAA
Chr1	7711067	AAAAGACATGATTTTGATCTTTCTTCTTATGTACATTTAATA
Chr1	7741098	GGAAACAAAATTTCTCCAGTGGAATATTAGGATCTTAATATG
Chr1	7783239	ATTTATTGTTTTGTTTCAGATTTCACATTTCAATCCCTTTCA
Chr1	7790112	TTTATTAAGAAGTTTGTTACTATGCTACACTTTGAGTTACGT
Chr1	7790276	TACGATTAAAAGCTTTGTAAATGTTTGGAAATAAAGGATGAC
Chr1	7790500	ATATTTAATAAAGTACTTACAATTTTAATCGAATAATATAAG
Chr1	7790999	TATTATTTTGTACTATTTGAAATTAATAGAGAATTATGGTGA
Chr1	7793256	GCAATGACCTCTTCTGTATGTTCATTTGAAATTTAACCTTTC
Chr1	7796851	GGTCTTTTGAACTTCCTCACCTTACTGCTCGATTGTGCTACC
Chr1	7796911	AAAGGATGTTGATGAAAGTGAGGTCTGTGTATGGGTGCTTTG
Chr1	7806468	TTCAAAATTATACTACATATATTGTTGAAACGTTGATGAGTG
Chr1	7820668	TAGCTTTCCTATCAGGTTGTGTACACCCATATGCTATGTTCC
Chr1	7828193	TCATATTAGAGAACAACCTCAAGCACCAGTGAACGTCAAAGT
Chr1	7835238	TTAGTTTATATATACAGATGATTAATTAGTTGGTTTTCGTGA
Chr1	7949499	AAATTTAAGATAGGTAAAGAGTAGTGTAGAAAATGGCTATTC
Chr1	8128186	AAAACTAAACCTAATTTCAAATAAAGAACGTGCTGCTATAGT
Chr1	8132092	ACGAAATTTGACTAATGCCAAAATTAAGACCCAAAAGAGTGT
Chr1	8134413	CTCACACATGTCGTACAACAATCGGAGGTATAGAAAATTCGA
Chr1	8217412	ACTATTTGATTCACATTAGTTATATTGTATTGAAATATCATA
Chr1	8223294	TGTAATAATCTTTTGCATAGTGGAATTTTACTAATTTGTAGT
Chr1	8225147	TTAAATTATAACGTTATAGCTAGTGACATGTAGTGGGTGAGA
Chr1	8228114	TTCTCTTTAAATTAACTTATAGGAATTATCATTACCATTAAA
Chr1	8230475	GTTTATATTTTGCATGCATTAACGTTTGATTTTATGGTTCAA
Chr1	8249338	TTTCAATCTTAATCTGTCTTTGAACTAATTAACTTTGTAGTA
Chr1	8249842	AATTTTGGAATAAAGATACTATAAATTAAGAAACTGAAGAAA
Chr1	8251051	TCAATTTAAAATGAATCTGAGACTTTATCTTCAATTTTACTA
Chr1	8251183	ATATATATATATTAGCATTAATTTGAATATGGAATGTACTCA
Chr1	8251231	TTGGATAAATTCTCATGATAACTTTCATTCCAAATAGCAGGG
Chr1	8251330	TTGAACCAACCTAAATAGATAAGCGAGCAATTAATCTTAAGA
Chr1	8251418	ACTAAATAGTTGATCGGCATAGAGAAATTGACACAATCGACC
Chr1	8251569	GCTAGAATCGGTGTAACTTCGAGCTCTACGCCATACTCATAA
Chr1	8251754	AATCAAATTAATTCAACTTGTGTACTGTGATTCTGACCAATA
Chr1	8251852	AGTGGGGAGTGGGGAGTGGGTAGGAAAGATAAAAGATTTAGA
Chr1	8252566	AATCAAATCAAGAATCTTATGGTTTTATAGGAGAACGCAACC
Chr1	8252722	CACGTACCCTTCTGACCTCTTAATAAATCTATCCATAACTCT
Chr1	8252856	TTTATAATAAACTTTGGTGATTACTAAAAGATTGGATTTGTT
Chr1	8252940	TAGCAAAACAATTTTAAAGAGTCAAAAGTGATGTGAGCAAAT
Chr1	8252988	TGATATATTTTATAGAAAGAATGTAAAGTTCACTACCAATAA
Chr1	8253083	AATTCAATAGATTCAAATTTTATACGTGCATAGAGTCGACTT
Chr1	8253227	AAATGTAGTTCTTAAGAAACTAGGATTAACATAATACTTCAA
Chr1	8253438	AAAAGTAGTAGAAATGGATAGTTTTGTAGTTTGATTGACGGA
Chr1	8253486	AAAATAGATTGAGAGAGATAATACACAAGATTGCCTAGGTCA
Chr1	8254574	TAGCAATACAAACACACAAACACCTAACAATAGAAACACAGA
Chr1	8259410	CCAGTATGTTTATTCGAGTAAAAGACCATTATTTATTTCCGT
Chr1	8266958	TTGTAAGTGAATTCTTTTCTGATTCAAGTCTATTGGGTAGTT
Chr1	8269417	CCTAGGATTATGATAACCACTCCACTCCATAGTTTGAGGGCT
Chr1	8273267	CAATGATTGTTGGGATGAGGCATCGAACCTTCTCAATAAATA
Chr1	8273754	CGTGGGAACGTGACAAAAGACTATAAAATAAGATTTGGGACA
Chr1	8274211	AAAATTAAAATCCCATTACGATTATATTTCTACGATTATGTA
Chr1	8274491	ATCCACTACATAGAAACTCAACCCTGGATTACTTACCACTAA
Chr1	8280907	AAACAAATTTTATAAGGTAAAGAGGGTTTAAAGTAAAGAATT
Chr1	8329551	AGTGATTGTGAGGCCCCAATTCTTGACAAGTTATTTTAATCT
Chr1	8335496	TCCAAACTAGGTAAATCGAACAACTGTCTTGATCAACTTATG
Chr1	8365821	TTTATAATATTTTCATAGATTACAGATTCGCCTTTGAATAAT
Chr1	8391273	TTTCTCATTATGAAAATTTAGAAGGCTCTTGTTCACTAGAGA
Chr1	8391931	ATGCTCATCTTCGACCACCAACACCGCTCTAACATCCTCTTT
Chr1	8391979	CACGATGTATGAAAACTTATACTATCTTTATCATTACGTTGG
Chr1	8398125	TTTATAACCAAGACACCACTATCCTAAATATATCCCTGACAT
Chr1	8457210	TAAATTTAGTCTATATTAGTGATGTATTTTCGATAAATCATA
Chr1	8460444	AGTTGCGTGCAAATTCTATTCTAATCATGGAGTATATTGAGA
Chr1	8462675	AAACTAATTAGGTATGAGGTTCAAAGTCAGCTGTGTAATGAA
Chr1	8468040	AGAGTTAATTTTCTACGACTTATCTTGGCACTTAGGACATAC
Chr1	8468148	GTGTGCAAACCATATTTAAAACTTGAAATACCCAATTAGGCG
Chr1	8468942	AAAGAATACATGTGCGTTGTTAAACTGGTTCTTGGTCAAGTA
Chr1	8469396	AAATCTAACAACTTTCTTTGGATTGGGTCGAATTGATTGAAG
Chr1	8494509	TTGCAACAGCTACAGAAACAAGACAACAGTAGAGCAATTTGA
Chr1	8500665	TTAAATATATCATTAACAGTGGATCTATATTATTATTAGTGG
Chr1	8501024	TTGTATTTCAAATGTAGGGAGACTTAGAGAATCAATGCTAAA
Chr1	8501127	TAAGTTTGTTATTGTCAAATCTTAAAATGCTAATGGTTAAAA
Chr1	8501407	ATTTATACATTTCAAATGTAGAAGATAGTTATGGAGAAGTGT
Chr1	8524852	TCAATTTTAAATTAATACAACCCCAAAAGTCGTGTATAAAGG
Chr1	8537755	GATATATATACTATCTGAAAAGGGTAGATGTTCAAATATCTC
Chr1	8567013	TTTTCATCTGGTAGGCATCTCACAACAATGTTCCAACTTTCA
Chr1	8567139	TTTCATCTTGCAAATTCTAGGTATTGTTTTCCATATCTTGTA
Chr1	8567460	GATTTGAAGATTGAAAGTTGGAAAGTTGTTAGCAAAATATTA
Chr1	8567517	CTTATCCTAAACGTCGACTTACAAATCCACCTAATGTTTATA
Chr1	8570474	ATTCATATATATTTAGATATAGGGATTCACAAATAATTCTTT
Chr1	8571061	TTTTCTCGTAGGCAATCCAAATACACCAGAAGTTACACATTT
Chr1	8571130	AACTATATAGAATTGCATGTAGAAACCTTTCCAATATGAACA
Chr1	8571494	CAACTTTGATCATTTTCGTTAGGGGTGTTCACGACATGGTCC
Chr1	8571707	CATCGAGTAAGATAAAATTTTCCTTTCTGTTTTAAATTCCAG
Chr1	8589883	TGAGGGCATCTGATCATGATAATCCTAAAGCAATATATCAAT
Chr1	8589982	CCACAGGGCATCTAATTCTTTGCTAACACCCTTATTCCTATA
Chr1	8590119	AGATTGCGCCCTAGTTGCTGCTTACATTCTCTGCCTGGCAAA
Chr1	8590178	TTATCTAGCTTTCACTCACTTTCTAACTTGATCTTTTAGACT
Chr1	8592145	CCCTAATTCCAAATCCATGAACGAAAGAAGGTCTAGTGAGAA
Chr1	8593048	TTCACCACCATATCCACGTACTTTGAAACTACGATCTTACTC
Chr1	8594552	GTTCTCCTAAATATGAGACTACAATGTAATATAACTCAGGTC
Chr1	8596741	GGACTTGAGAGTTAACCAACATTTTGAATATTTAACGGTTTG
Chr1	8597235	AATGAAAATTAGGTTATGATCCCTTGAAACTAAATTATGATG
Chr1	8609029	AAGTGGGAGTGAATTTCGGTCTAAAAGGGATTGGAAGGCTAA
Chr1	8614723	GAGAAAATGTTGGAAAAGGGTTGGAAAATGGTTTAGGAAGGA
Chr1	8615057	GGAAATGCAATTATTTTGTATTATGTTACCTTGACTATGATA
Chr1	8617741	TTGAAAGACAATTAACATATGATTGACATGCGATTAACATTT
Chr1	8618336	TTCCACAACACCATTTAAATTGGCTGATTTCTACACGTTCTT
Chr1	8618459	CCTTTGCTTTCAGGGTCTTCTTGGTGGATGTTTGACAGCTGG
Chr1	8626370	TTTGAAACTGAAAGATTATGGAATATTTGATAAAATAACTAA
Chr1	8638124	AAAAGAATCGATTTACCTCCTTTGTTAAACCCATGATTTTAC
Chr1	8639632	TTTTCAAAATTCAACTTGTTTTCTTTGCGTATGGTCTTCATT
Chr1	8641421	TGGCTCAAGAGTGGACCTGCACCCATAGCCCATAGCCAAAGA
Chr1	8686196	GTAAGTTGTTATACAGTTAAAATTGCAACGAATGAAAATGGT
Chr1	8687790	TTTGCCAATTCAACATAGTTCAACTTGTTACTACAGACTTCT
Chr1	8697478	TGAACCTTTTCTTACAATTGAACCAAATTGAATGCTCAATGA
Chr1	8720284	AATCTCATTCCAATTATACCACTAGTCGTCAATACCTTTGTG
Chr1	8720893	TAGAGTATAGTGACTATGGAGTTAGAGAATATATACAGTACA
Chr1	8746844	TCTGCCCTACCCACGAAGAAAAGATAGTTATAAACATGTAGA
Chr1	8753212	AATTTTGAAGAGAAATTACTGTATGAAATTTGACATAGTTAT
Chr1	8764631	TCAAAACTAAATTAAGAAACTAAAATCAACATGTCACCAATG
Chr1	8766698	ATAACTATTAGTTTAAAGTTAACTTGTGTATAACCCCAAAAC
Chr1	8766747	TTTAAATTGATATATAACTGTTAGATGAAGGTTTAACATGAT
Chr1	8770907	TGACGTGAAAGCATAAAAGTCAGAGTACTCGTTACACGATTA
Chr1	8776877	AGTATTTACTATAGGAAAAGGTGGTTTATTATAATCTGAACA
Chr1	8827722	TTTTATTTTGTTTATAAATGCACTGATAAAAGTCGATCGTTG
Chr1	8828161	TATACATAGAGTGACACGTAATAACCATTTAGCCAGCTCATA
Chr1	8839577	AGAGAATAAAAGATGTCTATTATACTTATCTTATATCCATAT
Chr1	8839686	ATAAATAAAGACATTTAGTAGATTTTATAAAACAAATATCGG
Chr1	8842664	TTAAAATATGTTGAAGAATGCTAATTGAGAAAAGATGGTCTT
Chr1	8844193	CTTGGTAAGTTTTAGGATATATCTTCATCTATTAGATACAAA
Chr1	8849690	CGCAGACTCACCGTAAAAGATATCCGATAAATAAGTACACCA
Chr1	8862697	CTCCTTGGCTCTTTGGCTCACTGGGTTAGTCTTTCACCAACT
Chr1	8894146	CCAATACATGCATAGTGGGGTGTGGGTGTGGGAAGCTATGTT
Chr1	8897042	GATTAATGATCTCCAACAAATTCGACTTTTAAGGAGTTTTAC
Chr1	8898049	TAAGTTTCTCTTGATGTTAAAGATTAACTTTGAAACCTAAAA
Chr1	8902076	GTGACTCACTATATCCTACTCTTATTTGTTTTCTCAACTTTA
Chr1	8903581	ATCCATCCCATCTCTACAAATAATTATTATGGAAGATTGATA
Chr1	8903675	AAATAATATCAAAATGATTATAGACAGTGATAGATCCAAAAG
Chr1	8906687	TTATATATTTTATATTATGAATCGGTGGATGTTTTGAATGGT
Chr1	8909949	TTCATATAAAAGATTTATTTGCATATTCACTGAGACATTATT
Chr1	8910120	ATGTGTGCATTGAATACGTTTTGATCTTACGGTTTAAGTTGT
Chr1	8910554	TTTTCTACTTGCTTTCGTAACATCCCTCTTATCGGACATATT
Chr1	8910973	TTTGGCCACTATCTACTGAATACCCAAATTTCTTAAGGCAAA
Chr1	8911400	AAATTGTAATAAATTGTAAATACTATAACACATGCACGTTTT
Chr1	8915370	AAGGACATAATAAATAATATCGTTTCATTCAAATTGAAAACA
Chr1	8925132	TTAAAATAAGTATAGTTAAGTACAAATTTAACCTGAAGTATA
Chr1	9029627	TTCTTTTGCTTATCTTTCTATAAAACGCAATAAACAACGAGA
Chr1	9032164	AAACAACACAATTTCAATAGTAACCGCTTTCCACATTTATAG
Chr1	9034057	ATTTATTAAGAAATTGATGGAGTTCGTTGTGATTTTGTTACA
Chr1	9038054	CACTTTTAACACAAAATCAATCCTAAACAAAGCCTTATGAAA
Chr1	9054047	TAATAAGGTTAAATTTTCTTCGAACATTCAATTAGACAATTC
Chr1	9054276	GACATGGTCAATTAATTAAGAATTTGTTCGTATTACACACAA
Chr1	9054476	ACAATAGCTCAAAATGGATTGGGATTAGATTGGAACATTTGT
Chr1	9054657	GAAACCAATTCAATAAACTTCCCTATGTTACTTTACAACAAG
Chr1	9058227	ATAATCTATACTTCAAACACTTATCGTACCTCAATACTGTAA
Chr1	9062589	AAACTGTGATTAGTTAACAATGAAACAAACATGCAAGCATAA
Chr1	9074117	TTTTACACTTTACACGTCATAATGATTACCAATTTGATGCCA
Chr1	9165713	TAGGCTTTCCATAGGAGGATCTCTCAATCTTAATGCTATTAG
Chr1	9180402	AACTTCTTTGTTTACCTGACTATAATTCTTGGCTCTTAAAAG
Chr1	9180499	AATATGGTTTTCTAAAATCCAAGCCAACATTGAAAATACGAA
Chr1	9187772	ATCTATCAGTGTTATAGACCTTTATCATTAGTAGCGTTTTAC
Chr1	9223239	TTATTTAAATATTCTTTAATAAACATTGCTTCAATACGAGAC
Chr1	9223320	CAGTTATATCTCAAAATGGGAGGAGAAGAAAACTGTCACAAA
Chr1	9223539	TCCTCGCATATTGTTTCTCCCTAAATTTCTCCATTCTCATGT
Chr1	9223603	ATCTTAAGTCTCGTCGCCACACTTTCCCTCGTGCCGTCCGTC
Chr1	9223651	CCTCATCGTCACAACACCGTCGCACCACCCCGTCTTCTCCAA
Chr1	9261817	AGATTTTATCTCTAAATAAGAAATACATAGATGATGAATATC
Chr1	9261886	TTTTCAATGACTGATCTTGCATTTAGAATTGAACGAAAATAT
Chr1	9265585	TTTATATCATCCAAATTAAATTTTAACGATTTCAGGGACGCG
Chr1	9265657	CAATCTTCCATTTGCCACACATACTACGATGCTTTAAGTCAT
Chr1	9267348	TGATCTTTTATATTTGGTGGACGGTAGATTGATAATGGAAAG
Chr1	9312825	CACCAAGGAATTTGTACTTTTCTCTCTGCATTCGGTTGGGCT
Chr1	9316850	AAAATATCTAACACACATATCTCTGCACTAGATTCGTTTGTA
Chr1	9318903	TTTTGTATACGTATCAAAATGTAAATTGTTTGGTGAGATATC
Chr1	9319434	AAAAGTTTTATTACCACCACACTAATAAGAGTTTAAGTCAAA
Chr1	9323041	TTATTTTAAAATTTTGTTGTCATAAATATTCATGGACATTGA
Chr1	9344438	GTTATATATTTACTTTGTAGCAAAGACGATTTTAGGCTCCCA
Chr1	9371025	GAAGAGTAAGTTAGCGGAGATGCAAGCCATTGAGAAGAGAAA
Chr1	9417880	ATAGAGACTTATTAATGATTACATAAAAGATGGAGAGACCTC
Chr1	9417928	GGATCAGTAGATAGTAGTGCACGTAACAAGAAAATCATCAAG
Chr1	9417997	AAAGAATTTGCTTGTTGTGCTTTACAGGTATTATAATGGCAC
Chr1	9435485	CAGGTGGGTCAAACTATCAGCAGTAAGACGACCCAGTGTTCC
Chr1	9449845	GTTTAATAGAGAGATTTAAAGTAGATACTATAATATCCAAGG
Chr1	9479020	CTTATATAGTATAATCACTTGGATAAATTTAAATAAGGCAAG
Chr1	9486229	TTCATCTAATACTATATTTTATAATAGGAATTTGATTGACAA
Chr1	9486555	ATATAGATAATATAGTACTTAATTTAGTCCCTAATAATAGTC
Chr1	9495055	TTCGATTTGAATTTCGTAGGTGCATCTTATTCGTATTATTAG
Chr1	9498437	TAAATGAGTTTGGAAGTCTCTTTTGTCCATTTTGATGCTGAT
Chr1	9505402	TTTCATTATTCAAGATTCAAGTCTATATTTAGAAGCATCAAC
Chr1	9533103	CCAATGGATTCACATTAAAGCTTTATGTCAAATGAACTATCA
Chr1	9575142	TTTTGGCCAAAACTATTAACAAAATCGTAGACTCTGACTTGG
Chr1	9575941	AATATTAATCTCAAAATTTAGACCTAGATTATATCAGAAATT
Chr1	9576065	GAATATAATGGAAATAGTAGACCACAGTATTTAAAGAAGGAG
Chr1	9578005	TTCTCAAAACTTCCACGCAAACTATAATCTTAATCCCATAGA
Chr1	9593739	GAATGTTCTCCATCAGATCCTTCCGACATAAATTTTGCTCAT
Chr1	9698485	AGAGGGAGGGTATCACAAACGTCATTTAAGAAGGGGTTTTGG
Chr1	9699689	GTTCATCGATTATAATTACCCTAGCATACTGTATACAAAATA
Chr1	9724348	AGATAAATGATCTCACACAAATCATACCTCACTCATCAACCC
Chr1	9754960	AAAACAAAATAAGTATATTCTGCTTTAAATGAAAACCTTCCA
Chr1	9756507	AAAGGATTTATGATTTAGTTCTGTAATTCAACGATTTTATGT
Chr1	9757474	AATGTTGAATCTATAATGCTTTGACTCATGGACGTTTGTTAA
Chr1	9772052	CTTTCATGGAAGTGAGCCGGTTCTTCTAATTAACTTTGTTAT
Chr1	9785104	TGTTAAATCAAGATCCAAAGCTCTAAGATGGTATCGTATTTG
Chr1	9785532	CTTGGAAAACTCTAATCTTTGGAACTGTGATTATCTTTGAGT
Chr1	9801156	CTTGTCGTTCATCAACTTGAAAACATGAAAACGTAAAGTCCT
Chr1	9802491	GATAACAACAAATTTATCTGAAGCCTAAGAAGATAACTTATC
Chr1	9803618	TCAGGTTGGTTTCTCTTGTTTAAATCGGTGCTAAATTTGATT
Chr1	9832415	AAAACATGTTATAATATCTAGGGTATGCCAAAATAGTGTAGT
Chr1	9841401	CAAGTATTTATTGATGAGTTGTGACTAGAGTTTGCATATTTG
Chr1	9841471	TAGTTAATGTCATTTTGAGTAATAATCTCCTCATATAAAGTG
Chr1	9846667	CCTTATAGGGATTCAGGTGTGGGTCGACTTTCAAATTTAGGG
Chr1	9850429	GTAGTATCAAATTGTTTTAGTGTTGTATTCCCTGTTAGCATG
Chr1	9850919	TTTTGGGTTTGATTTCTTTGCCATTATTTATTTCCTGTTTTG
Chr1	9865836	AATACATTTTGTTGTCTCAATGAATAAAGTTATGTAGATGAA
Chr1	9963772	TGGACTAGATTCATTTGGGCCTTCATTTTGCTTGTCATCCAT
Chr1	9973995	AAACGTTTTGAGCACATTTACATGGAATTTATTGTCATCATT
Chr1	9978635	TTGGTAAATCATAAACAATTCAATAGCAAATATTTCATTCCA
Chr1	10001803	CGAAGAACAACCAACGTTTGACTTGTTTGATCGCCTACTGTG
Chr1	10002502	TCACCCAACGACAATGACGTCCAATGTTATAGGTCACCAACA
Chr1	10003884	GATAATTTCAAACGATCATTTCTGAAGCGCGTCACCGAAAAG
Chr1	10004802	TGAATCCATACATATTTACAATTTAGCATGACTGATTAGGTT
Chr1	10004881	TTCACATAGATATTTATTAGAAAGCCAGAACATTCTTCAATC
Chr1	10004985	AAGTGAAAATTAAATCATCTACATCTTTATAACAAATTCACG
Chr1	10005063	CATAATTTAGGTATTCTATATGGTATTAATAGATGCATTCAG
Chr1	10005430	TAGAATGAACAAAGAATATTGGTAGCACATATTGGAAATGCA
Chr1	10005917	TCTAATGAGTCCCAATTTAAATTCATACCTTTCTTGTCTGGA
Chr1	10006144	TACTCTATGAATAAGTTATATCCAATTTTCCATCAATTACTG
Chr1	10006351	CTCAAATTCAATGAACACCATCTCTCTAAACCTCCCATTCAA
Chr1	10008561	TCATAGACTATGATGCTTCTACATTGTGCACCAATAGAAACA
Chr1	10009949	AAATGACCCAACTAATTAGCATCTAGAGGGAAACAGGAAATG
Chr1	10013311	GATTTGAATCTTGCTATAATTGTGTAGTGGTTCAATCATAAA
Chr1	10013932	TCTACTATCAACTTAACTATATTAGATTATATTAGATTCTCA
Chr1	10014113	AATATGTTAAGAAGACTCAAATTGATGGATGAAAATAATATT
Chr1	10019943	ACATTTAGAATTGTTCCTCTTGCATGCTCATATTTAACTGTA
Chr1	10020837	AGCATAGCTTTAGAAATCGGTTCAACAATCCTTTATCATAAA
Chr1	10021166	CTTGTCACGTGTTAATCTTGTTGAGGGGTGTTGCATGTCACA
Chr1	10022243	TTATGTAGTTTGCTTAAGACACCGAAATTAATCTTAAACTGA
Chr1	10022414	ATCCTTCTCTCAACCAAGCTTTCCTCACATAGCCTTGACTGT
Chr1	10022981	TAATTTTGATATGAATTTTGCTCCGCATGTCTACCGTTTTCC
Chr1	10023151	TGTGAAAGATGCTTCTATCATGGTTAGCTTGATTTCGTTGAG
Chr1	10023262	GTATTTACCTGGCTTTCGATTGGACGTTCCTTTAGGTCTCGG
Chr1	10024797	CCACTTTTCAACTCATGGTTTTAAAATCAAACACCAATTGGA
Chr1	10030949	GATTTCAAATTAATTAGAAGGCAGGTGATATTAACTATTTCA
Chr1	10033434	TTGACATTTGAGAGGGAGGTACGTCTGTGATCCATTGCTTAA
Chr1	10049906	TTCATATTTAACTTAAAACATGCTTAATTCTTAACCTTATGT
Chr1	10050815	TTTATATAAGTTATAGATGGTTTGTTTAATTTGCCTAATGAA
Chr1	10050947	TTATGTCAGTATCATTTAGTCAAATTCATTTTAACAATCATG
Chr1	10051205	CCACACCCACACAATTTGGCCGTATTAATATTCTCATTCATT
Chr1	10051317	TATGTAAATAAAGAAAATAGATAGTAGAAGGAGAACTAAAAG
Chr1	10058070	AATATTTCTCTTCAACTTGTATTTCAATGATTCGTAAATCCA
Chr1	10066316	CATTTAATGAAGATAGTGTGGAAGGTTACGTTATCATCATTA
Chr1	10068052	CATACATAATGTATTATAGTTCTGAACCCAACGAATTCATGT
Chr1	10070274	CATGATTCTAAAGTTTGTATTCTCTCGTGAATTTAACTCTAA
Chr1	10070586	TTTCTAAGCTTTTGAGAAATCTATGCATTTGTTAATTATTTA
Chr1	10078017	ATTGTGTTAGTTCTATGACAAACCTAACCATCCCTAAGCGAA
Chr1	10081188	TTTCAAATACAATTATCCACAAATCACAAATATTCCATAGTT
Chr1	10081301	AAAACCTATCAAAATCCTAGTTTCCTCTCCAAAGTCGAAATT
Chr1	10081467	CCCTTCAAGCATTCAAACATTCATCTAACCCTCCAAAACTCT
Chr1	10082157	TTTTATGTGTTGTGTGAGTGCCCTCTTGAGTGCCCTCTGAGC
Chr1	10109898	CTTTGAAGTGATAGATTACAGTATATACCAAATTTAGTTTCG
Chr1	10110136	ACAACATTGTTCTCTCTCTATCTCTTTGCGGGTGAAATGGTT
Chr1	10110433	CATAAACAATTGTCTGTCATATGGCATTCATTTGTTCGTCGA
Chr1	10110645	TTGCTAGACAATATGTTCGGTTATTATTAGGTGAGAAATAAT
Chr1	10111103	AAAACATATACGCGAGATGAATTTAGAAAAGAAGGCAATAAT
Chr1	10120515	TTTGTACCTTTATGATTAGAAAATAATAAGTCTTTCAGCACC
Chr1	10121765	CATAAATTGCCCAAGTGTCCAAGCTAAATCCTTCTATGAGAG
Chr1	10123705	CCATGTGTAGGTGCTGGGTAAGTTTACTATTTTCTTGAATTT
Chr1	10140306	CATTACATTAAACAACCTTGGATCTTGGATTGAGTTACACAC
Chr1	10140941	AAAGTTTTCCATTGAAGCTAAATTATGACTTGTTGGCAGTGC
Chr1	10144360	CAAATGTCTTAAGTACGTAGGGTTATACACAAATGCAAATCT
Chr1	10152110	TTTTGAGTAAACTTGAACATTATGTCGGTGAAATCCCAAAAT
Chr1	10153037	TTGAGTCCAAATGCAAAGCTTAAAGAAATAAAAGTATGACTA
Chr1	10153125	AGAAAATATCAATGTCTAATAATTGTTTTATGAGATTTAACT
Chr1	10157444	CAACTCACTGAAATTATCAATATCCTTAAATTACAGCCACAT
Chr1	10202790	ATGAATATCTTAGTTTCATTGCATGCTTTGAGGGCTGAGTTA
Chr1	10206363	ATTTGAATTTCTAAAGAATGAAGGCGGATCCATGTTTAGGAG
Chr1	10207905	TAACATTTTCCTTCCCTTCCTCAGTCAACAATTAATTACTAT
Chr1	10208048	GAATTAAACCTCCACTCCCTTCATATCCTATCTACCATTTTC
Chr1	10209339	TTATACATAAATATATTGTCGCATGATTTATATATATGGCGA
Chr1	10209785	TCTTCTCGATACAGTTGTCGGCATTTGCTACACACTCATCGT
Chr1	10212057	GGTCTTCGAGCGCCTCCCTCTCCTGTTATATGTTCACACTAC
Chr1	10213225	TGGAAACTAGTTTGGCGATTCAAAACCCCAGACAAGAAACCA
Chr1	10213714	TACGAATAATCTTACCATTTATTTGTAGGAATGATGATATTG
Chr1	10214561	ATGATTAGAAAGAAATAAACTAGTAAATCACAGGGGACATCT
Chr1	10216171	GGTTTAACAATATCACCAATGACAATTCACCATAATTTCCTA
Chr1	10216255	GTCCCATCAAGTAGTGTGCTAATGGAACGATGAATATGGTGT
Chr1	10221449	CACAAAAGCTGTAATTTCCCGAAACAATTTCTGGTTAACAAT
Chr1	10222558	AATAAATATGTGTCTACGTACGATGTAAAGTAATTTCGGGCG
Chr1	10230740	GATCTCATAATTATGCAAAACTGGATTAGTCGTCTGATCAAT
Chr1	10231521	GAATTTTGCAACCTTCACACACCCTCTTCATCCAAATCTCTA
Chr1	10231620	GATCTACAACATCAATTTTATTCTCTCTTCTAGCAAACTCCT
Chr1	10237917	AAAGAGAGAGAGTTCATCCCCTACCCTACCATTTGCTCCCAC
Chr1	10239940	TAGCCCCAGAAGCACCATTTATTTTAGCCTCAAACTCAAACG
Chr1	10283478	TGAAGCTTAAATTGGCTGACTTGAATTAAATTAAAGGATTTG
Chr1	10288778	AAATTCTCTCTAATAAAACTATTATCTCTCTATCTCATGGGT
Chr1	10288832	TCATTAACAAATCACATATATCTTTGTATTCATTTCTATACC
Chr1	10302190	AATTGGCAAGGAAGGAGAGGAGTGTATCATTTCTATAAATAT
Chr1	10302240	ATTTTATTAAGTAAATATTTGGACAATGGTATCTTCGTTATC
Chr1	10302444	TTAGTACAACATAGCGAAGTAGGGAATTTGACCGTGATCATA
Chr1	10307140	CATTAATAATAAGTGGTAATGAGACGGCAATTTGATAACAAT
Chr1	10307642	ACTAAGGTAATGGATTGTTGTTGTAGATCAAATGAGGTACAA
Chr1	10309718	TTAAAACAAATATGTACTCCTGAAATATCACCATTTTCTTTA
Chr1	10314609	AACAATAAATTTGTGTAGTATGGATTTAATTGTACTATATAC
Chr1	10328888	TTTTGTATTGACCTGCGTTTCTACAGTATAATAGAAGTTATG
Chr1	10331232	ATTTCTCTTATTAACAAAAGATAGGAGGCAATAAATAGATAA
Chr1	10331498	AATATCATCATCATTTTGACAGATACTTTGAGTTAACATGTT
Chr1	10344121	TTAATTAAGTAGGTTTGTGTATTAGGTTTATGTCAATTTCCA
Chr1	10354545	GGTTGAAGGATTTACAGCAAGATGATTCAAGATGTTTTAAAA
Chr1	10355259	GGAATACAATCCTTAAAGGTCTTGGTGTCAAAGCGGGTACTC
Chr1	10359848	TTTGTATAGATGCAAATGTGAAATCATATGTGAGATCATTTT
Chr1	10359930	AAACAAAAGATTTTAATGATACATTTTAAATAACAACGGTCA
Chr1	10359978	TCTTTCGTGTTAATAATATAACGTAGGACTTCTTGCATGTTT
Chr1	10578959	AAGCAAAAGTAGAGAATGTTATGGAAAAGAATTAATTGTGTA
Chr1	10582483	TCAAGGCATGTCATACAAAGAGTTACATCAAGCGCTTATATG
Chr1	10592756	AAAACTAGAGTCGATAAAGAAGGTGACATTGTTATCTAGATA
Chr1	10593604	AAATAATATTTCTGAAAAGAGTTGCATTTTATCTCTAACTAT
Chr1	10594986	GTTATGTGGTTTAACAAGGAGGGTGGATTCTAACAGATTCGA
Chr1	10595157	AAAATAATTATAATTGTGAGAAAGTTTAATTACTTGGAATAG
Chr1	10597200	GGCAAAATATTGGTTTCAAGTATAATGTGTTAGGTTGTTGTC
Chr1	10597363	CAAAGTCCAACCCACCTATCAAGAAGAGTGTCACAAATGCCC
Chr1	10598801	TAAATTCGAGCACTTTCCTTTGAACTCCAGGTCAAACTGCGT
Chr1	10598870	GATTGCGCGTCGATCTTCTCCGATCTGACCAAGCCAACGTGA
Chr1	10598918	CGTCGTTCCCTCTTCCTACCAAGCTAGTCCTCCTCTCATCCA
Chr1	10599285	TTTGTTTACTATTAGGATCTGATCATTGGAAAATCTTTGGGT
Chr1	10599417	TTATGGATTATGCATTGATGTTAGCTGAAAATACATAATGCG
Chr1	10599468	AGATGTTGATTGATGTTACAAGATGTTTAAGCATGCTTTATG
Chr1	10599617	CTTTGGCAGTTAAGTTGTTTACCGCACTTGTGTTATGTTCCT
Chr1	10599723	GACCCAAATCGTGAACTACCTTATGCGATAAATTACAAGTGA
Chr1	10599861	AAGCCAAAACGCATAGGATAATGATCAGAACACATGACTTGG
Chr1	10599966	TGTTATGATTGAACACAAGGTAAGCAACAAAAGAATAAAGGA
Chr1	10600029	GCATAGAGGTTACACGATGGAGACTCATTTGGTGGTTAACAA
Chr1	10600116	AACAAGGATGGTAGTTGAATTTTAGTGATCTTGCAATGTCAG
Chr1	10600310	GAGAGAGAGCTTGAACAACCTACCTAGAGAATAAACAATCGT
Chr1	10600533	TTAACTCTTCATTTATTTATGTGTTATTGAGTGAGGAGAGAT
Chr1	10600628	GCTATGTTCATCACTTGGCCGGTATAAATCGCCAACTGTTCG
Chr1	10600681	AGCAAGGATAAAACTAATAAGCACAGGGAGGGGTTTGGTGAC
Chr1	10601002	ACGTAGAATTTCCTTCACTCTTCACTCGCATACAAGTAAGTG
Chr1	10601120	TTTAATTGCCATAATGCCTTAAACTACAAGTAGAATCTAGAA
Chr1	10601277	TGAAGAAGTACATGGGAGAACTCTAATTGCAGTGATCATGAC
Chr1	10601401	GTATTGCTTCCTGTGAAATTAGTAAGTCCACACTAAAATGCA
Chr1	10601491	TAGAGTAGAATTTTACTTGGGTTTAAGCAAAGCATTTTATTT
Chr1	10601846	CCGGGCTCGTCACAACTATGTTGCTCGCTTCGACGTAACTCC
Chr1	10605924	TGGAAGTGTTTGTTATATTCTTGCAAATCCAGAGTATCACAG
Chr1	10605993	AATCTTCTTGGGCTATTCTCCTAATAGTCGCGCTTACATAGT
Chr1	10606041	TACACACACTCAATTTGTTACGGAAACCATTAGTATTGTTGT
Chr1	10606091	ATGAGAAACTCCCACTTAGAGATTGTGATGATGACCAGGCAG
Chr1	10606217	ACAAAATTCTTTTAGATGTGCCTAAACCTAAACCGAATGCAT
Chr1	10606286	TGTTGAGACTAAAACAAAGAATCTGGTGCATCTTGTTGTTTC
Chr1	10610850	ACACCCTAAAATGGACTGGTTCTAGCTCCTAAATCAAGGTAA
Chr1	10701756	TTTCATTCTTAAACATAAACCCACAAGCACAGAGAGCACAGA
Chr1	10705167	GTAAGAGAACCCGAACGGATTGGTCTTTGATGAGATTTCACA
Chr1	10705257	AATTCAATATATGACGCTACAAACGATGAAATGCGGGTCTCA
Chr1	10705344	TTTGACTTTAGGATTTAGAGTAGTGCAATTCTTTTAACTCAG
Chr1	10705425	CATTTGTTCTCCCTCTACTCAAAGATTAGTGAACCACATGTA
Chr1	10705504	TGTTTGATTTTGTAACGTTTGCAATTATTATTTAAGAAACAT
Chr1	10705724	CACTCAAAATTTATTATTGTCGTATGCTCTTGTCAAAGTATC
Chr1	10776224	AAATATCAATTTCCATCACAGGTAGAAAGATATCAAGAAGGT
Chr1	10780779	TCCTTATTCCTTATTCAATTCTTACTTATTCCTTCCCCAATC
Chr1	10787788	GGTTGTGTTAACCTTAGAGAACAAAGTCTAACAACAACGCCT
Chr1	10798795	TGATGGGTGGTCTAACAATCTCTTTCTAAACCAACTCTACAG
Chr1	10811417	CCAAATTTCTCACCGTGGTTACTAATAAAATGGGTGAATCAA
Chr1	10814578	TTTCCAGTCATATAAACTACATACTATATCTACCTAGTCTTT
Chr1	10814695	ACATTTGTGATCTCAAGGCTGTTTTCACTATTCTTTCTCCCA
Chr1	10814852	CAACCGAGATTACACTAAAGTAAATAACTGAGTAAATAAACA
Chr1	10814918	AGAACATAACTTAATCTCGTTAGTGACCTAGTTGAATGCAAT
Chr1	10830719	AAATCGTCGATGAATTTGAAAGGAAAAGCTGAAATTACTCTC
Chr1	10833952	TATATTTAGATTGTAACCAAGACCGATGAAGACTATTCTAGA
Chr1	10837274	TTTAAAATGAATGTTTCTAAAATGATTATTTCCAGTTAAAAC
Chr1	10837327	AGAATTTATTAACTAAACTTTAAAGATCGCAATTTGTAACAA
Chr1	10837389	GTATATTTGAAGATTTAATAACTTTTAAGACATATATAATGG
Chr1	10856812	TTCATTTGAAGTTGGTGATCTGAACATTCAATTTTGAGCAAC
Chr1	10884284	AATTTTCAAATTTGTCACTAAGCTTCTTTCTTCTTACGTTCC
Chr1	10886292	ATCTAGGTGAAATGAACTCGTTAAGTACTACTGTCATGCATT
Chr1	10886573	AATTGATTTCAACATAAAACATATAGTGTGGTATAGAGAAAG
Chr1	10895976	TAATAATTCATAGATACATACAAACTAAGTACACCACTGAAT
Chr1	10922554	TCAGTCCCTCATATACTTACATCACTTGGTCCCCTTCTTCCC
Chr1	10925402	TCTCCCAAGAACGGATAACTATGCTTATTCGAAAAGTACTAC
Chr1	10925719	CATTAAGGGATTTAGCTACTCGTGGTGAAGGAAAATGTGATA
Chr1	10928652	GGAACTAAGCCAAGAACCTAACCAAAGAGTGAGTAATAAAAT
Chr1	10928805	CTGAATGCTGCGTTATCTGATTTATCAATAATTTCTAAAGTA
Chr1	10997989	ACTTTTAGTTGTGAAGTGGCCCAAATACAAAGTATTAAAGAG
Chr1	11024007	TGTTGTAATTGTCGCAAAAGATTCAACGAAAACTAAATACCA
Chr1	11034627	CTTTGGAATCAAGGCATAAGAATCACCAGAATCTCCTTTCAA
Chr1	11085472	TCACATTGCAAGTTTATGAACATGAACATTGATAGCTCTCTA
Chr1	11085553	TTAGCTTTGCATATGATGAATTACGTCTTTCTTTCATATTCG
Chr1	11085923	GAAAAGAATATGTGAGCTTAAATTCATTTATTGTTACTCCAA
Chr1	11086006	ATAGGAAAAGCTCATCCAAAGAAAATTGAAGTAAAACAAAGC
Chr1	11086161	GTGATTGTACGGTTTGGTCGAAGGAGTTAGATTTTCTCTGTG
Chr1	11086239	TCCCTATGGAGTGAAAGAAGTTTACAAGGTATGAGTCGTTAT
Chr1	11096198	TGTGTTAAAGAAATTACCACAGCCTCAAAGCCTTCAAGAAAA
Chr1	11096390	GGAATGGGGAAGGGTGTCATGGTATCAAGCAAGAATAGGAAG
Chr1	11096493	TTGATTTGGAAATATCAAAATGAGATAATTTTATGAGTAAGT
Chr1	11099812	ACATTACATCTGCTAGTTCAACATAAAAGCTTTAGAAATAAT
Chr1	11102656	TAGGAGCTGACAAATTAAGGGAGATTCAGAAGTGACTAATCC
Chr1	11104214	TCTTTTGTGAATATTATAGTTTGGTTATCAGAATCAGCTTAA
Chr1	11105474	TTATCTATATAGTATAAAGTGTCAGTTTCAATTGTATCTACA
Chr1	11138027	AACATTGATTAAACTTACCACTTCTCCTAATTACACCTCAAG
Chr1	11138330	CCACCAAATGATGAGTTATGTAACCTTTTAGGAATGCAGCTT
Chr1	11218075	TTGCATTCCTCACGCCATTTTGTTCTCTTTTCTCTAAGCAGA
Chr1	11218129	CCGTTCAAAGGTTTATAAATGTCAGGAAAATATGCTTGAAAA
Chr1	11245585	CTCATATTTGTACACCCCTACAGAAAATAGAGATTTGAGTGG
Chr1	11246454	TTGAAACAAATGCAATAATGAACCTGAAGTTTGTGAATACAG
Chr1	11247873	GAGATTAGGCATAGCTTATTCATGAAGTTTAGGATTTGAAAG
Chr1	11249455	TTAGAAAGATATTCAATAATTACCAGTCGACAAGCAACGTTT
Chr1	11249664	TTCTTCTTCGTTGTTGTTTGTTTTCGGTTAATATTAAGATAT
Chr1	11256373	TAAAACCTTACAAAATAGGGGTGGGAGGTTCAAATTTCTCAA
Chr1	11277929	AAACTTTTCTTACTTCTTCTACTTGCTAAACCTCATTCCGCG
Chr1	11286758	GTAATCCCATGCGACAACAAACAAGTTTTAGTTGATCAAATT
Chr1	11287332	TTTTCTTGTAAGCATAGATATGAAATACTAATATGATAGGAT
Chr1	11287807	TTTTGTTCTATTTTAGCTTCGTGATAATGAGATTTGAACCTG
Chr1	11290691	TACTATCACCATCAATATAGTCTATAATCTCTCGATAGTACT
Chr1	11290803	CCAAAGGCCCACATTCTTTTCCAGCAATCCCCACAAAAGACT
Chr1	11298402	TAAGAAAGCACCAAACATTTTGACAACAACGTATCTTCACTA
Chr1	11363283	TTTTCCTTTCAAAACTTGGTTTGGGATGTTGACAGATACTCC
Chr1	11379786	AAACATATACACAATTCTAACATAATATATTCAACTAAGCTT
Chr1	11383111	TTTTGGTGTCTCTAAATGTGTAGTTTTGGTACTTTGTTCTTC
Chr1	11385862	TAACTTGTTTCTATTTTGGGTATGTGTTTTGACTAGATGATT
Chr1	11387245	AAATTTCGTTTGAGTTCGACCTTGAATTTACTCTTTACTACG
Chr1	11397232	TGCAGCACGTAAATATTTTAGACTTAGGACTTGAGACTTTAG
Chr1	11397931	GTACACTGCGGGACAAATGCTCATTCATAAATAGTTGAAGTT
Chr1	11400016	ATGCGAAGAGTGTGAACTGCATTATGACTTCACCTGCAAAAC
Chr1	11404316	ACCCAACCCATGTCCACAGAAGTAAATAAACAAGTTCACAAC
Chr1	11413174	TTATAATGACTTATGCGTAGTTGTTGACACTGTAACCTCTTT
Chr1	11413222	TTACAAGTTATTTTGATAGTGAATTAGTAAAAGCAAAGGATT
Chr1	11413306	ATGATATTTGATATAAAGATTTATCATGTGGTTCGTATCTAC
Chr1	11417011	TGACTTCTACAATTATAAATGTGTGTACTAGGCCTAGAAACT
Chr1	11417385	AATATTTGATACTAAGAGAAAAGAGAGATTCAACAACCGTGA
Chr1	11417463	ATCTGAATGACTACTATGTGCAACTAAACCTAGACACAATTA
Chr1	11417963	GAGAAAACGAGATAGAAGAATAAATTAGAGGCAAAAGGTGAA
Chr1	11441856	ATTTTATAATATAGACTTATCTGACAGACTTATTCTTTTAGT
Chr1	11443493	TCTATCACGGTCGTTCCTAGAGAGTCAGTGGCAATGATTAAT
Chr1	11445001	AGGTACTAGAGTAATCTGTGTTGCTTGAAGGCATCCCAGGAT
Chr1	11445542	GTGGGTTCATCATACACAAAATCATACACAAGAGAGGGAGAA
Chr1	11454142	ATATGCATAATATACTCATTGATAATTAGCTAATATTGTGTT
Chr1	11457502	ACTATTTAATTAAATTAGTGATATAACCAAGAAACCATAGTC
Chr1	11485567	ATAATAATTAAGAAAATTCCATCCTCTCCAATTTCAACCGAA
Chr1	11547409	AAATTATAAAGTTATTCATAAGTATTATTATGTGTGAGCATT
Chr1	11576005	TAAGAGCCCTTATCCCAATGGTTACAATAGATATAAAACGTG
Chr1	11616071	TATTTTGTTAAATGGTCATGTAGGAACTTTAAAGTAAAAGAA
Chr1	11894736	GGACTCTTCCGCTATTAGAATATAAACAGATCATTAGAAGTG
Chr1	11910892	TTTCTCATGATATTTGTCTGTGAGGTGAAATTCGAGTGCAGT
Chr1	11910964	TCATCTCTCTCATGCTCACTCTCCTCTCTCCTAATACGTGGT
Chr1	11911222	ACACGACTCCGATCACATGTGTATCCATTATGGTAGTCAACG
Chr1	11911294	CAGGGCATCATGGTCATTCCTGCAATAGAAGAGTTCGAATAT
Chr1	11911342	TCATTAATTCAAACCAATGGAACCTATTTGTATGGAAAGTAT
Chr1	11911456	GAAGAGGAATACACTTCTAGTTGTTCATGGTTTCTTACTGCA
Chr1	11911654	AAATACAAATCGAAACAATTGAAATATTTGGTGCTTAAGGCG
Chr1	11911738	GAACTAAAACAATTGAATCTAGAGTGTCTTGAGTACTTGAAG
Chr1	11911828	TGTCGAAGAAATGAGATAAATGAAGCACTCGATCATGGAGTT
Chr1	11911957	AAACATTTGAGGTTTACACATAAATGAGTATAATATCTCCTT
Chr1	11912032	AGAGATCTATTCTTGCAACAAGTGACAGTCATTTAAGATTTC
Chr1	11912145	ACTTATTGTCCAACTTCTAGCATTGTTATGACGCGGCTGATT
Chr1	11912196	ACAACATCCAGATTGTTTCATTATTGCTGAATTAGTTCGCTC
Chr1	11912244	GAACTTACTTAGAGAACCTGGTCGACCTAGAACTACTATGAT
Chr1	11912298	GGATTGGAAAGATTATGGTCAATCAATTAGATACATGATTTG
Chr1	11912686	CCTCCATCGAGTTATTGGAAGAGAGAGGCAGCATCCCAGTGT
Chr1	11912752	GTGCCATAATTAAAGGTGGTTGGATTTCTTGAGGTTTTCCAA
Chr1	11912803	ATGGAGTTGGATTGAAACTTAATTACTGCTTCGGTGGAACAT
Chr1	11912985	TGAAGATTTATTGGGAGTTCTACTGCTTGAAATGAAATGTCA
Chr1	11913280	ATGCACAATTCTCATAAATACCTAGGCCACTAATGCTACTAC
Chr1	11913473	TTCACACATTGGATGAAGTGGTATCTTAACTACATCAAAACA
Chr1	11913709	TGATCATATAAGAAAGTAAACGATCATGCAGAAAGTTAAACG
Chr1	11913843	GATTGAACAATCGTTTAAAAGAGCGAGCAATTAGTGGAGTGG
Chr1	11917587	GATTAAATTCTAACTATTAAGCATTAGTTGACAGTGGCTCCA
Chr1	11917732	ATCTTCATTCACCAAGTTCACATGAATTTTCTGATCTCTAGT
Chr1	12113225	GCTTCTTAATGGATGGTCCTACTTCATATGATAGTCCTACTG
Chr1	12118063	ATAAATTCCGACTCGATGGATCCTACTTCCTCTATGGATGGT
Chr1	12118135	GGATAGACTCCGGACTCGTTATAGGATGTCTACGGATAAATA
Chr1	12123804	AATGCTATAAATGGTGGAGTTCTAGGCTGCCTTCCCCAAGTT
Chr1	12243520	CACGGTGTGAACTCTTAGGAAGGGGTTGGAAGGTTTGAAGGG
Chr1	12907132	TGAAAACCTCGATGTCAGAACTTACTTATTTATCAACAGATG
Chr1	13259608	GTGACACTTTGAGTCCTCGAGGTTTGAAAATAGTTTCTAAAT
Chr1	13502974	AGATTTGAAGTGTTTGACTCTTAAGATGGAACTTTTCGAATC
Chr1	13510329	AAATGTATAAAATCATTTCTAAAACTTGTTTATGATGGTAGA
Chr1	13510386	ATTTGGAAGCAAAATGAGGATGGTACTTTCTCCATTTCCTTG
Chr1	13511197	TTACGAGCTAGGAAAGGGGCCTAATATCCGGAGATAAAATTC
Chr1	13511528	CGATTCCTGTTTCTCTCATTCCTAGTTAAGTGTTCAAATTTA
Chr1	13511612	CAGTTGTTCAGTTTGTTGGATCTGCATTTCATCTTGTTTTCT
Chr1	13511726	TCATGCTTTCTCGTCTCTTCCGCTATCCTTAATCTCGTGATA
Chr1	13511780	GAGAACTCCTTGGTTTTGTGCTATAGAGTGTTCTTAAATATA
Chr1	13512103	AATTATTATATATGAAATCAGATTTTGTCCACGCATTTAGAT
Chr1	13512157	TCCTCAGTTGGATTTGTCTCTAGAACAGTTAGCTTCTCGGTG
Chr1	13512347	GATTCATCTTAAAATTGTTGTCACACTTTGTTTTGTATCTCA
Chr1	13512449	AAACAGAAGTTGCAAAACATAAATCAAGTAAATATACGGCTG
Chr1	13512640	AAAACACTGTGTTGCTCGATATCAAAACAAGGAGAGTGTAAG
Chr1	13512749	AAAGAGACAACCAACCGTCAGAATCCAAATGGTCATAGTTTT
Chr1	13539166	ATTTTGATGTTGCACTATAGAAAACCGCTTAGTAGATGCAGA
Chr1	13539259	AAAAGCAAGGTCTTTAACATCAATTTTATGAAGGAATGGAAT
Chr1	13539893	ATAATATATAAAATGCGTTATATCACTACACAACGAATCGGA
Chr1	13540001	GCTAATGTCGATTTAAGGGAGCATTTCTGACATCTCCATTTA
Chr1	13540357	GAACGTCAAGGATTCTCTAACCTATAACTGTGTTCATGAAAA
Chr1	13541014	AATTATTATTTATTATCTCGTCATTATTATAAATGGGTCGTC
Chr1	13541110	AAAAGTTGCATCACATCTATGGATTGAGACCGGACGACAAAC
Chr1	13625237	TTTTGTGTTTACTTTAGTATTGTGGTGTAGATCTGATGGAAT
Chr1	13625294	AGACTTGTGTTTCCAGATCTTAATTATCCTTTTGCTTAATGA
Chr1	13634325	GAGTTCATTGTATCTCAAGATATGAATTATGCTTAAAACCTA
Chr1	13649744	AGATTGAGTTAGGCATAATGAGATGAGTAGAAGGAAGTAGAG
Chr1	13667233	TCTTCTTCTTTTGCAGTTCTTTTGAGATTTCATAGTTTGCCA
Chr1	13675364	TGAAAACATGTGTTCAAATCTTGTTCGAAATAGGGAAGGACA
Chr1	13716035	ATTCTTAAAATGTTAACTGATCCAATTTCTCTACTTAAAATT
Chr1	13729417	GACGTTAAATCAGATTCAGTACCAGATCAAGCGCCTGATGTT
Chr1	13739814	GACTTGATTTCAAAAGGGTCGTCACTCGTCAATTTGTGCGCC
Chr1	13766574	TTAAATATTTAAGGAAGCTGAACATTTAACTCATAATTAAAA
Chr1	13827561	AATTTCTTATTCAACAGGCATCATTTCACGAACCCCAATCTT
Chr1	13837228	CGAATTTAGTTTCCAACCTAAACCAATCCTAGACACAACTCA
Chr1	13850255	GGTCACCTGCACTCATCTTCTACTGACACTGCTACTAAATTG
Chr1	13861455	AAATAAAATAATACAATTGGTCTGTACTGTGGTGTATTGTGT
Chr1	13885435	GTTTCTTAGGCTCTTCTATTTTATCATGCACACATCTCACAC
Chr1	13889810	AAAACATATGAACTTCCAGTCCTTCATTCCAAATTTTAGGGT
Chr1	13900164	AATTTATTCAAAACTAAAATCCAACCAAGAATCTTTCGAATA
Chr1	13900613	TTAACATGTGGCATATTCACTATTAATCTTTAGTACGTTTAA
Chr1	13939421	AAGGTAAGTTGATTTATGGCTGAACGAATAATTCCTTCATTT
Chr1	14130318	TCTATAATCATCACTCTGAAGAAAATTCTAAGAAGACTTCAC
Chr1	14132867	ATAATTGATTATTATTAGAATATTTTCTCTTAATTCTATTTT
Chr1	14133137	GACTTGCTTTCAGACATATGGTTCATGATTTGTGATAACCCA
Chr1	14134231	TTTTATTCTTATCATGATTGAGATAAATGAAAAGCATCAAAT
Chr1	14333334	CAAAAGATGATGTTCCTCAAATCAACCTTCTAGCAATTCCAC
Chr1	14803015	CGATTAATTCAACATTGGAACTCTAAGGTAAAACGTACGACA
Chr1	14803102	TTCGTGGGAAGGTAGAAACAGTAGTGCACAGAACGACCAAAC
Chr1	14805629	ACGTTGGGAAGAGCGTCGACAAATATGCGTCATGATAGGCTA
Chr1	14805716	CAGGGTCTAAGTTGATTGGCGAATGACATCAGAGAAGCACTC
Chr1	14806140	AGGTGCGTCGAAGGATATGGGGTTGCTTCAAATACAAACAAC
Chr1	14806188	TCTAGTGGTTCCATAAGAGAGGAGCATTAAATGACAAGATCG
Chr1	14806414	TTAAGAGAAAAGAAAATGACAGATCAAGTTCGACGTTTTGTA
Chr1	14806507	TATTGGTGATTTGTGCCGACGTTTCTTTTCTCTACATCTGCC
Chr1	14806567	CGGTTTCTTGTAGTGAAGCGAGGCGGGAAAGCTACTAAGAGG
Chr1	14806624	CTGCTAAGCATTGAAATTCTCGAGCCTAAGTTTTAGTTTCCT
Chr1	14806690	TTTCAAGAATTTATTAATAAAGCTGTTAAGTTATTACGAAGA
Chr1	14806834	GTTAGAGACGTTGAAGTTGTTCGAGTCGTGTCCACACCGGAT
Chr1	14807112	AATTAATTAATGTCCCCACTAGGAAAATATATGTGCAATAAT
Chr1	14827459	CCGATGAGGGAAGAACTTTTAACTATTGCAAGTTAGTCCGAG
Chr1	14827871	CTAATTATATACACAAGTTAACTAATATGATTAGTAGCCGTT
Chr1	14830590	CCAACTCCAACCACAATCATGAACCAACTTTGTTGATCACCA
Chr1	14832366	GAAATCATATAGATACTTAGCCTCAACTGACAATTGTTTCGG
Chr1	14845560	TGCATTCGTCAAAGAGGGAGAGGGAGTTGGAATCAAGAGGAA
Chr1	14853722	CTCTAGAAAAGCAATACTCTTCCAACACGAGATCTAATATTC
Chr1	14853806	AAACTCCCTCTAAAACAATCGAGCAATACAATTCTCACATAA
Chr1	14853948	TTGCACATCCATTCGAACTTGAAGTGATACCATAGCCCTTGA
Chr1	14854005	ACTCATCTCAGAAGAACCCACCGTTGTCAAATCATCTTCCAT
Chr1	14854101	AGTCGCGAAAGAGGAAGACGGCATGATAATGACAACAATAAT
Chr1	14854166	TTTTGTGGCTTATCTTCAAGAAATGGAATGGGCTTTGGGTCG
Chr1	14854229	TAGCCCAACAATTCCACTTATTCTTGGCCCAATAATTCCTTT
Chr1	14854414	ACTGTATGAATTTCTCGTATCAAGACCGACATCCATCCTTTC
Chr1	14854507	ATACTAATAGTTTATGGTTATCTAATAGTGGATGTAAAGTTC
Chr1	14855076	ATTTTCCTATGTCTTTGTTTACTTCTCTTATACCACTTGAAC
Chr1	14855412	AAAATGGCATTGTCGAACGTAAACACCATCACACTGTTGAAA
Chr1	14855893	ATCTTCATACATTCTTCCGCATCTACTCCTCTCCCATTGTTG
Chr1	14856027	GTCACCACTGACGTACCAGCCCCAGCACCTCCTCAAAACACT
Chr1	14856109	CAAAGGCCTTCCATATCACAACAGCCCTTCCAACTCCCACAC
Chr1	14856330	ACAAAACACGCCTAGTTGCCAAAGGTACAGTTATCACCAGGT
Chr1	14856550	ACAAACAATGTCCAAACCATGTATGTCTTCTACACAAGAATC
Chr1	14856949	CACACCCATGTCTACTTCTCTGGCTCTCTACACCACGACACC
Chr1	14857247	CAACGCTCCACCTCAGGATTTATTGCCTTCCTCGGTCCTAAT
Chr1	14857357	TCTTGCCACTACTACTGTCGAACTTTACTTTATCCAACAACT
Chr1	14857439	TTATGATGTGATAATGCTTTCGCTGTATCTTTGGCTCATAAC
Chr1	14857554	ACATCTCTTCCAACAAACAACCTGCTGACATACTCACCAAGC
Chr1	14857686	CAAGATCCCAAATCTCCTCCTTTATTTCAACCCTCAATTGTA
Chr1	14858044	CTAATATTGTATGAGGATTGATTTCATAAATAATGTGTGTTG
Chr1	14858474	CATTATTTTAAATTAATGGTTTATCGTATTCTATAGTGGTCC
Chr1	14858576	CTTGAGGTTATTACATTAAAATAAATACAGCTTTACATTCAC
Chr1	14858697	AAAGGAATACTATGATGTAAACATAATCCTAGTTTGGGCTTT
Chr1	14858784	CGGTGAAGAATGAACAATGCATCGACCAACAAATTGCTGACG
Chr1	14858925	AAAACATCTGGCACATTGACGACATTGATAACAAGCTAAACC
Chr1	14859329	AAACCTACACCTATCTTCGAGATATCCAGTAGTCATGAACGC
Chr1	14859643	TAGTCTTTGTTCTTCAATCACGTGGTTAGCTTTCTCAAGGTT
Chr1	14859984	ATCCTCTGCTACCGGTAAAATGAACTCGCTAGTCATATTGGT
Chr1	14860152	CTTACAAGCATTTGATTACTCCTACATGAAATAATTGACACG
Chr1	14860200	TAAAATATTTAAGGTCAAAATACTAACAACATGTAATGAAAA
Chr1	14860383	CTATTGGTCTTGCTAGATGATCTGTGTTAACTTTCTATTAGA
Chr1	14860474	TCTCGTAGGAACACTCTCACCGATCGATGAACCTGAAAGAAC
Chr1	14860570	TGACTGAATCGTGGTCCCGTCAAATGCACATAGTCATAAATT
Chr1	14860716	ATCCATATGGCATGCATAATCATCATCATATATTAACCATCA
Chr1	14860861	AAAATTATTTCCTAGCTACAGTTAAGTTTCAATTAATTCGAT
Chr1	14860924	TTAGTATTTTAATTAGTAGAATTACAGTTGGCTATTATCTAA
Chr1	14863868	TTGATTTTCTCAATATTCGCTACTTTTCTATGCTAGATTTGA
Chr1	14864292	GAAACACTCAAATAATATTGAAATTGGAGGGCAAGTTATCTA
Chr1	14865287	TAAAATAGCATAAATATAAGTTTAACTCCACAATATACACAA
Chr1	14875545	ACTGGTTTGCATGTTACGTCTAATAAATATTTACTTTGATAG
Chr1	14876510	TTTACCACCTATAACAAAATTACTAATTGATAACCATTAATA
Chr1	14876675	TATAAATTAATTTTCTAAAACTTAAAGGACAGACAATTATAA
Chr1	14878067	CATTCGTCCCCTTCAAATCTTTAAAGCCTGCAATTAGTTTCA
Chr1	14985568	TTTTGAAATTGAGAATAAACACAATCAAATGAGGAAATGCAT
Chr1	14986763	AAGTGACAGAAGTTTTGTAAGGAGGAGATAAATAAAACATTG
Chr1	14987541	TTACATTATGTTTTCTCCTCATATTATGTTGACTGATTTGAC
Chr1	14987642	GCCAACTATACATAGAGAGAGACATAAATTTGTATTGTTTAC
Chr1	14993599	TAAATTTTCATTTAATTTGGTGTGAAGTGCAATTAAGAGCTA
Chr1	14998079	TTTAACTTTAAGTGGTAGATATGAATTTGAAATCTCTCATCG
Chr1	15007680	CTTTATCAGAACACATGCATCCTCCTTTACAAGTACCTCCGA
Chr1	15007789	AAATTTTCAAATCTATAAGGAGTACGTAGAAGATCTTAAGCT
Chr1	15007838	TAAGTGAATTTTAAACTATTTGACTGTTTACTTTCTTTTCAG
Chr1	15007911	TGCTTTGGTATTTATATATGTGCATGAACCTTGGCAAGTTTC
Chr1	15007965	ACATTTGCAAAATTTGATACTAAGAAAACTTAAATGAGGGAA
Chr1	15008044	TAGAAAAGATTTCATAGTGTTCCACATCATTCTAAATTTGGA
Chr1	15008176	TAACATGACATACAACTAAAGAACAAACATTCCACAATACCT
Chr1	15008394	CAAGGACATATACTATGATGATAGATGTATATGATAATTGCA
Chr1	15008618	AGATGGATAGCAACTAAAGGAAATCAATTGATAATGACATCC
Chr1	15008695	AGGTAGTTAACATAAGTATACAATTATTAGCCATTATTAACC
Chr1	15008826	CTAAATTATTTTATCTAACTTCTATCTCTTTTGTATTATGCT
Chr1	15008886	ACAATTTTGGATTGAAATATGTTTGGTGTAGATGTCATGTCC
Chr1	15009017	TTAATATGTGAAAGAACGACATAGGTTTTCAATTTTCAACAA
Chr1	15009181	TTCTCTTTCTACAAAATGAAGAAAACCTAATATGACAAAACG
Chr1	15009232	ACGAGCGGTCATGACTTTTGAGGACGGATGGTGAGTGACGAT
Chr1	15009304	CGCGCGACGTTTACAGACAGGGTTGAGGGTGGAGTTTGATCC
Chr1	15009367	GACAACGTGTGGAGTCTTCTATTTGCACAAGGTTCTCTCTAG
Chr1	15009616	TTTCTTGTAGTGGTAACCGTGCTTGTGGAAATAAAAGAAGTA
Chr1	15009851	GGTGGTCTACGGGAGAAGAGGTAGGTTACTATGTGAGAAAGG
Chr1	15010080	ACGACTTATCAAGAGCTTAAGTTCTGCCAAATTATTAGTCAT
Chr1	15010456	GCACATAAATAGTCAATTGAGGCGATCATGAGGTGTACGAGG
Chr1	15011188	GGAGTGTGAAATGTTTGCTCGAACGTCCATTGGTTACCAACG
Chr1	15011440	AGTAACCAACATCACGATTAACACCCCGATCAGTTGTAATTG
Chr1	15011561	AGCAATTATTCCTCAATGTCGATCAAGCCCTTCAACAAAGTT
Chr1	15083125	TTCTTATTCAATAGTACCTTAGTCATGAGGAGATAACTTTAA
Chr1	15098867	AAGTATGTTCATGTGTTACCAATATAACGTGGATTTGACTAT
Chr1	15098918	TATTCCATTGGGTATATTTTAGTAGTAAACAATATAGAAGTT
Chr1	15098971	TTGTATTAAATAATTTTAGTTCTTGGATATGGCATTTCAGGA
Chr1	15099121	ACATTACTCTAATCTTTATAGCCTCGTAGAAATAAGAATCCA
Chr1	15099705	ACAATTTCGAAAATAGGAAAAGTCTACAATTGTCTCGAATAA
Chr1	15545137	TTTGCAAATATAATAAAACCATCATCGACAAGTCTATCCACA
Chr1	15545299	TAAATTTATCATTATCTTAATTTAGGAAGTTTGTTAATCGGT
Chr1	15557012	AAAATGTCCTGCCAAAATATAGTCATAAAAGAATTCTAAGAC
Chr1	15557241	TTAGATTTGTTTATGATGGTTTAACATAGTGTTCAAATTCTA
Chr1	15557289	GGCCTAAGTCCATAGAGTCCCAAGAGAAGACATACAAGAATT
Chr1	15557391	AAATAATTAAATGAAACTTGAACTAGCACACGTTACAACCTT
Chr1	15588041	AGATTTTGTAGTAGTGAATAGATATGCGTGTGAAGAATAGTT
Chr1	15598386	CAATCTGAAAATATGAAAAGTAAGTAAGTAGTGAAAACTGAC
Chr1	15616161	GCCAACACATATCGAGATATACTAGGATTAGAATATCCATAT
Chr1	15616245	AACTATGCATGATAACTCTAATGACATCTTATTCTAATCTGT
Chr1	15616338	CATACATGTCGTCTAGATGTTGAGCATTGAAGCAGTTGAAAG
Chr1	15616437	AGACTTCTATGTACTATTAATTCGTCATTTCTGCTCATCTTC
Chr1	15616515	GTTGAAGCAACCATGTTCTTTGACGCAGCTGTAGTAATGTCA
Chr1	15616569	ATCGCCAGTTCTGTGATCATAGCTAGATGTTAGGAATGTTTT
Chr1	15729372	TTTTGTTTAATTTATAATCCTGAAATGATACTTTAGCTAAAA
Chr1	15769856	TGAATGATTCATTGAAGGAGTTAGTAGTACGTGTGCTAGGTT
Chr1	15780825	AAAATATCTTCAATTCTGGTGCCTTTTATCATATAAACCAAA
Chr1	15896100	ATATATAACAAATAATGGTAAATACTTGAAAATTCGTATTCA
Chr1	15901499	AATATGAGTAAACTTTGCATGAATGAATATAAACAGGTTACA
Chr1	15905137	GGATTGAAATTTCCATAGATGTCGTCATACTCATGGCTATAT
Chr1	15905370	AAATTTTGTCTTTTAGAAATAGCTGTTGATATCAATATTTAT
Chr1	15926018	TTAAAACTCTCTCTCTCATATGGGATTCATGAATGGACTGAA
Chr1	15926445	CACTTTCAATATTTTCATTCAACAATAACTCCACACTCCATG
Chr1	15943167	TAAAAGCTTACACAATGTATAAAGTTTGGGTTGAACATGAGA
Chr1	15952712	AAATGGATCTACTGATTTTGTTCTTTAATCCCCTCTTCTTTT
Chr1	15952762	ATATGTTCAATTTGGTTCTTGATTGAGCTAAGACAAAGAAAA
Chr1	15952894	AATTAAATAGAAGTTTTACAAGAGATGAAAGGAATCAACTAA
Chr1	15987537	GAGCAATAATCTCGAGTCTCTATTTCTCTTGGTCTTCAAAAC
Chr1	16023935	CGTGAGTATCTAGGCTAGAGTAAACTATTGACTTATTATTCA
Chr1	16058528	TTATATGTTTTATTTTCATTGTGTTATTGTATTACTGTAATG
Chr1	16058689	TTAGTTTATATTATAAATACCAATTATCTCTAAAGTGACAGT
Chr1	16102879	ACAAAATTTATTGATATCGTTTCTATCTGTAAATGTCTATTC
Chr1	16111529	TATAATCATATCAATTATATCTCTGGACTTCTCCTAAAGGAA
Chr1	16136473	TTCTTAATGGTTATAATTAGTTTGTTTGTCTCGTCCAACCTA
Chr1	16190545	TGTTTTAGTTTGGATTGTATATATTTGGCGGGTGACTATTTC
Chr1	16195503	ACTAGAGTGGACATACTATTTTCTGGATTTAGAACCGAGTTG
Chr1	16220174	TTTGAATTTTATCCGTGACATACTTCTACCACACTAGCATAT
Chr1	16277078	ACTTTATGTTTAGCGGCAACTATCTCTTGTCAAATAGAAAGA
Chr1	16277725	ACACTTGATATGACACTATTGATATCCATTTTAATATACTTA
Chr1	16433699	AAAATTGCGAGTAATTGTAATGCCCTTAATTAAAGAGGGAGA
Chr1	16433747	TTGATTGAAATGAGATTCGAAACAAGATGGATATTAAGAACA
Chr1	16442658	TAAATTAATATAGAAACATTATGAAGTAAACATCAGCTGCTT
Chr1	16449504	TAAATATAACTCAATCAATCTAAATCTATAATGATAATAAGA
Chr1	16481885	TATTTCCATATTTCTCCTCACTATTTATCTTATCAATTTTAT
Chr1	16482001	AAGTGATAAATAGAACTACCTAATTCATGTCATGTTCACGGA
Chr1	16485208	TGTAACGACATTAAATATTCTCTAAATTATAATATCGGACAG
Chr1	16514765	ATATCAAAACCATTTAAATATCACATTGCTTACCTAGTCACA
Chr1	16515158	AAAAGAATTATACGTGTGCATATGTCTGATTCATTACGTGTT
Chr1	16532158	TCACAATATCTTTGCTTTTGGTACCATCCTACACTCCCTTGT
Chr1	16538803	TACTCGATCTAGACCATGTATAACCTTAAAACTATCACCGTT
Chr1	16552784	CTACTTTATTTACATTAATAGGGATCAAGTACTACACCTACT
Chr1	16553014	GTTTATTTATAATCACAATCTCAAGTTAGTAATTGCTGAATA
Chr1	16571933	GCCTAAGGAAAGAGAGGTTGATTAAAAGTGAATGTTTACAAT
Chr1	16601829	AAAATTTCCCTAACAATCACAGCGCAAACAAATAGAAAGAAG
Chr1	16601914	GGGAGAGAAGAAAGGGGACGATTGCAATCAAAACTCTTTTCG
Chr1	16608608	ATTCAAATGTTAACTCATGTAAATGGATAATATCAAATTACC
Chr1	16618199	ATTTGAACAAAATTAAGCTTACTTTCCGGTTGAATTGGACTT
Chr1	16618681	AAAACAAAGCACCATTCTAAAACAATCTGGATGGAGGGAAGT
Chr1	16626957	CATCAATTCAAGTAATCATTTCTTAAACTTCTACATTCTCGT
Chr1	16659297	CTTCCATGAGATCAAGAAATTACTAAGAAAGGCACAAAATTC
Chr1	16681591	CTATAGAAAAGCATTCTTAGGTGAAAGTAGTAATTTTAGATG
Chr1	16681642	CGTAAAATATTAGGATTCATTGACTTTAAAACTTTAGACTAA
Chr1	16681723	AATCCTAGAAAGATCATGTCCAAAGCCCCTTTCAAGAATATT
Chr1	16700740	ATATAATAATCATTGTTGAACGATAATCCATATAAAGGTGAT
Chr1	17346486	GTTCCATGTAGTGTGTTAGAGCATGATGGAGTGTTCGTGAGG
Chr1	17371684	AGAAAGCTGTATTCCATCAACCTTAGTTTGTAAAGTTGCTCT
Chr1	17375194	AGGTGCTGGTATAGAAGATCTTATGGTTTTATATCCAGACTG
Chr1	17499616	TTTGATAAATATAACCAATACAAAATATTAACGGAGCATGTA
Chr1	17502817	TTCCTTGAAACGGTGAAAGGGTCTTATGCATAGTGATGTATG
Chr1	17512967	ATGGTAGACATAACTGAATTCACATAATAAATAGGTAAGCAT
Chr1	17525008	GGGAGTATCACAATGGCACAGATGATTGATGAAGAGTAAGGA
Chr1	17538911	CTATCAGGACAGAGATGGATTTGCATATATATATACGGGCAA
Chr1	17540402	GAATTTAGGTTATTACGACAAATCTAAGGAGTTTGGGAGTAT
Chr1	17549528	GTTTGTGCTGATTTGAGAAAACTCGTTCCTAGATGTGTTTCG
Chr1	17552355	AAAAGAAATATATAAGTCTCTCATGCGTATAATTAGACATAC
Chr1	17552526	ATTTTCAATAGTGTTTCTTTGTTGATGATCTACAATTTATGT
Chr1	17552621	TATCTTGCTCCTTATCTCATAGTTTTCCTCGAAATGGCATTT
Chr1	17553567	TCTCATTACATAGAGAAAATCCTAAAGAAATACATCTACTTT
Chr1	17553668	CAATAGTGTTAATCATCCATATATGCAAGCATCATAAGAATT
Chr1	17553971	AGTTGTTGCTTGAAAATATCCATGAAACATACAATTTTAACC
Chr1	17554079	AGCTTGCTATCAGAGATTTTCATATAGGAAAGACTGGTACCA
Chr1	17554854	TCTCGGTACCCAATATCCACACTTCTTGTTCACCTTTCCGGG
Chr1	17555380	ATTCTCTCTAGGTTTTGGCTTATTTTAGACCTCTTCCTTGGC
Chr1	17555684	AGTATATTTCTAAGTACTTTGCACTTTTAACACAATGTCCAC
Chr1	17555939	AAGAATGGGGCTCAAACCTATAGAAAACTAAATCACTTGTGA
Chr1	17558116	TAGAATTCTTTCATCCAGAGTCAAATCAGTGCCACTAAGACT
Chr1	17561806	AATAAAATACAACAAACTTTACGTTACTGATTTTAGACAAAA
Chr1	17562344	GGAGAATTGAGTATATGTAGTAAAATGTTGAAGAAAGTGTCA
Chr1	17567218	AATGGTGTCCTATTTGTGTTTATATCTACAATTATTGGGGAA
Chr1	17572162	AAGATGTGTTCATTATAGAAGCCAATGACAAGAAGCCAAGAA
Chr1	17599210	AACGATGAAGATGCTATGAAGGTTGCCTCATCACTCTTTATA
Chr1	17600690	GAATCAGAATCAGAGTCAGAACCAATGGATTGATGATATTGA
Chr1	17629097	GGGAGGAATGGCACTACTCATCAAATGGGGCCTATAATGGTG
Chr1	17631251	GTACAAATCCAATAAGTCGTAGCAGTAATGAGCGCCATGATA
Chr1	17635836	AACACTCCAACTAATCACACCAAACCCTTGAATAGTACCGTA
Chr1	17636467	TCATCGTAGTCGGAATTGATAAGCACACTGCAAGAAAATTCG
Chr1	17636833	TGGAGCACCCCAACATCAGACCTTCTTCTCAAATAAGGCATT
Chr1	17638045	CACAAGTTAGTGTCAGGATTGTAAATATTGCAAGTGTTGAGA
Chr1	17638165	AAATATTCGAGGTTATTTTATGTAAATTAAACAAGCATGTGG
Chr1	17638410	TATAAGACTTAATTATAAAATTATTAGTATCTGTTTGTAACA
Chr1	17638473	ATTTCAAAAGGATGGTCATGTAAGTCACTTAGAAAGCTAAAC
Chr1	17638527	TTCTCTCCTTATCACCTAAACATTTTCTTCTTTCCTTTTGTC
Chr1	17638616	TTCCCTTCTAAACTCTTAAGCGGTTTATATTAAATCTAAACT
Chr1	17638763	ACATAACTTGTTAACTAATCTAGATTTAAAAGTTCTTACTAA
Chr1	17638814	TCCTTCCTTGCCTAGCTTAAAACACATATTTTCCTCCAGTCA
Chr1	17642141	TTTCGAAGGTCTTAACACGTAACTCCTCGCGAACTACTCAAC
Chr1	17643456	GGTTAGCCGTCACACTATTTTCTACAATTGATGACCACTACG
Chr1	17651632	GTGTGCGGCCAGTTATTCACGACTATACTTTTGTTATTTCAG
Chr1	17651932	CTATATTTGAAAATCATTCGAATTCTTACATGTATATTAAAT
Chr1	17654237	GGGTCAAGCCTAATAACCACATCGTTCTTATTATGATGCCAA
Chr1	17664797	ACGATTCACTTGAACATGTTTAACAATCCTTCTACTAAGTGG
Chr1	17673869	AAATGTGTTAAAAGGTTTTGGGAGAGAATTTTCAAAGGGTTT
Chr1	17686496	CAAGCATATTGATATTCGTGATCTTGTTGAAAATAGAATTAT
Chr1	17695346	TCCTAGTTAAATAATTGTACCGAGAACACTACTATAAATTTG
Chr1	17695408	AAATTTTGTTACTTGATGGTTGTCACATGCTCCCGGACCCTC
Chr1	17695622	CGTTCTGGCTCCGATACAAAATATATAACTACATATTAGACA
Chr1	17698503	TTTTATTATTCTTAAGGGCCTCTCGATATATTATTCTATTTT
Chr1	17723033	AGTCGATAACTCTCTAATATCCCCTTGACAGTCGTTCGATAG
Chr1	17736160	TGGAATCCAAATATAAATGAGTTTGTCCTCGCCTCAAATCCT
Chr1	17741000	GTCCGTCAACCAGATTCTAAGTTCAAAGATTAGTATGTGAAT
Chr1	17744622	TGCAGTGAGGGCAGAAAGGTACGTGAATTAATAATTTTGGGT
Chr1	17749759	TTAGGGTTTATATATATGTATTTACGTATCTGAACCGAGTTG
Chr1	17767539	TAGTAGAAGTTGGATTATTAACGGCAAAGCAGAAGCAAGATG
Chr1	17771042	ACAGTCCAAAACTATCACACTAAACAGTGAAAATAATTCTTC
Chr1	17849384	AAAGAAAGTTGAAGGATTGAAGTCAGAGATCACCAATGTTTT
Chr1	17853034	TTCACAATCAATTTCATTTATTCAAACAGATTGGAGCATGAG
Chr1	17853232	GATGATTTTATGAACAAGGCTACGACTTCACGAATCGAGCAA
Chr1	17853280	CGAGAATAGGGCGGCGACTTTGACTGGGCTTTGACCGGAAAC
Chr1	17855197	ATCTAAATTCTTTAATAAGTAAGACAAATTTGGCTAATAATA
Chr1	17858931	AGCGATAGATAAATGTTTGCACAAATATCAGCAGGAAGAAAA
Chr1	17866210	TCATAAGACACGTAACATGGTGAGATAATCGGAATCTATATA
Chr1	17950213	AAAATGTTAAAGAAGTGAAAAGTGAGTAGGTTGATGGAACTT
Chr1	17950371	GAAAACTTGTATGAAGTCTCATTAGAAATTAAAGAGAATATC
Chr1	17951016	CTTCCTTCAACCAATGATCTCCAAAATGAACGTGAAGATAGA
Chr1	17953282	TTCTGGTGTGACTGCTCCTAAATTTCATTTTGTGCTGCTTAC
Chr1	17953543	AACTCATGTTTTGATCAAGAATTTATTCACCTTCTTTATTTA
Chr1	17953668	CATGATAGGACACAACTTTGAATTTTATCATCATTGTTTTCT
Chr1	17953776	CGATCAAAAGAAGATGTTGAAAGGTTGATGTTTCTTCAATAT
Chr1	17954082	GAAGGCTTCTTGAGAGGAATTCTGTTAAATTTATTGATCATC
Chr1	17954861	TCAATGGATTTAGGCTCAAAGACGATGTACCAGTTGAACGTG
Chr1	17954987	TGGCTGGTACCCATTGGACATTATTAGATTGTCGACCCTCTT
Chr1	17955228	TCACGACTCTTGATGTGATCCTTCAACAATGTAATCTTGTCA
Chr1	17956141	TCAAAATTTCTTGTCCAACGGAGATACTTTACACAAAATTCG
Chr1	17956288	TAATCAATTTCAAATATACCTTCTTTTCGGAGCACCCAACCA
Chr1	17957097	AATTGATGTACGATCCTTTATAAATAGAAACCACTGTAATCA
Chr1	17957193	GCATTTCTTAAGAATGCACAAATCAAAGCGGTAAAAGGGGAG
Chr1	17957412	TGCTTCTCAAATACCGACTTCAAAATTCAACATTTCAACACC
Chr1	17957642	AAAATTTAGAAATGGTTAATGCTCGAATATAATCATCATTTG
Chr1	17958136	TGATATATCAAGAAATTCTCGTGTTCTACTCTGGCTTACCCA
Chr1	17958334	TCAACAAAATTATAATTAAGTGGATAACAGGAATGGAACCCG
Chr1	17958527	GAGAGTATCCTAAATTTGAGCTTGACCATGAAATTGAGTGAA
Chr1	17958593	GAAGGAAAATGTGACAAGAAGCTGAAAGAATGGAAAACAACA
Chr1	17958806	CAGTCATGCTTCAAATGATACAAAGTATTGACCAGATCATTC
Chr1	17958965	CTCAATACATTCCTCATTTCACATGTCTGGTATCACACAAGA
Chr1	17959052	GAAGAGATGGCCTGAATCATTAGAGTATGAGAAGTTAAGAAC
Chr1	17959270	ATTTTGATGGAGGTCTTTTACGATGGGCTAAATAGGACAACA
Chr1	17959366	TAAATAAAGGCGACACTAGACATAATATCCAACAACCAAGAA
Chr1	17959432	TCTTGCCACTGAAGGAGGTGAGGTCATGATAAAGGTGTGGAT
Chr1	17959489	ATGCTGCAAGGACAAATGACCCCATGAACAATCTACTGCAAT
Chr1	17959576	CGATGAAGCAAATGGAGGATATTGGATGTGTGGGATGTAGTT
Chr1	17959689	AACACCTAGAGTATTGGTTGGAGGTATCACATAAACTTTGGA
Chr1	17959789	TGTTAAGTTACCGAACAAACTAAATGTGAACAAATTAATTAA
Chr1	17959837	AGTAAACAATTTTATTCTAAACGCATTTGGATATTCCATAGT
Chr1	17959987	ATTATGCAGGGTCCAAGCTAAATCGTTCGAAAATCAAAGGAA
Chr1	17960405	TTTTCACAAGTAGAAAGTACCATAGAAAAGAATGAGTTGTTT
Chr1	17960456	GTGAATTCGAATCGCATTATAAGAAGTCTATGAAAGGAAGGA
Chr1	17962202	AAAGAGGTACATAATGACTATTCCGCATGCACCAATGACTTA
Chr1	17962949	AGGATGAGTTGCATAAATAATTTAGCCTGAATGACCTTTATA
Chr1	18002278	TCTCCAGACTCATAGGCTAAAACATTATAATCATATTCATTT
Chr1	18002850	AGAAGACATAATCAATCAACATATACTCTTCCTTCCAGTCAA
Chr1	18003007	CTTTTAAATGCAAGAACATACATTAAAGGAGTGCTACAAGTA
Chr1	18003101	CGACTGCCTTAATCTTCAATCGACATAGAGGACAAAATTATA
Chr1	18003149	AATGTACACATCAATGACCTATAATTAAATCGATCATTAGAA
Chr1	18003255	AGTACAATTTATTTGAAGATGGTGGAGATCATGCCCTTCAAT
Chr1	18003333	TCAACAACTGTTACTCGATCCTCAAGTTTCCCAATAGTCTTT
Chr1	18003408	TTTTAAGTCACCTTGGTCATTGCTAACCTCTCCTACTCTTTT
Chr1	18003501	AACTTCGTTTGAACTAATTCTCAATGGCTCATCTTCAAGTGT
Chr1	18003629	GATCCTCAAGTTAGTTACTATTGCTTGCTTACCATTTGCGAG
Chr1	18022961	ATATATACTTAGAGAAAGCCTAAATTTCAAAGAAAGGAAGTC
Chr1	18025074	GTCAATTAATATAGACATCGATTAGATTACAATGACCTAATT
Chr1	18026417	CTAGAAACCCAAGAAACCAATACAAAAGAGAGATGTTCAAGG
Chr1	18026517	TATTTACTTAATATTTGGTTTTGTAGGTAATTTAGATTAATT
Chr1	18029620	AACGAAGATGAACGAATTGCAAAAGAAATAATGACTATGGCT
Chr1	18049256	GTTTGAGACTATCTATAAACTTGCCTAACTAAATGAATTTAC
Chr1	18065684	TATTCTTATTACTTGTTCCTATTTTGTGGTATCATTTGAAAG
Chr1	18070793	CATGGATTTAATGTCAATGGTATATTTGTTGTTCTGTTTTAT
Chr1	18088274	GACATGAATCTTTATCTACACTCATAAGCAATATCACATGTG
Chr1	18108247	TATTTAAAAGGTGACCAAATCTCGACAACAACAACATATATT
Chr1	18109745	TTGTATAGAGTGAGAATTGTAAAGTAGTACAGCACCTTCTAA
Chr1	18112992	ATCAAATCCTACCAAATTTTAATTGCAGAGAAAATTATGTGG
Chr1	18120761	CTAATTTATTGTATTAGTATGGTTGAAATATGATCCGATCAC
Chr1	18127336	CGAGATGCCTTCGATGTTAAACGCCACTGGTGAATTTCTTTA
Chr1	18211212	TACTCTTTGATACACTGAATACCCCTTTGATACACTTGAAAC
Chr1	18226603	ACTCATTGGACTTGTTTAGCTCATCTTTCCCAATTGTTTTCC
Chr1	18227844	CACACCTGGCTAGAGAGTGTTCGGATAGGACTACCTTCAATG
Chr1	18379479	AACATCCCTAATACACATTATATACCATATTCGATACATTAT
Chr1	18381789	AAACTTAGTTATTACGTGGAGTGATTTATACATTTGCTACAG
Chr1	18383987	GGGCTAAGAGAGTTTATAAAACCCATGGAAAGAACATAAGAG
Chr1	18384035	GATGACCCATGAGAGAGCCCATAAGTGCTTAGAGAAATCACG
Chr1	18384128	CAAAGGATCCATGAAGAGCTTAGAGTGAACTTAGATATGACC
Chr1	18384209	AGAGCCTAAGATAACTCAGAGGACCTATAGAGAGAGCCCAGT
Chr1	18384257	GCTTGTAAGACCTATGAGGAGAACTAGAAGGAACTCAGATGA
Chr1	18384305	GAGAAAACCTAAAGGAGCTTTAATGACTCGTGATGAGAGTGT
Chr1	18384410	TGGAGCGATCAAGTTTGAAGTCGTCCAGATTATTCATAATAG
Chr1	18384464	CGAGACATTATGAATTTGAGTGGACAATGAACTTAAGCATAT
Chr1	18384515	ATGGTGTAACTGCTTAGCAAATTAATTAGCTGAGTAATTTCT
Chr1	18384584	TGAGCAATAATTACACTTTATAGTTCTATATAAACGACCAAA
Chr1	18384635	TGAATGTATTCCTAAATTAAATACCCTACTATTTTATACTAC
Chr1	18384747	TCTTGCAAACACTCACACAAATCTCTCATGTAAATTAAATTT
Chr1	18384921	AAAATGTAAAGTAGCATGTAGAAAGGGGAGATCGTCATTAGA
Chr1	18398340	CGAGAGATAAAAGGGAGTCGTCGACACTTTATTTAAAACATC
Chr1	18400119	AAGTGTTGTCTTGGTGAAACGAACTTGCCAGTCTTGTTGGTG
Chr1	18410055	TTCCTCTTTCCCCTTCCCCATTCTATTTCTGTCGTGATTCAT
Chr1	18422904	ATTAACGTGGAACTTTGATCACATCTCTAACAACTTTAAAAT
Chr1	18423032	TTATCTTTGGGTGGTTTATTCTCATTTTGAATATTTGGATCG
Chr1	18434336	TAAAACATTAAATAACTTTGTTTAGATAATTAAAGCATAGAT
Chr1	18498721	ACAAAGTTGGTGATGGATGCGTCTACTGTTTCTTCGGGTTCT
Chr1	18512149	AAATAAGTTTAAATTTTGTGATGGGGCCCAATTTTAAATCAT
Chr1	18522943	AATAAGGAATTGATTATTTAATTATTCTGTGATATTGAGGTT
Chr1	18526884	TAGTTAGACTCCATGAATTTTGTTAATATAACTTAATGTATG
Chr1	18535184	TATCAACAATAATCATTATTTAACCACCAACAAATTATGAAA
Chr1	18535275	CAAATTGAGAGATTTGCTTGAGGTACCGTTAGAAAACTTAAA
Chr1	18535369	TGGGGACATGTAACTAAAATGCAAAATACTGCTTAAGCCGCG
Chr1	18535480	AACTTAATTCTTCCTTCACTGTTCTACTCCTTCTCCAATCAT
Chr1	18535540	TCCTCCAAACGCATACTATCTTTCCTCCAAATACACTCTATC
Chr1	18535803	CTATAAATTAACTCTTCTCAAACGTTCCTCAATGTTGTTGGT
Chr1	18541272	AACTAAACTTATATATACTTCGGTTCAATTTGAAAAGGAGTT
Chr1	18575196	CCCTCAATGATCTGATCTTTCGCAGTTCCATTTATATCTGAA
Chr1	18575244	ATTCATTCTAGTGGGATATATATGGATGGATATATAATTGTG
Chr1	18579773	TTGACAACAACAAATAACAACATGACCATTCTTGCTAAACCC
Chr1	18587872	TGAATTTATATGGAATAACTATCAAATTATAAAGTACAAAAT
Chr1	18588206	AATTTTATGTTATATATAAATGAGGGAGAGATTGTAAGTGTT
Chr1	18588279	TCAATTTTGCTTTTATTCTCAAACACTTACTCCAATATTGCT
Chr1	18604574	TTAACTCTTTTGTTAACTCTCAAACTAAATTCAACTAAACTT
Chr1	18609769	AACCGACACATATTGTTTAGGATTTAAATATTTTCAGGGTGT
Chr1	18609909	AAAACATAAATCTCAATCATTTTGGCATTTTCAACTTGTATG
Chr1	18609962	AAAACTATTACTTTCCTTTTCTAGAAATCATGGGTTTTAACA
Chr1	18610449	AAGAGAAGAAACTTGATGTATTGTGGCATTCTATGAAATTTC
Chr1	18626707	ATTTTCCAAAATTTAAGGGCTGAGTTAGAGAGTACGTGAACC
Chr1	18630445	AAACATTTAGTGATCTCTTAAGTGTAAAAGGATATGATCATA
Chr1	18638757	ATCATGATTTATATTCCACAAGAGCAGAGGTAGGGGAGAGAT
Chr1	18656165	TGCAAGGATTAACAAGGAATTCATGCACAACTAATTCTTACC
Chr1	18694102	TTTATTAAACTGTCGTGCAACCTTCATGAAATATTTTGTCAG
Chr1	18694159	AGCCAGATTTTCATCAACATTCCTATCCTTATCCTGATTAAG
Chr1	18698571	ACCTCATCTGGGAGTTAAGCATTGATCAAATCTCATTAGACT
Chr1	18699237	TGGGCCGCCGCATGAAAAGTCCAGCAATGGAGACGTCAGTGA
Chr1	18703823	TGCATAACTAAATTTGTTTAGACTCTCGTTGCCACTCTGCAG
Chr1	18720935	GTGTAAGTACTATAAGGTCATAGCAAAGTTATAGAATCAGGA
Chr1	18878409	ACATTGAATTTTATAAAAGTATCTAATCTGAAATACTAACAA
Chr1	18922928	AAATTTTGCATTCATCCACTAGCACGTAAATGAGTGATATGA
Chr1	18923119	CAATAACGATTGGAAAAGACAAGTAAAGTATATTTTACCACT
Chr1	18927784	GGAATACAATTAGTGATCTTCCACCTCTTTTCACATCCTCCT
Chr1	19212286	TTTTGATAATAGATCAAGACCCTGCCCAACTGAGTCCAATCC
Chr1	19239524	AAAACACAACTTAATTACATTGATATTAGAAAGGGAATAAAA
Chr1	19243961	AGATAATAAAATAAATGGATGGAAAATTAGTGTTTGTTTCAC
Chr1	19251092	ATCAACTATATTATAAATGTTGGCATGTCAATAAACCATAAG
Chr1	19251369	AACAATTAAGACATTTTAAGTATCATTAGTTTGTACTTTCCA
Chr1	19351579	CTTTATGGCTTAAAATGTATTAGCAAGTTTATGGCTATAGAA
Chr1	19404492	CTTCATTGGAGGTTTATACACTAATCTTATTAATTCAAATTA
Chr1	19404564	ATTTACTCTCACCAAATACTTTCTTCACACAAATAAGTAGTT
Chr1	19444138	AACTATTTGAAGGAAATTTTCGTCTCTCACAGGGACATCTCG
Chr1	19624404	AATAACAACAACAATAAATCTACTTTGATCCTTATAACTAAA
Chr1	19633397	ATGTTTAAAATTTTAATTGTGTGCGTGGGACCAGATTTTGTA
Chr1	19637994	TATTTTAGAGATACGAAGCAAATAGTAAGATTTTAGAGGATA
Chr1	19656875	CTTCGTGTTTTGAAATTTCAGAATTGGACAAAGAGAAGCCTG
Chr1	19656926	CGCGTCTGTGTCGTTATCTTATTCGTGGACTACAAAATGAGT
Chr1	19657603	CCTTTTGTCCACGGGAACATAAAGATAGCTCAGGTTGGCATC
Chr1	19780969	CAAAATAAAACTTTGACAGCTCCATCTGAAAATGACTAATTT
Chr1	19783619	TCTGGTATCAACAGTTCTTCCACTCGTTTGAAATATTATTGG
Chr1	19784227	ATATGATAATCTTTGTTACATAAGCAATTATTGATAACTTCA
Chr1	19789081	GGTTGTTCCCATTCTTTGACCATTATAAGCCCAAACTCCAAA
Chr1	19789355	CAAATATGTTTAATAATGTATATTCTCTAGGACTCAATAATC
Chr1	19798290	GCTTGATGCCTGACGTCTATGTTATTGATGAAATCTACACAA
Chr1	19870048	TTGAAATTATTTACAAAGCAATCATGTAACATAATAGGTTTC
Chr1	19872958	TAAAGGTGGCAAACTTATATAATAAGGACAGTTTATGCAATA
Chr1	19877625	AAAACTTCAAACATCAAATAGACATCCATTTCAAACCTTAGA
Chr1	19878046	AATGTTTTGTTTTGTTACCTCCTTATTCAATGGCTTGGTTTG
Chr1	19878206	TTTTAGTTTAATATTTTGGATTTGGATATTGATATTTACTAC
Chr1	19878322	AAAATTTTAATATAGTAAGAGTAATTAAGTGTTAAGATATAT
Chr1	19878641	AATTAATTTTCCTAGCTTTCATCACAGTTGAAACTAAATTTA
Chr1	19878731	AAATTAAATAGAGAACAAATTTAAAGCTTAGGTATAAAATTG
Chr1	19881051	CTGTTAAGAAATTTCAGAATCTTTCAGTAGTCAAATTATTAG
Chr1	19881213	TTGGACCATCTCCCAACACTTTGTTTCTTTATGCCTTACATG
Chr1	19891803	TTTTATTCATGAGAACGATAGATGATAATTTGTTTGGCAGAG
Chr1	19893464	AATGATTCTCCATATTAGGTAGTAAGAATAAATGCATTAGAT
Chr1	19983966	GACTATGAGGTGCCTATGAACATTGCTAATAACCTACTCCAA
Chr1	19988582	CAAATTTAAAGAAAATCTAAATAGAAGTTAACGTTCAAATGT
Chr1	19989650	ATAGGATGGAAATACACCTGAAACAAACCAATTTGATAGAGC
Chr1	19990611	CCATAAGTTTACCATAAGCGTTGGAGGAGGATTACTTTCAAT
Chr1	19991747	GTGTTTCTCCATTGTAGTTCTATTTAGGGTTGGATTTTAGAT
Chr1	20006545	ATATCAATTTATATCTACAAACTATAAAGTCGTATTAATTTA
Chr1	20008602	AGGGATGAGAAATGAACCTTACACGAGAGCTCACCTGTCTAA
Chr1	20020384	AGAAAATGATGTTTCAGAGCAAATATAATGTCACGAACAATG
Chr1	20020522	GGAAACTTGAATGAGTAGAATAAATAAAGTGGAAGTAAGCTA
Chr1	20086875	ATTGGACCTGAATTGAGTTGGAATGGACCTGAATTGGAAAGA
Chr1	20091732	GAATCGGTTCGACAGACTTATATCCAATTTTAGCTCTTGAAT
Chr1	20095879	TATAATTAATCACTATCATATTTACACACAATATCTAACAAA
Chr1	20100543	AAACGGCTAAGAGATAATTAACTATGAGATAATTAACTATTT
Chr1	20101899	ACAAAATTATTGATATTAGACCGTAATTATAGTATCATATCG
Chr1	20187615	ATCTTTGTCGCAATATCTTAAACCACAGCAACTCCATCAATC
Chr1	20187682	TTAACAATAAACTTGAATACATACAGAAACAACCCCAACCAA
Chr1	20195020	AATGTGAAAGTCCCTTCGTATACCCATTGCTTCAATCATGGG
Chr1	20195083	AGTTTCATGGAAAGGAGAGAGGAGATAGGAAAATGTAAATAT
Chr1	20195172	TTTTGACTTTTAACTTTCTATATATGCAATCCCACTAATCAC
Chr1	20195253	CTCAAAATCATTCTTCTATATCTTGAGCATATAGTGTGTGTG
Chr1	20195322	GCGCAAAACCAATTGAAGAACCAAGATTATTTTATTTTGGGG
Chr1	20195479	TTCACATGGCAAGTAAATTAGACGATTCGATTACCTGACGTT
Chr1	20195527	ATTCTATTCAGATAGCCAGTAGACAAGACAATGGAACTCTCA
Chr1	20195575	GTTTGATGCTTTAGTTTATTAGATCATTTAAAGTAATTTGTT
Chr1	20195781	AAAGAAATCAAAGAAATCTCTACCTTCTAAACACAATTGAAT
Chr1	20195900	CTCAAATCCCTAAATTCCCTCATAAATGGATATGTCTTCTTT
Chr1	20195948	ATTTAGGATAGATTAATGTGAACCTTCCATCAAATGCAGAAA
Chr1	20196005	TCGGAATCCATGCAAGACCAATGACCGACGACGTTTACAAAC
Chr1	20196053	AAAATGCAATAGTACTCCATCTCTCTGTGTTTTGCCAGTTTC
Chr1	20196101	ATCACGGTTTCAATTCGTTCTTTCTTCTTCCTTCGAACAAAA
Chr1	20196267	TAGTGATTCCCGTCCATCTTCACAACTTATTCACAGGTAAGA
Chr1	20196499	ATGAAGCACATTGACTTTTCTCGTAATAATTCTAGTTATATG
Chr1	20196559	AATACCCGATACCATATCTTTAGTATGTGAATTGTGGGTGTG
Chr1	20196668	TGTAAGACATTGCTAAGGTATCCATGTATACTTAAAACAACA
Chr1	20196726	ACATTGTAAGTTAATTATGTTTATATATCACACAAAACGTAT
Chr1	20196844	AAGTTAAATTTAATACCAACAAACTACACTAAGATATCTCGC
Chr1	20196895	ATACTTATATGGCTCCCAAATATACGAAATATACTGTGCTGA
Chr1	20197093	TGGCACAAACAAGGTAGAATCCTTACAGAAGTACGATTGGAT
Chr1	20200039	TATAAACAATGGGATAGAAGTGGGGATGTGGAGTGACATTTT
Chr1	20202895	ATAAAGCTTAGCAACCTGAGAGGACGAATGTGTATATCCTTG
Chr1	20202989	TTCAGGATCCTTGACAAAACGAATAATTGTTAACTAATGTAT
Chr1	20208146	CGACTTTGCAATTTAAGACCCTTCATCATATTTTCTAGTGTT
Chr1	20218597	TTTTAACAAACTTATTAAGGGTAATCTTGATAATAGAGTAAC
Chr1	20221752	TCATATGAATTTCATTAACTTTCTAAGAATTTAGTAAGAAAC
Chr1	20222891	TAGCCCGATCCCGTTAAATTTTGACACTGTGTTCTTTGGTAC
Chr1	20223159	TTAGTATTCTAAAAGGTTCACACATTGATCCAATCACAACGT
Chr1	20228357	GAGAATAAGTAATCAGTCAACTCCATAAATAAGAGGTCCAGA
Chr1	20234132	CATCATCATTAGACTAACGTTTCCTTTGAACTGCTCATTATC
Chr1	20234589	GAAAATATATGAGATGACTAACTATCTGCCATATGTGACGTC
Chr1	20242701	GGACTTGGACTTGAGCTCGTTTGTTTATATTAGACCTGGGTT
Chr1	20248840	CTCACGACCCTTGTTGTTAACCACCTTCACACATAAACTAAA
Chr1	20251554	GTATTGATTATTATTAGGTTATAATAGTTAATCATTCATATT
Chr1	20251620	GGGCAAACACTCCTTTAGAAATCAAATACATTTACAAATAAT
Chr1	20251737	ATTTGCAACATGAATCTACAACAGCCCCATAATAATAATTAC
Chr1	20251818	CGTTTAATGCGTGGGTTTGAGGCTTTGAGGTGTGTGTGCGTC
Chr1	20251902	TTGGAACTTGGCCCTTCGTCCCATCCAATCTCACATCTTTCC
Chr1	20252588	GATTTTAGAAAATGCAACAACTCGGTAAAAGCTCACTGACTT
Chr1	20263410	AGTCGGGTTCTATCAGTGAGCAAAATGAAAGTATGTATCAAC
Chr1	20288200	TTTGAAAGAGAAAATTAAGAAAGTGTAAATGGAAATACGAGG
Chr1	20289812	TTGACATCAACAAAATTACATCATATATTTACATGGAGAGAG
Chr1	20290764	AGGAAATCCATTGCCTCTCTTTTATGGGTCTCTTTGGTTCTC
Chr1	20293663	ACAATATTCTAGTTAAATTTCAACCAGTACAAGAACTTTGAA
Chr1	20294289	TCCTAATCGAAATTCATATAGAAGAAATTTGATGCCATAGGT
Chr1	20296304	TGCATGCATATTGTTCCTCTTTTGCCTAACTCTCAATATTAT
Chr1	20296417	AAACAAATGTAAAAGAGATCAGAGAAAAGCCTTCAAATTCAA
Chr1	20296767	AATGTGGGTAAACTTTGGGTTAGAATAATATTTTAAGGTTAA
Chr1	20296839	TAAAATACATTGCTATTACTTTATTTTCTTAACCATCCAGGT
Chr1	20296887	ATCAAAATATAATGTAAGCTATGCCGTAATTATAACAAAAGA
Chr1	20297127	ATTTTATGTAGTCAATCAAAACACTTCAAAATCTAGAAATCA
Chr1	20297191	AAATAGAATTTCATTTAGACTTTGTTAGTTAGGTAAGTAATT
Chr1	20297299	TGGAGGTTAAAATTCCAAGATTGTCGGTGTTGCTATGCCAAA
Chr1	20297444	GTATTTTAGATATTTTATATAGAGGTCATAAGTGGTGTATTA
Chr1	20297492	AGAGAAAGTTGTTGTTTAGAATTTTCACGTTGCGTTAAGATA
Chr1	20297540	ATCACAACCTATGCTAGCATGTCCAATTTTGTGCGTTACTAA
Chr1	20297600	CATCTCCTTTATACTATATATATTAGGCTTAAAATAATACTT
Chr1	20297672	TTGGGTCAAGCCAAACTTCTTCTTATAAGTCCATTTTGGTTT
Chr1	20297804	TTTAATAATTGTTATTAGAAGATATTGTTACCTTTATACAGT
Chr1	20299884	TTAAGGCCTTAATCAAATCTTATATACGTCTTAATTAAACTT
Chr1	20319898	TTTTAACCATACTTTCACATGCTTAATATCCATCTTATTAAA
Chr1	20335898	GCAAGGATGAAAATGGAGCCACATCTATTCTAGAGACTCTTC
Chr1	20339441	CCTTGAATTTCGTCGGGTGAAACTTGTATTTTGCTTTGTTGT
Chr1	20339570	TTCATCGTCTCGTCAAAAGGCCTCTTATTAGTACGTCTATTG
Chr1	20339618	AAGGTTCAGTCACAAATCTAGCTTTCTTTAAAATCTTTCATG
Chr1	20339673	AAACAAATTTCAAATGTTCAAATGTCTTGTTGTTCTTGGATA
Chr1	20339739	TAGTTCTGTACTAAAATCAATCGAAATTTCAACCCTCAAATA
Chr1	20339810	ATATTGTTTTAAGGAGAGAGTAATTTGTTTGTAAAATTCGCA
Chr1	20339858	AATGAAGGAAGTAGAAGGGTTTATATAATGTAAGGAAACAAA
Chr1	20376995	TTTTCGTCTAAGTGAATTGAAAAGTTTGTCTGTGAATTAATC
Chr1	20377043	GAATCTAAATGAGTATCCAGATAGTGATATGATAAATTGCGT
Chr1	20407217	TTTTAGATTTTAATTCGTGTGTTTCTAAGTCTAAAAGGTATA
Chr1	20407265	TGTTGATAATAACCTATGAACTGACCAGAGCTTGAACTAAAA
Chr1	20416302	TAAAATTCACTTTTATACTTTAATGATATTCGACCACAAAGT
Chr1	20416495	TAAGCTTAATATAACTTCAGTATATTAGAAAAGGAAAGTATT
Chr1	20416561	TTGCGGAAGGAACTCTAAACAATATAGAACACGATCACAATT
Chr1	20416659	TTAATTGTAACATTCTCCTTCGCATCTAACTTCTTTGCTATG
Chr1	20427355	CGTAGATTCAACGTAAAAGTTTATATAAAGGCCATAGAATGT
Chr1	20441593	TTTGTATATCTTAAAATAATCGATGTAAAACGTTCACCAGAT
Chr1	20460104	TTACTCATAGATCATAAGATTCTATAAAGCACTTACAAACTT
Chr1	20466915	AAGCTATCCTAATTTATTGCTTCAAATGGATTAACATACAAG
Chr1	20499289	TCTACCTTTAGAAAACCGTACATGTGCTCAACTTATTTTCAC
Chr1	20499622	GTGACAATGTATACTTCTATTGCTATCATAAACCAAGGAACC
Chr1	20501619	GAAGATTGGGACTGTAAGAATGATGCTAAAGAATTATGGAAT
Chr1	20508094	TTTCTCTTATTTAAATTCTATTTAAGCGGGTTGGGTTTAAGT
Chr1	20509877	AAAGATTAGATGTTCCCGGATCTTGTGTGTATGAGAAATGTA
Chr1	20510100	TTTGACATCCCAAAATAATTTTATTGTCTCCAGAAAATTGTC
Chr1	20510561	TCATTTTCGGTTGTCTTCTCCCTTTTCTCTCCAATGTAAATC
Chr1	20512702	TAAAATTAAACCTACAATTACTGTTGAGTACTTTAGGTATAC
Chr1	20516479	TTTTGTTTAGGGGAAGTTGTGGAGTTCAATAGTCATATGCCC
Chr1	20527978	TATTAATATTCATTTATATCATAAAGAGATGAGTAATGTGTG
Chr1	20529619	AAAAGTTAATAATCCTTTTAAAAGTCAATAATCCTACGATAA
Chr1	20532508	AAATTGCAATAATTCATCCCCTCCCATCCCAAAACCAAAACA
Chr1	20551417	AAATGAAAGGAAGAGAAATTAGCCGAGGGAGAGGAGGAGATC
Chr1	20689267	GGAGTGACTGCAAAGTTGGTTTCGATGATATGGTTGAGTTGG
Chr1	20699197	ATGTGTTCCACTGCTTTTGTACTGAATTGCATGGTGTAAGAC
Chr1	20734001	AGACTTAAAGTATTATTATTAACACATTTTCACTGTACCATT
Chr1	20746115	TTTAAAATTGTTCTTAAAATGTGAGAGTTAAATGTGCTCATA
Chr1	20747195	CAATTTGTGTCTAATGTTCTCTAATATTCTCTTGTTTGTTTG
Chr1	20754731	CTTTGTGCTTCTTTTCACTTACAACTCCATTACCCCTTCCAC
Chr1	20771411	ACAATTTCATATCTTGTTTAATGCATTCTTGGTAGTGAATTG
Chr1	20774185	TCTATAATCATTATGAGATACGACTGCATGTGTAATTTAAAC
Chr1	20774645	GGTCTCCATAAATTCAAATATCAGCCTACAACACCCACCAAA
Chr1	20809043	GAATAGCTACTTACGAGAATGGATTGGAAAGAAACTAAGAAA
Chr1	20812810	CTAAAGGACAATGGACAAGAATCAACTATATAATTTGAACCA
Chr1	20816676	CAACCAAACATTGAATATTAATCCCATACCCTCTGTCCAAAT
Chr1	20847021	ATATGTTACCAAATAGATGTACATTTATATTATCTACTTTTA
Chr1	20860190	TTTCAATTTTGTATGTACCAATTCAGATCATGTAATTTTGTA
Chr1	20860591	ATTGCCACTATGATCACTTAATTAACTTTGGTGTTATATATT
Chr1	20861472	GAAACTGTTCGATTTGATAGTATGAGATTACAACGACAAACC
Chr1	20866503	ATAAAATATATCAAAGTTTAGATCCTATCGATGATATAGACA
Chr1	20869313	CCAAATATATTACGTGGTTGGAGTTATTTGACAGTGACATTG
Chr1	20873955	TGTGTTAACCATACAGACATATTTTCTAATGCTTAAGTCAAT
Chr1	20876055	GTATACACTAATAACGCTTTAATAGATTGAGTTTTAGCTAAT
Chr1	20876183	CTTAAGTATATGGTTTGTTCAATAGACAAATAACCACAATTT
Chr1	20876418	TTAGATGATTTAATTTAATCCTTAGTTCCAATGCTTTTGAAT
Chr1	20881080	AACTTGTATATGCTAAGATTTCTAGCTTTGTTGGGTTTTAGT
Chr1	20883251	TAGGATCGTCCCATCATATAAGCATCGTCCCATCATATAAGC
Chr1	20883317	TTTGATTATGAACTTGCGCCCCAATTGCCACTTCCTTAATTT
Chr1	20884204	AAATTATCAAATATGACAAATAACGACAGCTACCATTGTGTA
Chr1	20887670	GTAACAAATAAGTAAACACAAGAATAAGAAGATTAAGTGTAG
Chr1	20893073	TTTAAGTACACTTCAAGGTTGTCGAGATATTTAAACCCAAAA
Chr1	20894847	TTAGTAGTTAATTAGTTCAACCATCGTCCTGCCATTCAACTA
Chr1	20895014	AACTAAATTCAAACCAAGTCAATGTCAAACTAAAACTAACTT
Chr1	20897390	TCTAATGATACACCGTGGGATCTAACCTTTGTCATCTGAAAA
Chr1	20900697	TTTCTTTGTTTTCTCCTATGACTGATTATATGTTTGACACCG
Chr1	20912078	ACAAACCATAATGAAAGACCGGAGAAACTCAAAACCAAGGTA
Chr1	20919305	TTACGATTATGAAACGGAGATTAAAGATTAAGATAGAATTAC
Chr1	20925270	CATCTTCCAATATAAAACTTTCATTGATAATATTAGTAAATT
Chr1	20928452	CACTGATTAATCATAAGAGTGTATCAACATTAGAAGTTTATA
Chr1	20935466	TTTAATTACTTAGTTTGGAGTGAGAAAATGTTAGGGGAAAAG
Chr1	21024475	ACACATATTGGTAAGTATTTAGTGTTCCTATAACAATCTGAT
Chr1	21026165	CATTTGAGTTGAGATCCAATCGCCCAATTTGTGCTATGCCAT
Chr1	21027724	ATAACAAATGATTCAAAATATATCAAAACGTTAGATGCTATC
Chr1	21027903	ACAAATACAGCAATCATATCCAAATTAGTAGATACGACACAA
Chr1	21028002	ATAAGTGATAGACCCATATCTCTAAATAGAAAGTTTATTAAG
Chr1	21028180	TTTTCTCTTTACAATATGTGAGATGAGATAGCCATACCACTA
Chr1	21032023	ACGTATGGGGTCTCTACACATTTGTAAGATAGTGAGGAGAGA
Chr1	21035628	ATATTAATTAGGGAGAGAGAAAATTTTAAACACAGGGTATCC
Chr1	21035903	ATTTTATACTAGTTAAACTATTCTCTGTTTATGACATGTCTA
Chr1	21042743	GATATAAAAGCCCTTATATGGAGCGAAAGAGCATAGACCTAA
Chr1	21045525	AAAATAGGAAGAGAATGTTACAAGCATAATTTCTACATCTAT
Chr1	21046097	AGATGTCCTATCTCTCAACCCTGTTACTCCCAATAGTGAGAA
Chr1	21047744	AAAAGAAGTATAGAACTAATAACACTATATTAACTATTACGT
Chr1	21070449	GATTGTAATTCATTGGTTAATTCTATCTAATTTGGTTGCTTA
Chr1	21072217	AAAGGTAATCCATGGGGTTGAACAATGTTTTCTAGTCAAACC
Chr1	21072265	TAAAAGAGTGTAGGAAGGCTTGGGTGAATATGGTTGTCGATC
Chr1	21072348	TGGTTGGTCGTTGATCGTCATGATAACAGTCGTCAAACGCCA
Chr1	21072480	CGCCAACTATCAAAATATTCACTCGACAACAAAGACGCCAAA
Chr1	21072558	AACTGTTAAGACGATTTGGAGTTGATGATCAAGACAATCGAT
Chr1	21072639	ATGATTGTGAAGTTGGTCAATAGTTGTTGTCAATGGTGATCA
Chr1	21072770	TCCAAGTGTCCAAATATGATGCTAAACTCCCTTAATTCCAAA
Chr1	21073013	TTGGTGATAGTTACATATTTGAAACCCATAGCAAAGGATTTA
Chr1	21079498	TGATAAATATTTTACTATACCGTAATTCAACTTTAACACATG
Chr1	21080083	ATTTCTTGTCGCAATAATCATCTGCAATATCGAACACAAAAT
Chr1	21080567	GATTCACATTAGGAACGAATTTATTACCGGCACGTGCTCCCT
Chr1	21096419	TTTTCATGTACCTCTACAACGTAAATTTTACTCTCTTAAGTT
Chr1	21109115	AGGTTTACAACTAAGTTTTCTCCGTCTCTCATGTTCTAGATT
Chr1	21166190	TGTGCGTCACGAAACTTATGATTTCTTGTGGTGTAGAATTTC
Chr1	21166253	CAATGGTGTATTTGTAGTTATAGTTGAACTCCTCACCTTAAG
Chr1	21167425	AAATAACAATTTGACATATGCTAAACTGTTAACTTTTATACT
Chr1	21167526	GTGTTTGACTGTCATTATATTAAATGTCAACTACGAGATTTT
Chr1	21167841	GAGACTCAACTCCTTCCGTAAGCAATAATTGAGTGAGGGGTT
Chr1	21224244	TTTACTCTCTTCTTAATCTTAATTAGCCAAGACATTATAGTA
Chr1	21270690	GATGTTATTTGAGCTAAGCTTTTATTTTATGATACATTTGAA
Chr1	21316632	TCAAGTCACGCAAATAAGAAGTTACATCAATTTTGGGTTGGA
Chr1	21317367	GCAAATGCCCTTTTCCCTCGAGAGTACCATATTGTTTCAAAA
Chr1	21321733	AGATTGTATTTCATTCTTGTTGATTTTATGTAGAGCTAAGAT
Chr1	21332231	CCATACAGGTAAATATTTTACTTCCTTTACTTCAGACACTTA
Chr1	21342834	TTTTCACAACATGATCAGCCACATTGAATCTAAAATCATCTC
Chr1	21344653	TAATTGTAATGGAAGGTGGGTCTACTATCAAACTTTAATCAA
Chr1	21347615	AAAATAGTTTAATGTACACCTAATTATCATACATTTAGCTAT
Chr1	21358215	TGTGCAAGAAGGTTTATCACTTGTAGACTCAATCAACATTCT
Chr1	21363826	ATATATAAATGAGAATAACAACTATCTTCATAAGTACTATGT
Chr1	21363907	TGAATAATATCATACAATTTTAGAGTTATTTGGAGGAGTGGT
Chr1	21371278	GAAGGCCAAATTTGTAGTACCACAATTTAACTGTCTTTTCCA
Chr1	21372544	TTGAAGATAGTTCTGAGTTTTATTGATGAAACGAAATGAGAA
Chr1	21372637	TATTCATAACTAATACAAAACTTTTGGAATGTGTGTTATATA
Chr1	21377648	CAATTTTATCATTTTATCATTCAACTTCTACCTCTATGATTG
Chr1	21379420	TTTTACAAGTGAGGAGGAAAATAGTGAAATATTAATGATTAA
Chr1	21379761	ATCACTAATAGATCTTAAAGGTATATTATTAATAGAATTTTC
Chr1	21455958	AAAGTTAAGTCCTCGTTTTGTGACCATTGGATCTTAGAGAGG
Chr1	21460538	CCAAAGATTGTTGTGCTCAAGTATGATCCTATTTGATGGAAG
Chr1	21460654	TTAGTGTGCCAGCGAACATCATTAATGACTTACTTGATGAGC
Chr1	21460739	CAGATTTAAAAGATTTTACTGGCGGAATATATAAGGAGAAGT
Chr1	21462207	GCAGCAACCGACCACCGTCTCCTTTCTTCCCGTTCCGCAGCG
Chr1	21462366	TCGTCTGCTGTCGCCGTTACCGAGCCGAACCCACCGCCACCT
Chr1	21462416	TCTTCGAGCCAGACTGCCCTGCACCGTCAGCCGCGCGTGACC
Chr1	21462476	ACCTCTTCTCGCGCCGTTACAGATTGCTCGCCGTGCCCTCCT
Chr1	21462524	TGTCTCCGTCAAGTTTTGTTGTAGATTGAAGTTATGATTGTA
Chr1	21462590	TGGTTGTGATGTTTTCAGTGTTCAACGTTAGATGGTTATTGA
Chr1	21462732	GATTACTATGGGATTTGAAGGTGAACTATTTACGAGTTGATT
Chr1	21462858	TCACCTAAAGTTTTGATTTGTGGACTGTATGATGATGATTAG
Chr1	21463409	GTCCCTCGGGTAGACTGATATTACGTCCTCGGCTAGATGAAT
Chr1	21465335	TCATAGTCAGTGAGTTCTAGTCTTTTGGGTTAGCAGTTATTA
Chr1	21477609	TAAAACGATTTTACTGGTAATATGAAAAGGGAAATGGCGAAT
Chr1	21573930	TTCTATAATTTGATAATAATTACCTCATTAAGTGTTTAAGTT
Chr1	21635471	AAAATAATATACTCAAATAAACGAATCTCAATGTTTAACATA
Chr1	21642697	CAGCTAATTTCACCTTCCATCTTTGACGACCACTAGCCAACT
Chr1	21647640	CTGCATGCCCATTGACATTACTTTGACATTTCGGAATCAACA
Chr1	21649531	TCCCCAAGAAAAGAACAGATCCATTCCTATGATTCCTTTTAG
Chr1	21649633	TGACTACACTATAATGTTGCAAATGAAATATCACTATTGTTA
Chr1	21650664	AGTCTTGTTTGTAGAACTTTAGACTAATACATTTCACTCACA
Chr1	21655159	AAAAGAACTCTTATTTTATCGTTTCTTGAAAATATGGGGTCA
Chr1	21870459	TATCATGGATCTACCTCTCACCTTTTAAAATTGTATACAAAT
Chr1	21871807	CCTTCATTGCAGTCACGTTGGGGTCACGTTGGGGTCGCATCT
Chr1	21878202	TGAATAAAAGTTCAAAATCGGGCTACTATTGTGACATATGTG
Chr1	21880383	AAAGAAGATAATAAAGCATATGAGAGTGACATGACTTGGCCA
Chr1	21885335	ATGGATTATGAGTCAAGTAAGCCTATATATAGCTTTCTTCTT
Chr1	21887266	AAAATAATTGAGAAACTATTAAGAACGAGCTGAAACAGGAAA
Chr1	21888616	TTTAAAGAAGTAGGTTTTAAGATGTATTGAAGGTCAAAAGTT
Chr1	21896459	GTAAATATATACTATGATAAGAAATGTTATTTGAACCTTAGA
Chr1	21900730	AATAAGTACAACAAGTTCTCCACTCAGTTCTCTCTATGGCCG
Chr1	21907252	CCCTTAATCATGCAACTCACACATCAATAGATTATATAAGGT
Chr1	22224080	TTAGGCAGTTGGATGACTATTTGAATGAGTCTCAATAATGCT
Chr1	22241182	GCCCTTCACTTTGCAACTCTATCCGTGCCGCTTAGCTCTTAT
Chr1	22245973	CCTTGTCAAATGGCCAATGTTTAGGTTGATATATTGAAAGTT
Chr1	22246451	TTTTAATTTCTTATGATAAAGGAAGATTGATGGGAGAGAAGG
Chr1	22247657	ATTTTAATTTGAAAATTCACCTATCCAAGAAACAAGAACTAA
Chr1	22249662	AAAAGTACTCTTCTCATAATCTTTCAAAAGTTGTTATCTTTA
Chr1	22254585	GATAGTTCTCTTTAAAGTCGTTGCCTATCATGATGTGCAAAA
Chr1	22288930	TTCAACAATCATATAGGTTTACACACGTTAATTAAGACTTTT
Chr1	22290070	GGAACTAAATATATAAAAGACAACTCCTAACATGGAAGGACA
Chr1	22290312	AAACATGACCCAAAATTAAGTTAATTATGTGTGCTCTTTAGA
Chr1	22293919	CAAAATTCCTTTTAATAGTAATACTAACACACCCATTTTGTT
Chr1	22299408	TATATTAGGTTATAACAATTCACCTCGAGTATTTCATCTCAT
Chr1	22300044	TCATTATTTTAATTAGGTTGAACTCTAATCCAAACAAAGCCA
Chr1	22300093	TTTTCTTCACTAAGCAATAACCTTATTTGCCCATTTAATTGG
Chr1	22304125	ACCTAATCGAACTCAATTTGGTGACATCTCAACTTTCAAAAT
Chr1	22307130	GTAAATACTTCGTGAATTGCAAAATCGGCGTTTAAAGTATGA
Chr1	22327052	TCAAATAAATTATTAGTAGGTTTGGAGAATATAATTTCGAGT
Chr1	22327642	TTCTTTAAGAATATAATATAACCTAGGAATGGTGAGAACTCA
Chr1	22352260	ATCGAAAAGATAAACCAATTGAGTTAGAGATAGATTCAGTAG
Chr1	22355415	ATCCAAATTGATATTACATAACATCGATTGAACTATGAAATT
Chr1	22441168	TTTTCCCATTTTCCTCCCCTTACCTTACAAAATATCTATGAA
Chr1	22447250	ATTTGATTAATTAGAGAGTCGTGTTGGATTTGCGTTGGGTAT
Chr1	22462717	ATGCGATCAAGTCTCTCTCTACGTTTAAGAACATAACAACGA
Chr1	22462834	TCCTTGATTAATGAGATCTTTGGAGTCTTGTTGGCTAGCTAG
Chr1	22555652	GGTAACCCCTTCTATAGACAATTGAATAATAAACTTGTGAAT
Chr1	22557501	ATAGTATAAAGAGAATCAGGACGAGGACAAAATATTTTCTCA
Chr1	22565134	TTTTGATATCGGTAAGTGTTTGGACAATTTCACGAGACAACT
Chr1	22695007	TTTAGGGTTTGTGGCCTCCTTATTCAATAAAATGTTAATGAT
Chr1	22738294	TTCCTTGAACATAGTTGTGTATGAATTCCATTGTGTTGGGAC
Chr1	22758474	AAAAGTTAAATAGAATGATCTTTTGTACGGAGGAGATAGACA
Chr1	22768704	CCTTTTGTTCAGGTGTATGATTATCAAGAGTGCAGTATCCTA
Chr1	22774735	AATAGTTTTAAATTTTGACGGTATCTAAAATAATGTGTGTGG
Chr1	22774978	ATCATGTAGGTGATTGAGAACAGAACTTGAACCAGAGGCCTC
Chr1	22775098	AATATGAAAACTAAGAATGCAATATCTAAGAGTTTCTCCATT
Chr1	22863080	TCAACATACTGAATTATTTAACAAAGAAGAGTGTTTAGTTTT
Chr1	22863128	CATGAAAGTAGTTTAAATGTTCATTTTCGCAACTAAGATTGT
Chr1	22863176	ATTTCATTTGGCTTCATATAATACTAATTTCTACCCTCTTCT
Chr1	22863939	AGAACTTCTCACTCCACTCTCCTGAAATGCAAGACAGTTAAC
Chr1	22864057	CAGAAAACTCTCTATCTTTCCTCCAAGAAATACAAACAAAAG
Chr1	22932103	CTTCTAGTACTTCTTCTTTTACACTTGGACGATAAGAAACCA
Chr1	22954144	AACTTTATTATTGATAGATTTACACTGATCAACATCATACTT
Chr1	22955271	ATAATATATATAACCTAAATACTAAACATGGCCGTTGTCTTC
Chr1	22955319	TCCCAGCATCGAAAGCCTCTCCGCCTCGCTGTTCACACTCGT
Chr1	22955591	CAAAGTTGCCCCAAGATCACCCCTAGTTTGAAAATTCGAGGC
Chr1	22955639	GTTGCCCCAATCTGAGACAAACTTTGCCCCAGATTACTTTCA
Chr1	22955689	TCCTTTTGTTTTCTATCTCGAACTTCCTAAACTACATCCTTA
Chr1	22955743	CATTCATTCTTAAAAGTAGAAAGTTGCTGGACTACACCCTTT
Chr1	22955795	ACACCCACAAACCAAACAACCCGTTAATATGTGTTCATTTGT
Chr1	23036521	ATAAATTTTCAAAATGTTGTCCTTTGTTTAGCTGTTTCTATC
Chr1	23145796	AGATTTGTTAAATTTATCTTAGAAATGTGACAATTAACTATT
Chr1	23146991	ATATACACACACATATATAGAGTTCAACATTTCGTAGTTTGA
Chr1	23165389	CGGAAGATACAAGGAGTTCGTTTGAGGTTTGGCGCCACTGTC
Chr1	23172513	GGTTTTCCCTTGAATTATGTACATAAAGCTACACTTCTAGTT
Chr1	23173848	AAAAGAATAATCAATATCACAAGAACTTACGAGATACTGTGA
Chr1	23178317	ACAGACTCGCCAATACAAGAATAGAGTACCAATGAACAACGA
Chr1	23179456	ATGATAATGATAAAGGGACAATTTGGGATTTAACAATGAGAC
Chr1	23180068	TTGTTATTTTATTTCATGATTAAAGTTGTCTCTCACACCAAT
Chr1	23181349	GCTGTCATTATAGCTAAGTTACCAAATTTTACTAAACGTTCT
Chr1	23184206	TGTAGTTGGAAGACATGTTAGAAGAACATTGGAATACCTTTT
Chr1	23186680	ATTTTACTCAATTTTCATTAGGCCATATTTGCAATCATCCCT
Chr1	23191840	CAAACCAAAATAATTTACCCATTAAACTCGTTATAATCCAAA
Chr1	23192384	GTTGCGCTTCTCTTAGACTCGTCTGCAATGAAGATGAATAAG
Chr1	23203700	TTGTAATTTTGGAGCAGTTGTAATTTTGGAGCAGTTGTCATT
Chr1	23205112	CCTCATAAAAGTATGTCCAGAAGCTGTACACATAACTTCTAG
Chr1	23205193	AGGAAGTTAAGTTACAATTTGATGGGATTTAACTATTACTCC
Chr1	23205241	TTAAATAAAGTTCCACAGAGATAGTAAAAGTTTTAGCCATGA
Chr1	23205316	AAGCTAACTCAATAATGCATATATCAACTAACTAGCTTTTAT
Chr1	23205439	AGACACCAATTACAAGAAGTAGACTCTACAGTGCAGAATCGT
Chr1	23208419	TCCACATATTCTTGGCATTATTACTTCTTCCTAGTTTCATTT
Chr1	23262203	GCAGGGGTTTAATAGCTTTATTTGCCAATTAACAAAATGCAA
Chr1	23265688	ATAGACTTAATTTAAACAATGTAACTCTTTCACCTTGGCTCT
Chr1	23275243	AAACTATCCTTAGAATTTTAACTTAAGACTTGGAATAGTGTT
Chr1	23278614	GAATTTAGGGTTTGTTGGAATTAATCGCAAGTTTAGCAATGG
Chr1	23280622	TGTTTTCAACATCTTGATCGTAATCATTCTCGTACATTCATA
Chr1	23284059	AGTTAAAACTTATCCTTACTATAATAAAAGAAGCTAAAAGGG
Chr1	23284391	TTTTCTTCTCGACTTTCTAGATTTAGGGTTTATGGTTCAGGG
Chr1	23286630	TTAAATTTTAGAGGTACGTTGATATGATATACAATAATAGGA
Chr1	23286678	TATGTATTCTCATACCATACCATAACATGTAAGAGGTGTATA
Chr1	23287035	TCATTTGTAATATTTCGTATCATAAAGTTATTGGAGAAGTTA
Chr1	23295553	TCAAATATTCGACACTCCAAAGGCCCTCTAAGACTGCAAATT
Chr1	23309125	AGCCACCTAATTTATATCATTCATACAGATATTAGTTTAAAG
Chr1	23309724	TTGCATCACAAACACTATCTATTTTATATAATATCCACTTAT
Chr1	23309772	TAACCAGCTCAACACGGGAAGTTCCTTTATCACAACCAATTC
Chr1	23314929	ATTACAAATGTGTGTGATTGTTAAAGGTGGTACTTGGACTCA
Chr1	23322921	AAGTTATTTTAAGTATGATTAAACTTGAGAATGTAATGCCCA
Chr1	23337229	TTTAATGCTTTATAGTTTCTATCCATTATCCTCCCTCTAAAT
Chr1	23357440	AAATTGTGATTAAACCTTTTAAGATCATGTCTAAATCACGTG
Chr1	23358808	ATAGAAGCTCTATTTTACCACATTCATTCACTAACAACTAAT
Chr1	23361956	AAAACACTATAGAGTTCGAAGGGCATTGGATGGAGCTTTCTT
Chr1	23383509	ACTATATTCTTTCATCATTCTTCTTATAGATCACGTATGGTC
Chr1	23384199	AAAAGATTTAAAGATAGTGTACATTAAAGTCAAGCATGGTGT
Chr1	23385428	CAATAGCTATTCAGTTTGGAGAATGGTAGAGTTTCAGACTTC
Chr1	23405344	ACTTTTAAACACAATTTTCATACTACTCATACCTCGAAACAA
Chr1	23464450	GTAATTTAATTATTTTAGAAAGGTATCTCAAAATAGGGTTGA
Chr1	23491237	ACAAAGCAAGAAGAAATTGATGGAAGCTGGAGTACTCGTTGT
Chr1	23498368	ATCCTTTTCACAATACTTTTCCTTAAATCATCATTTTCGTTA
Chr1	23500160	AGCCTAAGTTTTAAGTTTTGTAGACTAATTGATGATGTAATA
Chr1	23500271	ATGCATGGTTTACGTGTATGACCTTGTCTAAGTTCAACTAGA
Chr1	23500331	TGTTTAAGACTAAAGGAGTTAATGATGGATGTTAGGAAAATG
Chr1	23500454	GTTGAACAGAACATCCCTATTACACATATTACTCATGCAAAT
Chr1	23500502	GTCCTTTCAACGTTTCAATTAGAGCAGAGATTTACAGACATT
Chr1	23500550	GCTACTTTGGCTCAGAACCAGTCTATACTAGCAACCACTGAT
Chr1	23500598	CCAGCTCTACAACATCAGTAAGAAGTACCAAATCAGTTGTCA
Chr1	23500712	ACCAAGGCAGAATTGTGGTTGTTTTATGTGGAAACTATCTTC
Chr1	23500805	GCATAGCTAGGAAATTATTTGGTGATGGTCTGTAGAGTGAAT
Chr1	23500931	TGCCAAGCATAAAGACTTCTTAGATTTCAAGCAAGGATATAT
Chr1	23500979	GGAGGAGTATGACGAAGAGATCAATATGCTATCTTGTTTCGC
Chr1	23501030	AGTAGATACTAAGTTGGCCAGAGCATAGAGGTTTGTTAGAGG
Chr1	23501143	CAGTGGACATGAGTATTCAGGGAGATGATGTTCAGTCAATGA
Chr1	23501257	CTTTAGATCAGGTAGAGACTTTCATCGTTATCAGCAAAACTC
Chr1	23501305	GGCATGTGGAGCTACTAGAGAGAAACCTTTGTATAACACTTA
Chr1	23501353	GCATCATCTAGGTCATTGTATGTTTGGGATAAAGACTTGTTT
Chr1	23501452	TGCACAAAACCAAGTGGCAGGTACATCACATAAGGCTAAAGT
Chr1	23501518	CGAAAGAGTAGGCATGATGGTGATGGGTACGCTTCCAGTATT
Chr1	23501572	TTTGGTTCTGTTTGGCTCTGGATCATCTCAATCATTTATATC
Chr1	23501719	AAACATGTCATATTGAGATAATGTGAGTCACGTGTTAGATGT
Chr1	23501767	TTTAGTTCTGGATATGCATGATTTTGATGTGATTCTAGACAT
Chr1	23501884	CAATTTTAAGTATAAATGGGTAGGAACTTTGGTAGTGCCCAA
Chr1	23501974	AACTGAGGTTTCCTTGACATTAGAACCTATGGTTTGGGATTA
Chr1	23502073	TGCGATTCAAATGGAGCCAAGTACTCATCCTATATCTAAAGC
Chr1	23502122	TACATAATGGCCTTAACAGAGATGAAAGAGTTGAAAGTCCAG
Chr1	23502269	GCCTACAAAGAGTAAAATAAGATGATTGTTAATAACGAATAT
Chr1	23502317	CCTAGGATTCATGACTTATTTGACAAGTTACAGGGAGCCACA
Chr1	23502652	AACACTAAAATTAGCTTGGGTTGGAAGGAAGAAGACACGGCT
Chr1	23502856	ATGAAAGGGCATCACTCACGGCTTAGTTAGGAAGGACACAGC
Chr1	23503048	AAGGGGCGCAACTCATGACTCGGTAATAAGGAAGGGCAGATC
Chr1	23503123	GAAGGATTCGGTTGGGCGACTTGGAGTGAGCAAGGCAAGATG
Chr1	23505830	TCTCAACATATTTTGATCAAACTGTGTTCGTTCTTTTGTACA
Chr1	23618489	AAATGGCCAAACTTAAGCATAACCCACGTTTACAAAATACAG
Chr1	23637462	ACTGGAGTTCATTTGGTCAGCTTTACAATTCTTTTCCCAGAT
Chr1	23638498	GTAGACTATTATAGTATGTATTTAGGGTGCTAACTCTTATAG
Chr1	23640098	CACATATATATATAGGCTCGGCTCTTGTTTCGTACATTAATG
Chr1	23641296	TTTTCTATAATGTTTAGGTGTTTAGGTGAAGAAAGACGGTAT
Chr1	23644519	TCATCAACAAATAAACAACTTAGTATATTTCTATGCATTCCA
Chr1	23649755	AAAATAGTATGAAATCTAATGAATGTTGAAAATCCTTTAGCA
Chr1	23651323	AATTGTCAGTGAGTGATTGTGGTCATCAAAGGTAATCAACTT
Chr1	23661560	AAAAGAAGTTAGATTATTAGGGCTAGGGTTAGGATTTGAGAA
Chr1	23671987	GGGTCAATGTGATAGTTCATTTCAAAGATCATATGCAAAAGG
Chr1	23674404	AAGTAGCAAATTATAAAGCTGATAACCCCTTTGATAACTCCC
Chr1	23675986	ACTTTATCTCTACCAAGTAAATCACGTCTGAATGGATCGACA
Chr1	23676098	TTTCTCTAATTAGTTTGTAGGGGAAAGCTTAAGGTCTAAGTA
Chr1	23676793	CTCTTATATACAAGTTAGTAATTCGCACATCATAATTCCATC
Chr1	23677339	TTAACCCGACCCCATAGTTACACAATCTAACTACCCCGACTA
Chr1	23682876	CCATAAGCTATCTAGAGAGAGATATTTGCTATAAATCTTTAA
Chr1	23805045	CTTAATTTAACTGTTAGTGGTCCCTTAAAAGATTTTCTTGTG
Chr1	23805095	TTGAATCATAAATATTGTAAAGTAAGTTAGGTCATCTCCGGC
Chr1	23964602	TCAAACATACTCTTGATTACTATAAATTTGGTGAAGAACATC
Chr1	23973680	GATAGAGTAAAAGAATAAACTTCCAAACACGTACAAAACCAT
Chr1	23987182	TTCTAAAATTGGAGTAATGTGTATGGTATCATCTTCAAATTC
Chr1	24028459	CACCTCCATCACCATGAAGGACTTCCCATTTTAAGAATCTCA
Chr1	24039933	TGTAGAGAAAAGCACGAAAAGAAAGTTTATGAGTGGTCAAAG
Chr1	24040036	AAAATTAGGAATAAGGATTATCACACAAAGTAATCGGATGTG
Chr1	24040090	CGTGAAATACATAAAATGAAGATGGAAGTAAAAGAACGTCAC
Chr1	24040138	ACAGGAATGTCACGATGTTTCAAGTTTAGTGTGGGAGTATTT
Chr1	24065206	TGTTCTCTACAAAACTCACCAGGAAGATTTGAGAGTAGCAGG
Chr1	24067474	ATGGAGAAATCCCTCAAAACGTGGAAATATGAATAGTATGAG
Chr1	24070844	ATGAGGAAAGTAAAGATCTAGAGCTGAGTTTTGGGAGGGCCA
Chr1	24133368	GATAAAAGATGGATATCATTAAGGGTGTAATCGGAGTTGAGT
Chr1	24133528	TTTTCTTTTCTACTTTCTAACAGGGAAGATGAGATCTAACGA
Chr1	24134028	AAAGAAATTATAACACATAACTTTCATTGGCAAAGATAAATC
Chr1	24135264	ACCTTGGTCGATAATCATTTCCAATCACCGCCTTTGATGTTC
Chr1	24183051	ACACCCACTTCATCCTTTCCTAAACCACCACTTCATCCTTTC
Chr1	24185256	ATATGAAATAAAATAACTTAGGGAGCAAATTTAACTAAACGA
Chr1	24185312	ACGATTAAATAAAATAATCTTTAAAGCTTCAACCTTGTAGTT
Chr1	24185394	TATATATGGATGAAAATGTTTACCTTTATGAGATTAAGTTTG
Chr1	24185631	AAAAGAACTACGATAAAACAACACTCGCATTTAAAAGCAGAA
Chr1	24185680	TATATAGAACAATAAGTAGAGACAGAAGAAACCCAAGACATT
Chr1	24205599	AAATTAATATTAAAATACAACAACCAAAATACAGCAATCGAA
Chr1	24205647	AGAAGACATGTGCCCTGGTCGCTTAATAAATCCGCCTCTGCT
Chr1	24206180	TAGAGAATATAGAAAATATCACGAACTTTGTCATTTATATCT
Chr1	24230383	CTTAGTAGTAACCACAGAACGACCTACCCATCATCTCTAGTA
Chr1	24231468	TTACATCTAACGTTGTTACACTATTTCAATCTCTGTTTTACT
Chr1	24239225	AAAAGGAGGTCATATTATTCAACTTTGCTACTATCACTATGT
Chr1	24256478	CAATTTAGTAAATACTACTAGCTAAGATGATGAATAGTTGTA
Chr1	24257042	AGAAAATGAATAAAATATAGTGCAGAAAATTTGGAAAATGTG
Chr1	24259981	AGGTCAATTAAACCATTAACTTAGAACTCTTTAAAGTCTAAG
Chr1	24271359	GGTACAGTGACACATTTAGTTCTTTAGCTAGCTCTCGAACTT
Chr1	24274356	AATTGATAAAATTATTGGATAATACTCAAGAAGAATAATTGG
Chr1	24280412	ATTATAATTACAAACACACGCGTAATCAACTAAGACTCACTT
Chr1	24280465	ATTGATTGATTATGTTTCACCTGAGGTCATAGCAACAAACAC
Chr1	24280626	TGCAAAAGATTAAGTTGATAGACTACAGTAAATTTAATATTT
Chr1	24280674	TACCTTGACAAGATACATTGCTTTAACCATCCATAATCTTAA
Chr1	24283790	TTTAGTTAAACAGTTAAAAGTATCACTATCAAGATTTGGTAT
Chr1	24356891	TATATATGTGGATATAATATTTGGATGCACTATTTGTGATTA
Chr1	24356939	CATCTTCATGCAATTCAATGAGCCTTGATCTTTTGTGATTGG
Chr1	24357071	CAATTGTCTGGACTATTTGGATTATTGGAGGGGAATAACAGA
Chr1	24357122	GACAGACAATTTAACGCAATCAATTTATGGGGAATGAAATAC
Chr1	24357200	AAGTTATTTTCTGATTATAGTGTGCTTCTACTACTATTGCTT
Chr1	24357279	TGTTTTAATTCTCAGTGCTTTTGTGTGTAGTCTTGATTCTTG
Chr1	24357417	CCTTCCAAATCACCTATTCATGACTCGGGAGGGAGATGGTTT
Chr1	24357465	AACTCTTAATATTTGATACCATCTCTTACCTCGACGATACTT
Chr1	24357528	CCTTTTAAAATATAGTGAAAAGCATAAACCTTAATCCAATAT
Chr1	24358110	TGGAATTGAAGTAACCTATCACCAACCGTAAATTTATCTTTG
Chr1	24358179	TATATGATAAAGCTTCTACTCTTGATGTCGTAGTGAAAACAC
Chr1	24358317	ACTTAGTGTTGAGTATAATCACACACCTACATCTGAGGAGCC
Chr1	24370271	TGCGTTAACATGGTTGAGATGTCTAAATGCACGATCAAATCT
Chr1	24390070	ATCTTTTATTATACTTGTACGTATTAAGAGTTAAACGATTGT
Chr1	24561793	AAAATTAAGCTATGATATATTAGATTATGATATAACGGTGGA
Chr1	24563966	AAAAGACCAAACGATCTCATCTTTCGGGTATTGGAAAATGGG
Chr1	24592722	ATGATCTCATTGGGTTGGGAATGGAAAGAGAAAATAATACAA
Chr1	24599826	CGGGTATTTTCCTGGCTTATCCTTCCCACCTCACATTATTCT
Chr1	24601776	GTATATATATACATGTAACTAAGTGTGTGTGTGTTGCAACAA
Chr1	24602792	GAGACAAAACTCGAACTTAACTTTCACACTCTCGATGAATTT
Chr1	24606283	ACGTATATACTTGTGATCACTTCCTTCCTTAACTAGAGTGGA
Chr1	24606333	TTAACTTTTATTAACAGTAACAACCTCGATAAACTCTTTGAC
Chr1	24613873	TAAATAAACAAATAATCTTGCGCACACCTTCAATAATTCATT
Chr1	24618000	ATATATATCATATGTATATTCACAGTCTTTAACTCAATCATG
Chr1	24637030	GTTGCAAATACGCTATCAAACTATTAAAATCGAACCCTCAAA
Chr1	24645399	AAATGTTGGTGATATTTTCTTTAGCCTAACATGACTTGAGTT
Chr1	24651291	TTTAATATCCTTCTACATGTTGAGTGATACTTGACCAATAAT
Chr1	24656912	GCTCTCGACCATTAATTCTTACTACTCACTCTCTTTCTTTGT
Chr1	24663069	AACAAGCCCTCAACAGCACTATCTCAAAAGGGTTTTCAACTA
Chr1	24663338	GTATTTCTTACTCATTCCTTCGTTCCCTTTTCCCTTTTGTTT
Chr1	24673990	CAAACATTTATTTAGTAAAGTATACATCCATACCATTCGACT
Chr1	24679388	TCGAAGTCGTGATTACTAAGACACTAATGATAATAAAAGTGA
Chr1	24755721	TGAAGTAGGAAAATTTGAACATCTAATCTTTAACTCTAAAAC
Chr1	24777262	AGTTAAAGATTCATTAAGGTCCATATTAAAGAATTGTGTCTC
Chr1	24779757	AGGTAAGCTACGTTTACTTAATTTCAATCCAATATGACTAAA
Chr1	24782941	AAACCAAAATTTCACTTAAATATGTGTAAGGCATAGGCATAC
Chr1	24800927	TTTGAAACATATTTAACAAGTTCTTGAAAGTTGAGTCTATCT
Chr1	24801183	AAATGATTATGAATGAGGACATAGTTTGTTAAATTATAATCA
Chr1	24801231	CGTATGGCAGCCTTCGTGTTTTAACCCTATATCAAATGTTCT
Chr1	24801350	GGAGAATGATCCCACGAATGTCTGTAGAAATAAACGAGTCCA
Chr1	24801415	CAATCTTAAACAATAAGAGAAAGGAAAGTTAAACCAGGTTCG
Chr1	24801466	CTATCAGGTCATCATTGCTTGTCTTGGACGTTTGTAAGAAGG
Chr1	24801526	CGCCTCGGGTCTTTTCAACGTATTTTGTTTTCACTTAGGAAA
Chr1	24801622	ACAAATGGACCACTAGAAAGGAAGGTGTATATCTATGTCGTA
Chr1	24801675	TTTTAGGTCTTTCTTAACTACACTTTCATATACTTGGAATTT
Chr1	24801741	TGATTCATGTACCTCTCCTGAACTCGAACATTACAATAGAGC
Chr1	24801795	TTTGGATATAAAGCAATGTAGTTAGGAGGGATTCATTTTGGT
Chr1	24802008	ATGCTTGTGTTTGTGTTAATCTACATTACCAATACACCAAAA
Chr1	24802077	CAGAGTTGGAGATCCTGCACATTCAAAATCAACTTTCTTTGA
Chr1	24802152	TCACTGGACTAACAATTGTAGATAGTAGCTAGAAGTAAACCT
Chr1	24802283	TTTTGTTACTTCATGTCAGTCTAAACAATGTGGATTTTGTAT
Chr1	24802883	TGCATACCAGCTGTAGTGAATAAAGATTTTACATAGAATCCT
Chr1	24802970	CCTGCCTGCCACAATAGCTCAAAGTCACCATATAAACAAAGC
Chr1	24803018	AGATACTCAGATGCTAGAAACTCAATGATTAAAGGCTATGTT
Chr1	24803266	TCCAAAACATGCAATAAGATCAAATTCGAAGACTCACAATGA
Chr1	24803317	CATATTGCCTTTCGAATAGGTCAAGAACACTCGGCTCAGGGA
Chr1	24803386	ATAAGGTTAGGAAACACATATGAAGCCTTTGTTTGATAAGGA
Chr1	24803481	TTCTGCAGAAACATCTTTACTTGCTCCCCTAAGACGTTGAAG
Chr1	24803532	ACAATCAAACTTTCGATCGTTCTTTGCCTACATACAACAGAA
Chr1	24803580	GATTAAAGTTATTGATAGATCCACATAAAAGTAATTTAGTGT
Chr1	24803628	CATAACCATTTTATTATTGTTAGCTTTCTGATCTAGGAAATA
Chr1	24803676	TTTCATCATTAACAAGCTACTCTTTACAAAACAAAGCACCTT
Chr1	24803823	AAATACAAGTAAAAGAACACATAATGAAGTTGAGAGTGACGT
Chr1	24803895	GGAAGTCCTACAAGTTGTATTACACATGGAACTGATCCTGTA
Chr1	24804096	ATCAACTGTACAATCAACATAATAAGGTATCAAAGATATAAA
Chr1	24804361	ATTATCTCTAAAAGTGCTACCAATGTAATTCTTACCCAAATA
Chr1	24804481	ATGGACTGTTGTAAATGCTCCCCGTAGTTCCTTTGGTGTTAT
Chr1	24804544	CTGCCAGAGGAAGGTCATACTTTAGCCAATTTTATTTAGACA
Chr1	24804687	TCCTATATCCAACCACCAAGCAGTCTATCAACAGTCAGCACC
Chr1	24804974	ATTGACTTACAGAAATCTTTGTTGGTATTGATATTTTACTGA
Chr1	24805379	TAAGGAGGAAATGGTAATGGGAAGGAATAAACTTACACCTCT
Chr1	24805481	CAATATTGAACCAAAGACTGAATACTGTACAATCATCAAATG
Chr1	24805652	AGGTCGTGATATGTGAACTCATTACTTATTCAAACAATTATT
Chr1	24805862	AAACATTTGAAGTTGAGTCTAACACATCTTATGAAGTTTCAA
Chr1	24805931	ATCTTGTCTTTAAAAGTGATTGGTGTTTGAACTTACAATTTT
Chr1	24806006	AATTTATACAGGTAGTTTCTAATACGTCTGTCTGATAGGTTG
Chr1	24806098	AGTGGGGAAGAACCTATTAAGACACTAAGTTTTAAGTTTAGA
Chr1	24806167	TTTATTTGATCTATTAATATAAAATTTCACTCTAATTGATTG
Chr1	24806230	AACAATTTGTTTTCATTCACCTCTGAGACAGTGAGAGCCAGC
Chr1	24806331	AAGAACATCACAAATCATTATTTCCAAAGGGTTAACAAATTA
Chr1	24806456	AATTATCACAAACCACTTTCAATTACCTAACAGAACACTGCA
Chr1	24806531	CATCAATGGGCTTATGTCAGAAGGTAGTCCCAAGCCTAGCTC
Chr1	24806597	CAAAGGATATGGGATTAGTATATTGAAAATCGGACTGGCAGA
Chr1	24806659	AGACTCTATTATTGATAAACGATTGCTAATAGACTCATGTGA
Chr1	24806889	CAAATGTTCAAATCCAAAACACCAAACAATGCAGGTACAATG
Chr1	24807021	CAAAGTGGTGAAAATAATGGCGGAAGTAACGGAGAGTGTTTC
Chr1	24807093	CTGGGGCTTGTGGTCGCTGTGTTTGTTCATGTTGGAGGAGAA
Chr1	24807141	AGAATGATGAGAAGCAATGAATGGAAAATGGAGTATAGAATG
Chr1	24807237	AAGGAGATCTTTCATTACCTTACCGCTATAACTGTCTTAACT
Chr1	24807355	ATATATAATAATGAAGCATATAAACTCTTCTTCTATCTCGAG
Chr1	24807432	AAAATCAAGCTAACGATGAGAACTTAAGATACAGTTTAAATC
Chr1	24807862	ACATCTTCAAAGGAAATTTATCAGTTTCTCTCGGCTGAGTGC
Chr1	24808185	ATTTTCTTAAAATTTGGCAAAACCTTAACAATCATACTATAT
Chr1	24808416	AAATTTTGGGAAGAATCTAAGGGTTGATCTCGACGGAATTGA
Chr1	24808547	CACATTAATTTTAGTGGTTCTTATTCTATTCTTGAAAGTATA
Chr1	24808625	GGACTAATAACTTTCCTTTGTGCATATTACTCCCATTCACGT
Chr1	24808799	TAATTTATCAATCAAAATGAGTATAACTTCCCCACCCCACGT
Chr1	24808860	AATTAAACCGATTGTCAAAAGGCTTCATATCAATATATCAAG
Chr1	24808908	TCACTGTATATGGACCCTAGTAATAAGACACACCAATGACAT
Chr1	24808989	TCATATAGATGCGATGTTTGGACTCCATATTCATCAACATTA
Chr1	24809037	ACATTTTGCTTTCTTAGTGTGGGTTAGGCATATCTGACAACT
Chr1	24809119	TTGATTTAGTTTAGTTTACTATTTGGCCATGTTCATAATGCA
Chr1	24809218	TTCAATGTGCGAATCAAAGTTGGTTATAGTCATCATTCTCTA
Chr1	24809478	ATCACTCATCCATTCACAATCAATACAAGAAATTCAAAAGGT
Chr1	24834934	AGGCAAATAAGAATGTCTTCAGTGGTGGAAAATCTGCCTCTT
Chr1	24860965	CTTGAAATCCACGAGTCTATCAAATATAGTCTATTATCATTA
Chr1	24862995	CCTCAAAGGTAAGTAAATAATTTTCACTCTCAAATCCTAAAG
Chr1	24872603	TTAAAATAATAATCAATCAAAAGCTTAGAATTCCAGTAAGAA
Chr1	24872717	TCGATTCCCTGCACCTCCAATAACAAATAATACTCTTGAACT
Chr1	24912067	ACCAAAATATTTACACTCTATGATAAAGTCGTTGATGGGTTC
Chr1	24912368	TTATTATAACACTAATGGCTAAAATTCTGGTTGTGAGGTTTT
Chr1	24912579	TTCAAACTTGGAGTGGTATGGTTAAATTCTTGTATTGTGTTC
Chr1	24917106	GGCATTTCCACATGATATGAGTCGAGGAATGAGATTTAATTA
Chr1	24920240	ACGATCTACATGCACTTCATATCATTGCTCCCTCCAAACAGT
Chr1	24921706	TATAATTTCCATAGTTGTTGATTACACCTTCATGGATTTATA
Chr1	24922369	TTCGAAGATCTTTTGTAACTAATGTTTAGACAAGATGGTGTT
[truncated: 14,111 more rows]

## Sheet: 9930-hardwickii
chr1	20304	TAAAGGGTGCAATATAGACTTGTTTCCACACCTGTCTGCCGA
chr1	27146	TTTGTTTAGAACTTATTTTGTCAATCAACAATTCGCTGGTTC
chr1	58217	AAAACAACTTCCATAATTACACAATTAAGCCTTGAGTTTGAG
chr1	71304	AAAGCAAAAGAGGCCAGGAGATTGTTGTGGAATTGTGACTTA
chr1	71361	TGGGAGTCAAAATAGCAGTGTTGAGGAGAGAGGAGGCAGGGC
chr1	71409	CGTTGTGGTTATATTTGTTGTCATTGGGAAGCTCACAGTCAC
chr1	71503	CATATGCTTATGTGTTTTGTTACTACCTACTCCACTAAGCTT
chr1	71624	TGAAATGTACATCTATTAATAAAGCTTAGGTTTAGGATGTGG
chr1	71820	CCGTACGCTTACTTTGTTGTTTCAGCTCGTGACCCCTTCCTT
chr1	71883	CCCTCCCATCCTCTCCTATGCTTCTCCCTTTATGTGCACAGC
chr1	71940	CCCCTCTCTTTCTTTAGTTCCCTACATCCTCTATTCTTCATT
chr1	72026	ACAAAATTAATTTATATTGTCTTCATGAATTACCATTACAAA
chr1	108688	ACATTTGATACATTTTACCACAAAATCCGAGTTAAATTAACG
chr1	116246	TGTAAGTTTGAAGATAGATAGGATTGATTGTCAGCCACTCAG
chr1	131646	AGATCATGTTGTAAAGATTAGTTTATCACCTATGAGTCTGTT
chr1	148054	CCGAGGCAACCACATCCCAAATTTGTTCCGAGTAAAATTTTG
chr1	153555	AATCTTGTTACCCATTTGCGGCATGAACAAAACCATTTCCCA
chr1	178631	TTTTGTCAATTCCCCAAGATACTTGCAGTTAAAATGAAATAA
chr1	196428	AGTATGTGTTTGAGAGGTGTAAAATGAAGGAGTAAGTATTAT
chr1	196572	AGAGATTAGTATAGTCTTAGATATTAATTGCACCAAACAACC
chr1	207815	GTAGATGCCACGGAAGACCTCTCATTTTAATAGAGTCGTAAT
chr1	223286	TTTACGCATTTTAGTGTACCAGAGCTACAAAGGTTCAAAATG
chr1	236194	TTTCCATAATAGTTATTCCATGCTTTGATGTAAGATAGAGAT
chr1	239553	TTGGTGTGGGTTCGTGTCATTGCTAGCTCCTTCTCTTGTTTT
chr1	251236	TTGGTGTATTTGAGTCATACTAGTCATTGTGGTGATGAGTGC
chr1	256351	CCACCTAATTACACAAATTCTAATTTCCTCTTTTCCTCCAAA
chr1	264305	ATGGATCCATATCTATGTTCTATAGAAATGCTCAGTGGTGAA
chr1	272637	ATTTTAATTAGAATAATTACATCAACTTTCCAAATAGAATTT
chr1	279635	TCCTATAGTGTTTGCTGTGCTTTTCATTTCTGAGCTTCGTCA
chr1	279812	TTTGGTAAATATGTTATAGGCTTGAGAATTTAACCGAGTAGT
chr1	279866	CCCTGCCAGTCATCTACTTGGGGTTTAACCTAGCGGACAATG
chr1	300667	TTTTGGAGAATGGATTACTAATGCCGAAGAGAACATTTATAC
chr1	308276	TTTTAACTGAAGAAATAAGAAATAACTGAAGATCATCTAATA
chr1	325593	TTAATAATCCATTAAATTGTTAATTATCTCGTAAAAGTATAG
chr1	331752	TTCAAGTTATGGATGGGTTCGGGTGAGGAGATAAGCAAAAGT
chr1	333127	AAACTGATACAATTATGATTATGGAGTTTAAATTGATGCAAA
chr1	341234	TGTGTTTTCATTAACAAACTAATTTTAGAAACCGATTTTGTT
chr1	344011	TCACAAAATCTGTTGTAGAAGGAAAGTCAAATAGGCGAAAAG
chr1	344158	TGTAAAAGAGAGAGAGAGCACACAGACCACCACTTACACCCT
chr1	349355	ATTTACTTATAAATTTTCATCCGACTTAATTGTATTTATAAT
chr1	353781	ACGTAATACTCTCTCTCCTTCTGTAGTACAATAGTTGATGAT
chr1	357967	TCTTGTGAGAATTATAATTACGAATATTCTTATTGCTTTTGT
chr1	364552	AGGCAACATTTTAAGTAAGATTATAGAATTAGTATTAAATGT
chr1	374018	TATTTATATAGAATTTGTTGAATAGAATTTATATCAACTTAT
chr1	378846	GCCTTTAAATGCCGCATATGTAAAACTTCACAGATTCTAAAT
chr1	384919	TAGAACATCTTCTAAAGCCACCACTCCCTTGAATAGACTCAT
chr1	384967	AATGCATAAACATTAATGGTCCTGACGTTGAAACATTACATG
chr1	385055	AATATTCTCCTGATCAAATGATTAAATAAATGTGCAGACTGT
chr1	385133	TTCAACTTACAACCATGGAGTGAAATAAACGTGTCATTAAAA
chr1	385223	CCCGAGCCCATAGAGAACTAAAAGAATCTTATGCCACAAAGT
chr1	390097	CGTTGCCTTTAATGCGAACCCAAATTCACAAATTGTCAAAAC
chr1	392636	AAGAATTATGAGCTTTGTAAACTTTTAGGGCAAATAGTATAA
chr1	414185	GGCAAACAAAAGATCATCTTCTTGGCCCCATTGAAATTTTAT
chr1	415419	GGTCCACACATTTTATACCATATTACGACCCATTTTATACCA
chr1	417864	GGTAATGGTATACATGAGTAACTTAACTTGTGCTAACAACTA
chr1	422280	GGAAAGTTACTTTAGATACAATTGTATAGTTGATAATTCATC
chr1	447839	ATTCAGAAACAATTCAGGTTGGAGAAAAGTATAAATCACCAG
chr1	453532	ATTATCCTTATTTCCCAAAGATCACCTCACACTGGTCTACAC
chr1	453820	GTTGACACCACCCAATGAAGAACTAATTTTCAGTATTAATAG
chr1	453877	ATAAATCTGAATCTCTCAATTAAGGTTTATTGTGAAGATTGG
chr1	454701	TTCAGTAAATTCATGAGACAGAGCACCCAATATATATTCATA
chr1	467088	ATTTTCTATATAAATTCCTCATATTACTCGAATCCAAATCCT
chr1	480269	AAAATACAGAAGGAAATGTAATTCAAAAGCTGCTTTCACATG
chr1	492855	ATATATCACAATTGAAAGATTAGAGATTTAAGAAAAGTTTCA
chr1	524798	TTTTCAAATATTTGCAAATTATAGCGAAATTTCTTATTACTC
chr1	531316	GGTTGAAAATTGACCATGGAGCAAGAGCGAGGGTGCAAATTT
chr1	535224	GAGAGACTTAAGTTAGATTCTAAAATTGAACGTATCTTTTAG
chr1	538172	ATATACACTCAGGTAAATGTTCAGACTAACTTACCCGCACAT
chr1	539360	TGCCTCTTTTGAAGCACCGATTTGTCTCTTCTGAAGTAATAG
chr1	549112	TACCTAATAAGATAATTGAACTGTTATTTACTAGGTAACAAA
chr1	583138	ATTCTCAAATTTAAAAGTACTGCATTTTCTTCCAACATTCAA
chr1	584488	TTTCTTAATTAATACAACAATAGACAGAGCTAGTAGGGGAAT
chr1	591747	GTCATATTTATGTACGGTTGTATTTTGATAATGCGTTTGTGA
chr1	594079	TTTTATAATATTTTCTTACAATGTTCTCGACTTATAAGAGCT
chr1	595490	TTTTGGCAATTTCCCACTAAAGAAAGTATAAGGAATTAAGAA
chr1	604868	GTGTTTCTATATAAATATTGGATAATTAATGTTGGTAATTTT
chr1	606324	ACTTTTACTGAAGTGAAGTTTTAACCTCCCACTCGAAAATCG
chr1	610536	GAACCAAATCATACTAATATTAATAATCTTGTTCGGGTAATC
chr1	623890	TTTTCCAGAGATCAGATTCCTTTAAGTTGACCTACAGAAGAG
chr1	635237	TAATATTTAATTACGTCTACTTGTTTGAAGAATACTAAAATG
chr1	635360	CATTTTCATAGAATTAAAACTACGATATTTCTACGGACGTCC
chr1	656188	GTTTCAAATTAAGAATTTCCAGAAAGTATAATTCTAAGTATT
chr1	656289	AGGTGGATTTGAACATTTATACTAAACGGAATATATGGTCGG
chr1	656357	AAATCGACTCCAACAAATCAATAATCACTACGATATTAAAAT
chr1	658173	AAAGTTCATAAATGACAAAACTTCACCGTCTTTAATTTTATC
chr1	687162	ACAATTAATGTTGTGAAATTTTAGGACGAAGGAAACAATTGA
chr1	688988	ATAGATGAAAGTGAATTTAATGATTCGTTTTCTCCTCGAGCG
chr1	691974	CCATTCGGATCTAATTTTAAACAAGATACTATAAGAGAAAGA
chr1	706766	AAAATACTTTGAAAATTTTACGAGAATGATTACGAAATATAA
chr1	706868	AAATCTATGGATCCATTAGTGTATAATTTATCGAACAGATTT
chr1	710260	TGAGTGAATACCCATGAATACCCATTTAGGCTAATAAAGTTC
chr1	720705	TATTTAAAGACGAAATTGCATTAGGTAGCTAATTTAAATTAT
chr1	721917	AGTTATAACTATTACCGTTATTATCATAATAATTGTGACAAT
chr1	722343	AAATTCAATGATTTCTTACTTCCTTCAAACTAAACACATTAA
chr1	724233	ATTTGACAATATGAATAGACTTTGAAATAGACTTTGGAGTAA
chr1	725149	GGGATTGACTTAATTTTACATACTTACTCTCCAATTATGATG
chr1	729247	TGCATGGATCTCTTACACACAAGTTAACTTTAGACTAAACCA
chr1	731420	ACCATTTCAATTTGGATTTCTCTTGCTTGTTTTGTCTAATAG
chr1	742258	ATTTAAATTGGTAAAGTGCCGAATATCAAGAACTGAATGACA
chr1	745166	CTATAACGGCTTGAATTTAGGAGAGATATATGAAAGATTTGA
chr1	745746	TGAATTTTCTTTTAATCACGCTAAATTTACAGTTACAATTCT
chr1	749168	GTAAACTATCTAACCTAGAATCGTCGTTGTTCTCTCTCTATC
chr1	749383	GAGTTTTGGGGTAAATTAGTGGTGAAAACTGACATGATAACG
chr1	752801	TTCGTTTATTGTCATTCAACTAAGTAGATGATAAGAATTATT
chr1	756762	AGTTGTTTATACCTACCTAACAAGTCTGCAAGTCAAACAATC
chr1	756877	CCACAATGTACGTAGTTTAATAAGTCATGAAAGTGTGTTCAA
chr1	756949	AAGTACTCGAGTTAACTTACGATTAATCTCACAGAATATCTT
chr1	757170	AACGTCTAAAATTGGTCTAAAATTGGAGTTCTAAACATAAAA
chr1	761972	TTTATTTTATGTTTCTTACGAGAGGTGATCATCTATCAGTCG
chr1	771794	GTAAATTCATTAATCATTAATTTTGGTGAACGTATATTCTTC
chr1	788885	TAAATAACACCAAATTTAAACTTACTTTTGAATAACACCAAA
chr1	793398	TCTCTTCCAACTCTCTCTAAATCTAAGTATTACAGAGCTTCC
chr1	793646	TTAGGCAGTATCGAAAGGTTATCATAAAACTATCAAATGGTT
chr1	795349	AAATTATTATAATTTGAAGCTCATTTAATTTTAGTGTTTTCA
chr1	799406	AAATGTTGCCATACAGAACTCTCTTTATCGATCATAACATTT
chr1	855244	GACTTGTATTGCTGATATATTTCATATGATAGACTTATTATT
chr1	867720	TATTTTCAAACTCAAGGAAAGATTTAATGTAGGTCAACATAA
chr1	876799	AAATATTTACAATTCAATCGAAATCAAGAGTAATAAAATCTG
chr1	877053	TTTAATCACTAAACCTTCTTAAAATTTGAATGTTAGTTCTTC
chr1	910575	ATGTATTGACAACTTCTGTAAAGAATTGAATGACTTGATGAT
chr1	910749	AAGGGTAACTACGAAAGAAGATTATAACTTTGGCCCCATTAA
chr1	910800	ATCCGATCATTCTTCCACAAAAGAGGTTGGTAGATATGTCTC
chr1	910869	AAAGCACCTACAACAGCGTTGTATCTATAACAGACTCTGATG
chr1	910935	CAACCTCAAGAAGCCGGTCATCGTTTTGTCTGGGCAAGCAAA
chr1	911019	TTTGGGTCTGTCTTTGATCATTGGGATAGAGTTATTGTGTTG
chr1	911076	AGAAGGTTGCTGAAAGAGATTGAAATTCTGTATTTTGAGCAA
chr1	911151	CATAGTGCTCCTTCTTGTAGACGGATGTTAGATGTCTCTAGA
chr1	911205	TGATCCTTGTCTCAATATTTTGCTACTTTGATTACTAAATCG
chr1	911554	AGGTGCACTCAGACATATCAACTACTTTCAATAATTACTATT
chr1	911706	TTCCACAACTAAAATTTCATGTTATACCATATTAACCTCTTA
chr1	911754	GGGCTATAAGTGTATACAACTCTCTAGATTTCACTAACTTTC
chr1	911943	ATTATTTGTCTCCATCAATCTGCCCTCTTTGTCAAGCTGCAA
chr1	912006	TTTTGGGATATTCCTCTATGGCTTGTTGGATAAAGTTTGGCA
chr1	954456	AACTTTTAATCAAGAAGTAGGACAGTCTAAACCAACTCAACT
chr1	955457	TGTAATTCATTAATTCAATCTAATTCAATCTATGATGAACAC
chr1	957582	TTTCTGCCTCAGTGATTTGTATTCTGACCCTAATAATTACTA
chr1	959924	AAATAATTTTACAGAAAACTCACTCATATCGTTCAATTTCTA
chr1	961376	TAATTGCTATATTTGGCACTTACACTTTTATAGCTTCAAACT
chr1	967034	GTTATCATGGAGATTACTAATAGCTTTGCTTATTTGTCTTGA
chr1	976234	AGTAACCACTAACTAACTCAGCACTCCAAACAACCCTTTAGG
chr1	981799	ATTAGACTTCAATCTCTATAGCACGAGAAAACCTCATGAGTA
chr1	992199	GTCAAAGTTTACAACCTAATAAAGCGAGTGAAATAAACAGTA
chr1	992286	TTTGTTCAAACGAAGAGTGAGATGTTAGGTTTAAAGTAATTA
chr1	992340	GTTATCATCAACAAATAACAACGTTAAAGTGACAACAATAGT
chr1	1002869	TTTAATCCCAAGTTATCAGTAAGTATAAATCTTTCTATACAA
chr1	1010431	AAAGACAACTAATAAGAATTATCAACGACCACCGACCACCCA
chr1	1019803	AAAATTCAATACTAGTTTCATTTATTGTGAGTCAGGTAATCA
chr1	1030357	GATATGTTCTCCACTTTGGGAAATGTCAATATTGAATACTGG
chr1	1042838	CACGTGAATTAATTAATGATTTTCTCTCTTCCCACCTCGATT
chr1	1051729	TTGGAAGAATCTCTCTACCAAAAGATCTTTAAGTGTGTAAGT
chr1	1053215	AATTCGACAAAATATTCTTTAGTAACTATAAATTTGACACAC
chr1	1060600	TAATTAAATCATCTTTAATAACATTTCCATCACGGGGTAAGA
chr1	1111721	CAAGAGAGAATTGAACTGATATATACATATAGATGATTGATT
chr1	1113500	GTAAAATAACTTGAAATATTTACGAGATTTGTTGAATTCTAT
chr1	1117736	GCAGTATCTGTGAAGCTATAATCTTGTGTACTTCTTGTGCAG
chr1	1124954	AAGAAGTTGAGATTTGAATCCATGACCTTTTGTTGTCGACGG
chr1	1130294	ACTTTTAAATTCTACCGATTCAACATGCGATTAAAATTGAAA
chr1	1130679	ATCTTTTAGATGGGTTAGAGAATTGATAGTGATTATTAACAA
chr1	1162110	TAACCGTTATATATATTATCTTGGATAGGTGGCCTTGTTCCA
chr1	1185447	TTTAAGTGTCAAGAAAGTGAGTTATGTTCGATTAGTTTGATG
chr1	1188241	TACATGAGATTCCTCTTTCTTATTCTTAAGCAAGTCCCCGAG
chr1	1188379	TTCTATTGATTCTTTTCAAGACATAGCGAAATCTATTAAACT
chr1	1189389	CCTATTGGACTGATGCTAAGGATCTTTGATGCTTTTGTTATT
chr1	1194515	AAAGAACCATCAAAATCAGTTACTCCATCACCTTCTCATCTT
chr1	1198513	TTTTGTCAACCTTCTATGCTACTTTCTAGGCTGATGGAGATT
chr1	1203868	TTTTAGTATCATCCAAAGCACCCCATACCAATAGAAATAGTC
chr1	1209156	GAGATTAGAGATTTTGTTCATATAAAATGCACCAAAATGTCC
chr1	1221375	TGTGAAAAGTTAGTCATTTGATCCTCACAATCGTTAAATTGA
chr1	1224066	ATCTCAATAATTAGTGGAGGAAGAGAATATAATTTAAATTAG
chr1	1226882	TTTGCACATTGTGAATATTAAACGATAATCATAAGACTATTG
chr1	1229324	GAATATCTGAAAATGATTTGGAAGGAATAACAAAGGGTGGTT
chr1	1229905	GGAAGAGTGAGTGTTATCTCTAAAGAATAGCTACGACGTATT
chr1	1247073	AAATAAATACATATAGTAGTAGTGTAAGGCTATTTATAATAG
chr1	1248159	AAAACTATTTCAAAATTCAAATCTCCAGTAAATGTTTCGGTT
chr1	1248340	AAATCTATCATTATTGTTATCGGTTGTTGATAGGAAAGTGTC
chr1	1249984	CGCATTATGATTTAAATGTGTGGATGATACTTAACTTGATTG
chr1	1260750	CTTAAATATCTTATTTAGTTCAAATTAATGGCTGATTTTGAA
chr1	1276536	TTGTTTTGTGTTTGTATGGATGACTTAAGCTGAGAGTGGGAG
chr1	1303077	GAATAATTAAACTAAATCTAAAGGTGAAACTACAGGCTAATG
chr1	1303500	AAGCTAAAGTTTCTCGTAAAGTATGCAAACTTCAATTATAAA
chr1	1307869	TCGCCATGCTATTAAGTATTTTCAGTGATCCATTTCCCACAG
chr1	1313748	TTTAGGATTAAATGTCGTTGGCTTCAATTCAATCAATCAATG
chr1	1352464	TTTTATATTATCGAACATTATTACTCTGAAGTATTATTTTCA
chr1	1353312	TCTACCTAGATAGTTAGAGGCTTTTGTGACGTAGAGTGAGTT
chr1	1354002	TGATAGTTTTATATCACTATAGCATAGACTAAGACACAGACA
chr1	1355856	GATATATTAAAATCTCGATCTCCTGTGCACCCATTTTCCAAC
chr1	1378119	TTGTTCCTACAATTTTAGCTTCGATTTATTTATCAAAACTTC
chr1	1384229	AGAGTAGCAAGTCTAGTGGTAACAAGTTATTCAATCTCCTTT
chr1	1402842	TAGACTTCGATAATTTTACTGCCGATTATTACAGGTTAGACA
chr1	1412151	ACGTCATGCCTCACATCCCTTTGCGTTACCTTCCTCTCGTCT
chr1	1424315	AACATTATGAAGTAGTATATGTGAAGATGATTACGTTCATTA
chr1	1432172	ATGTGCTTAAACATGATTAGCTTTGGTAGATATCATCACTTT
chr1	1439230	AAAACGAGAGACACATAAATATAGAGATTGAACTTTAAACCT
chr1	1446428	AATATATAACCAAGTTGTACTAAGTTTGACGCTCAATACTAA
chr1	1453082	CATAAAATTTAAACTTGCTCATTGGTTGTACGGGCTTGCTTT
chr1	1475180	CGTTCAATTAACATTTTATCCCTATGCTAATGTCTGAATTTG
chr1	1478854	CAAATTTTGATATGGAGTTTATTGATTCGTAACAAAACTAAT
chr1	1489327	TTCATTCATTTCATTCTAACAAGCGCATATACTCGTGGACAT
chr1	1493981	TAATTGACCAAAATTTGTCGCTTAACAGTATTAATTAACTTA
chr1	1513469	GTAAAATATATACCACAACGTTAATAAACTATAAACTTTAAG
chr1	1515292	AAATTTGATTAACATCCTCTTAAACGATTGGGAGAAGGTAGA
chr1	1527843	ACGTTTTACTCAAGAGACGTCTAACAAACTATCAGTACGATC
chr1	1527962	AATGGTCATTACAAGAGTTAAATAGAGATTGTGGTTAAGCGT
chr1	1540097	TCATAACGATTTTGTTCAATCTACAACCTCAATCAAACGCTA
chr1	1540560	CAAAACATGACGATTTGATTCAGATTTGATTTCAGTAGCACT
chr1	1540805	CTCGTTCAGAAGTAGATGCATGTTTTCTATGTTCGAGCACAA
chr1	1544842	ATTGTAGTAAGATAAGATGATGTAAATGTTAGTTGTAACCAA
chr1	1557674	CGATGACGGAAAGGAGTTGTTGGTGGTCGAAGATGAGGGTTC
chr1	1557722	ACCAGATGAAGGAGGTTGAAGAGTGGATAGTGATGATTGATG
chr1	1559239	ATAGTCTATAAAACTATAGCTCTATTTACTGACTATTTCGTT
chr1	1561089	CAAACGAGAGATGAAAAGAGTGATCATGCAATAACGAGAAGA
chr1	1561185	TTTTGTAGCTATCTAATATATAAGTATTTCGTTGTAAGAATT
chr1	1561249	TTTTCATTGGATATATTGTTCCTCTAATATAGTCGTGATTGC
chr1	1561363	AACATTATGTTTGACTTATGTGTAGTTCTATATATTAAATTC
chr1	1561425	TTTTGTTTGGACTAGTTGATCTCTTGAAATGTTTTGAGGAGC
chr1	1561515	ACGAAGTTTGAAAGAAAGACGATCTCACCTTATAAAATAAAC
chr1	1576489	TAAATAAATAAATATATAGAGGAAGCAGAAAACGTGGGAATG
chr1	1580246	AAACAACACTTCTCCGGATTGCTTGATTGTGGATAAAATGCT
chr1	1585846	AATATGATATGATATCAGAGTCCTAAAGTCCAAAAGAATATT
chr1	1586110	TAATTTTCTTAATAATAAAGTGTGTTTTCTTAACAATAGAGT
chr1	1599409	TTTTCTTGATTCCCCACTTGGACCTCAAATCATTGGATGGAC
chr1	1617775	GTTTAGTTCTAAATCATCTTCGAGACAGTGACTCCTTTGTTT
chr1	1633627	ATGCATCTCGACTAATCTCATATACGATAACTCATCTAAACC
chr1	1634151	TTTTCTCAAATTCCAACGAGTAGTAATTCCACGAACCAAATA
chr1	1639488	AAAATTAAATTAATTAGGAAAACTCCGATGTCTTTCGTTTTC
chr1	1639571	AATATCTATTTTGAGGGTGCCAACAACTTATGATATTTATCA
chr1	1640109	TAATGATATGAAGAGTAGGTGTAAGAGAAATCATTCAAATAT
chr1	1643827	TTAAAATATGAACACTAACTATATGGAAGATGTTTAATGTTT
chr1	1649170	AACTTCCATCTTCTGTCTTTTCCCTATTTCCCTATTTGTTCA
chr1	1666710	ACTTTTATCAAATGAACATATGGCATATAGGATCATAGGATT
chr1	1678899	TGGAATTTTCTTATCAATGTATTTGTTTTGCGACTGGCTTTG
chr1	1683621	TCAAATGTTTATAAGATACAAATAGACAACTCCCATTGCCAG
chr1	1683919	ATATTTCCACCTTGTAGTTTTATATTTCCACCTTGTCCTGGC
chr1	1687980	TTACCTTCACCTCGAGAAATTATAATTTTCTGCTGAGATTTG
chr1	1702410	CTAAAATCTCCCCATATATACAAAATCCAAGGCTCGATTCTA
chr1	1742771	ATTACTATTTTACTAACTACGGTATATTAATTTTACTTCAAA
chr1	1750461	ATTTTAGTTTATTTTCCTCCATCATGATCTACAAATTTTAGC
chr1	1765279	CCATAAAATCAACAAGTTTAATATTCTTTAGTTATAGTCGGA
chr1	1792384	GAAATAAATGGCTAAGAAATCTTATATTCAATCTAGTCGTTC
chr1	1792576	CACTTTCTATTTCAAGATAAGTTAATGCATGTATTTGTCATG
chr1	1792642	TAGGTTATGATATTTTACTACATTAAAAGCCAGTAAATTGAG
chr1	1797817	TTTCTAATATTTATACGTAGAAATGACCTTCCAAGTTCTCTA
chr1	1808771	GTTTAAAATAGTCTAAGTCACCTGCTCTCTATAATTAACTAC
chr1	1812034	GAATATGCTCTTCCTTCTTTCTATGGGATTTTCTTTTGGGTC
chr1	1818251	AAAATGAGTTTGTACCTTCAAATAAAGTAGTTAGGTATTATT
chr1	1822877	CCACTCATTCTTTTGCCTAAGGAGTATTTCGTAGACCATGGC
chr1	1827730	GATATTCGCTGATATGCTACTTAGTCATTTATATGTTACCAT
chr1	1829595	TTGCAATTCATTTCAGATACAACTAACAATCTATCACGTGAC
chr1	1841683	AAAATGCTGGATGAAGTTGAAGTTATAACTATGGAGGATAGC
chr1	1842483	TGCAAACATTACCAGCTATTTGAGAAAATGTAGCATTCAAGG
chr1	1854703	TTTTGCTTATACTACAACTATTTTACATCTTATGGTGTATAT
chr1	1855010	AGATTATTGTGCTCTTGTTCTCTATTAGACTATGCAAAATCA
chr1	1861913	CGCAGTATACATACACTAGCATGACGATTCGAGTGAGAGTTA
chr1	1862650	ATAATAATAATAATTGTTACATCAAATATATACTCCCACTGC
chr1	1862795	TGAACGAGACGGAGAATGCCCCATTTGAATATGTTATCAACC
chr1	1863482	TGTTTTGATTGATCGTATTAAAATAAGCGTTTGATCAATTAA
chr1	1873097	TTTAATACAATAAGGATGGAAAAGATTCACTTGTTTTCTTAG
chr1	1873226	TGTATATGTATATATATCTCACAACCAATAACCAATAAGTCT
chr1	1919854	ACTTTGAGTTTAATTTAAGTTCAGTGTCTCAGTTTTAATAGA
chr1	1919973	TTTAACTAGCAGTAACTTTAGTTTGGCCCCACTGTGACGTGA
chr1	1920388	TCGCAATATAAACCAATCGTTATGATACCCTAATATACTTCT
chr1	1931594	AAATGATTTACATACGCTAATGACATTTATACCGATCTAAAT
chr1	1932097	AACAATTGTTTGAACGTGTTTATAGTGTCTAAATTTTACTTT
chr1	1945446	ACAATTGAAGGATGATTGAAGTTGATGCAGCGGACAAAGTAT
chr1	1949837	CTTGAGAAGTTTTGGAATGAGCGCAGAATCAAATGGAAATGA
chr1	1961300	TAAAACTTAAAACTCTTCAACTATTATAATTCAAGAACTAAG
chr1	1969947	TGTTTTCATCTTCTACTATTTACTACTTCACTTGTTAGCGTG
chr1	1970308	GGACTACAAACGCTACTGTTGAGGGATTCATGCAAGGATGTT
chr1	1975027	GTGAGTCTCACGTGTCAATATAGATGTCAAACGCAAAGTAAA
chr1	1990763	AACTATGCTGTAGTACTAATATACTTTGTTATCATATTCAGA
chr1	2010804	ATTTTATGGTTTTCAAATATGTTTATTCGTTGTAATTAGTGT
chr1	2022642	CACCTAATATTTATTGATAGTACGTGAACTAAAATCTGTAAA
chr1	2024318	AACTTGATCTCTCTTTACCTATACTAAATAAGCAAGTGATCA
chr1	2024857	TTTGAGTCTAATGGATGTATTTAGTCTAATGGATGTATTTAT
chr1	2043812	TTTTCTTTAAGGTACGAGACATTTGATAGACTTCATTTTAAA
chr1	2047869	AAATTGTACTGACATTTTAGATGATAATAAAAGTGATGAGGA
chr1	2050571	TAATTGCGCCAAATAATGTTTGAAACCATGAAAGTGACAAAT
chr1	2059285	CGTACAAGACAACGTATCAAATATATTATACACGCGAATGCC
chr1	2063451	TTTCTCGAGAAACTACCTTTTCACCTACTCGACATCACACGT
chr1	2091471	TGTTTATCTTAGTCGTTATATTTAAATATAGCTGTTTGACAA
chr1	2099096	GGAAAACCTGTAGCCCAACTTCCTACCAAGCTTTTGAGGTGA
chr1	2100087	TGGTTGTGCGGATATGTCTTAACTAGTTGATGCTCAAGATGA
chr1	2107343	TTCACCCAACATGAAAATTGAGTAGAGAAAATGATGGAATAC
chr1	2107906	GCTCTACCATCCCTAATAATATCGTTGCAATCAAACATTTAC
chr1	2113891	TTCCCTTTCAAAGTCAATCATTAATCAATACAATCTTCTTCA
chr1	2135810	TTATTTTGGTTGAAGTTAAAGGAGCGACTGATCACTATTGGT
chr1	2142331	TATATCTTAAACATAATTTGTATCTCAATATAACCTTCATCT
chr1	2164170	AACTGGTGAGTGAAGCCTGTACTTAGTTATTAGATAATATAA
chr1	2166854	AAAACACAAATATAACATGATTCATAAACAATGTGATGGCTA
chr1	2184283	TAACGTTCACTTACAATTGAAGTTTTGAATTATGAGGTAAAA
chr1	2184382	GGACCAACATTCGGATACCACTTTTAGTAATTATTGTCGGTT
chr1	2185564	TATTTTATAATTTTGGTTAGTACTATAACTATTGGAGAATGA
chr1	2185633	AGTAATCAACACCACTATCAATTTGAAGCATAATACATTTCT
chr1	2185681	TGGTCAAAGTTAATCTAGCCGGTACAATATTTCATCCAAAAT
chr1	2185743	TATAAAATTAGTTTTGAGAGTATAATCTAAATCATGATGGTT
chr1	2203241	AGCGTTTACTTGTAATATTTGCTGATCGTTTAAAGGCTTATG
chr1	2204191	GCATAGTTCAGCACCAACAACATTTCTAATCGAGAGTGGTCA
chr1	2210934	TGAATATTCAACTCTACTGCAATAATTGTGTAATTGGTTTCT
chr1	2212922	AATAATTCATGATAATAGAGTCTAACTATGTTTTCTAAATTG
chr1	2224434	ATTGAGGTATGCCCAAATCGATCTAGTTTACTAAACACACAC
chr1	2226651	AATTGTTTTGAATTTAGTTACTATGTTTGCAAAATATCCCTA
chr1	2228054	CAAATTCGACTTTGAAATATTAGAGTAGGTGATCTAGAAAGG
chr1	2242007	AATTGAATAATTCTCAAAATGATATTATAACCGATAAATTGT
chr1	2243443	TAGACGAACATTTTAAATACTATATTCAAATTGCAACGCATT
chr1	2247604	TGTTCTTCAAAGAGTTTTAAACAGTCGCTCAGCTTAATACCA
chr1	2247935	TTCTCTATATTGAACAATAACTTCTATTTTAATAGTATAGTG
chr1	2250603	GAACACAAACTAGAGGGATAAATAGAATCTCTATATAAGGTG
chr1	2253731	CAAAGAAAATGACAATATAATATAAGTGTGGGTTTGGACAAT
chr1	2257711	TTATTTTAGGTTGAGAGATAAATGTCAATAAAAGTATTACAA
chr1	2268153	TTCAACTTTCATCAATTCTTAATTTCAATAGTTATACTAAAC
chr1	2268312	ACGTTGATGAGAATGTTAAAATGTTGATTGAAGGTATACGAT
chr1	2270059	TTAAAATAAAACTAGATCAAAACAATATACTTTAACAATTTA
chr1	2280804	CATTTAAGTTACATAAGTTTGATGTTTGATATGGAATTGCCT
chr1	2290715	ACAAATGATAATCAAATCAATGGTTTAGTAAACGTGTTTAAA
chr1	2294653	GCATTTTAAAAGTTGCAATCAATAAGTTTTATAGTAATTATG
chr1	2298800	GGAGTTGTAAATGATGTCGTTTATGTATATTAATTCTTACTC
chr1	2299956	TGAAATCTAACCACTAAGAGAAATTATTCAATAATACGCATG
chr1	2306306	AAAATATTTTAATAGTAAGTGACGAGAAGAGATGTACAAATA
chr1	2316320	AAATTTTGAGTTTCAATATTACTGTTAAAGTGTGACTTTCGT
chr1	2328179	TTTGAAGATTAAAATATTTCAATTCGAACAAGATAATAGGCA
chr1	2337682	GTTTCTCAACTTCTGTGGTGGTGGTGTCCGAATGTTGTTTGT
chr1	2341155	AAATAACTTACGTTCTAAACACAAACTAGTATAATCGACATA
chr1	2344213	ATTAAATAATTTTACACGGTGAACACAAATTACTTCCTTCTC
chr1	2344812	CAATCGATTGCTGACCAACAACATTTACACTCTTTTATGGTT
chr1	2345535	TGTAACTCTAACTAACTAGAATTGCAACGGTATGAATATAGG
chr1	2345938	AAATCCAAGTTTTGAATCCTGAACCTGAGGCTTAAATTGATG
chr1	2372273	ATAGTGTACTTGTACGGTCTCACTATTTTATCTCCTATACCC
chr1	2376184	TGCTTATAAACACTATCTCTACTGTATTGGAATCACAAATAA
chr1	2383686	CAATTGCACCGGTCTCTAAGAAAGCGAGGCGATACAGACTGA
chr1	2396998	TTGCGAATTTAAACATATACTTATACTTAAATTTTGTGTTAC
chr1	2400359	TTTTAGTAGTATATAAAGATTTACCTTCCCATATTCCAATTT
chr1	2406418	TTCGAATCTCTCCATCATTCTTCATCGAAGCTATATGACTTA
chr1	2449290	AACCTTCTTGTGGAAAACCTTCTTAGAAAGTATGGCTCCTTT
chr1	2454341	AGTGCCTAAAGTTTGAATTTACCTTGCTTACCCTTACAATAT
chr1	2457448	TTGTGGGTGCTACGTGGTAATATTTTGACTTTTCCTGAGTTT
chr1	2457532	TTTTGGATAGATTTGTCATTTGAGTGTCTTTGTAGGTAGGCC
chr1	2457643	CTATTGTAAGATAGTCTTTAGCAGTTGAAGTTCAAGTATGCC
chr1	2466170	CTTTAGCCACAATGTATACTATACCAGATTCATGAACAATTG
chr1	2472821	CAGGAAACATACTTAGCTCAAATTGAACTAAACAAGGAAGAA
chr1	2477503	TTTGAATGTTCGAGAATCTCATTGAATATTAGAGTTATCATT
chr1	2478319	CATACCTCATTCATGAAATTGAAATTGTAGTAGGTTGATTTT
chr1	2478717	AAACTTTGACACTTGTAGGTTATTAATACGTGTATACATACT
chr1	2518348	TTTATATTTGAAAATGTTCGGTAATAAGGTTGATACGAATTA
chr1	2520988	TCAAACAAACAATTATATTGTATAACTTCTCTCGGTTGGATA
chr1	2521052	TTTAGTATAAGTGAACGTCAGTAGAATAGAATCAATATCCTT
chr1	2530091	AAAATTGATGTTTTAAGAACGCTCACTGCCATAGAAGTGTGG
chr1	2530173	TATGAAATTTGGTTCTTGGACGTACTTGAGTGAAAGAGATAT
chr1	2530221	TTGGATCTTTTGTGCATCTCTATGTTAGTAATACCTATAGAA
chr1	2530321	AATAATAGGATTGTAATATTTGATGACCTCTTATGCCTCTTT
chr1	2530402	CGGAAGACTTCTACAACTTTCCATAATCCCTACACATTTTCT
chr1	2530624	TGCATTCAGTAAGTAAGTAGTACGAGTAACACATTATGATCC
chr1	2530742	TATTGGTTAATATTTCTTATGGTCATGATGTGCTAATCGACA
chr1	2530844	TGGGGTCAATGAGAACTCACACCTACCAACATCAGCAAGGCA
chr1	2530962	ATATTTACTATTAAGCCTTCCATCTTATTTAAACCTCTACTT
chr1	2531267	AGTCTGTAAGCAATGAAACACAATCAGAAACATCACAGATAT
chr1	2531551	AAAGGAAAAGGTAAACCATCTGAATATCTTCAATAGTTCAAC
chr1	2531599	GTTCTTCGTTTGTCTAATTGTCTGGGTACTTCTCATGCACTC
chr1	2531647	TATTCTTTGATCCATTTGTCTCTATAGTGTGCCACCAACTTT
chr1	2531728	TTGTATGGTATTCTAGTGTTCGTATGCTACTTTGTACTATTG
chr1	2531905	TTAAGATTTATGTATTGTTGTATCATATCGTATTCATATTTA
chr1	2532093	GTTTCACGTTGGATAGGGAGAAGGAAAGATCTATGATATATA
chr1	2532180	AACTTAGGTTTAAAATGCACAATAATCATATACTATGTGAGA
chr1	2532285	TAGAATATCAAAATACTACGTTTCCTTTTATGTTAAAGATCT
chr1	2532336	AAAATGAATAGATCTAACAGTATTTGAAAGGATATATAGTAA
chr1	2532416	TGTTTGCAGGTGAAAGATATTCCTAACTCATACAATTTTAGA
chr1	2540404	TTGTAGTCAAATATCAACTAAGTAATAACATGAAGAAAGTCA
chr1	2543017	AATGTAAAGTTATTTGAAACGCTGGAAATATACCTTTTGAAA
chr1	2543723	TAATCATTCCTTTAAACTTTAGCACGATCAAATTGAACATTA
chr1	2543819	ATTTATTTCACATAAATGCTTACCATACACAATGAAAGAAGC
chr1	2545917	CTTCAATATGGTTGTCATGGTTAAATTTAAGGGCAATTGTCT
chr1	2568975	AACGAAAGGAAGAAAAGAGTAATATGGACTGTGGAGATCTTT
chr1	2578154	TTGATAAAAGATTGCCTATTTCTGATCTGTTGTTGCGTTTGA
chr1	2588420	CTCCAATTAAATTAAAACGTCTACAAATTCAGGGTCATTGTT
chr1	2621281	TCAATATCAATATCAGACTCCTCCTAAGTTCTAATATTTGGC
chr1	2621978	GTATCCACTATCGGTTAATAGAACTTCAGTTTTAAATATTGT
chr1	2624331	CTAGCCAGTTTACACCCATAATTGTAACATAGGATAGAATGA
chr1	2627519	AAGCTCCAGTACTGATCATTCCCCTTTTATGTTTCCCAATAC
chr1	2646726	TGTGCTAGTTAAGTTCTTGTGATCTCGAGTTTTGAGCGCTTG
chr1	2647065	ATAATTTAATTATTGCAAGATAAATAGGTAATTGTAATATAT
chr1	2651751	TAGATTCAAATTACGTATGCAAAATTTATTATTTGAGTACAT
chr1	2657790	ACATTAAAGTCTCGATATTCATTAAAACATTATACCTTATAG
chr1	2665081	TAAATATAATGAAAACATTGCCGTGAATAGACATTGCCAAAT
chr1	2666865	TTAAGTTAACAAAATCCTATAACTAATTACTTACCCGTTTAA
chr1	2669700	TCATACATAAAGGGTTGAATTAGCTTTTATAGTTTGGGTTGA
chr1	2670607	AACTTAGTTAGATTATTTTCAAACGTCTCAACTCCCAAAAGG
chr1	2685766	CGAAGTTTAATAAGATGTATGTGGTATGTAATTCTAATTTGT
chr1	2686195	CAACTACTTTATCAATCATGCCATTACTTGAAAGAATAAATA
chr1	2686652	AAAATACATCCATGCATAATACTGAAAATAAAAGTCTTACAA
chr1	2689982	AATCACCTATTACTATACGAAAATTAATTCCAACCTCAATTC
chr1	2690266	TGCTCCAAACACCCAAAGAGACCAACAAAGTATGATAATTTA
chr1	2696234	ATATTGTCATTTCAATGTACATAGGTTTGATATCGACACAAA
chr1	2698157	TCTCAGTGCAGCTAAGGTCCGGGATCGTGTATGATTATGTAT
chr1	2702637	ATACCTAATTTTCTTATTTACTCTCTATAGCTCGTTTCGTTT
chr1	2703685	AACAATAATAATGGATGGAGCTTTAAGATAAACAACACAGAG
chr1	2709880	ATATAACGAAGCATTAGAGTAAGAAGTGTAAATCTCAAGACA
chr1	2711866	ATATATACATAATTTGATTCCCAACAGAATATAAACATAAAA
chr1	2711969	GGAACAAGATAGTAAGAAATTATGAACTGAGTTATGAAATCT
chr1	2720447	GGAAAGATAAATCGGAAGTAAAGAAGCAATCGGAAGTAAAAG
chr1	2723067	TTAATTTAAGTAGGCAGACATAATTTTCCATTTAGATTGGCC
chr1	2723119	ACATGATATCTACAGCCCATGAAGAAGAGCCCACAATTTTAT
chr1	2726277	ACGAGCTCACCAATCAGAACAACCTACAACCTTACTAACTAA
chr1	2729028	TTTTCTATCATACTATCGTTTATCAATGAATTTGTAGAACTT
chr1	2729996	GGGCCATTAATTTTGAACTCATTATTCATTTTGATTTAACGA
chr1	2768943	TAAGTTTACACTCTCTCACACCCTTTTCTATTAAACGACAAT
chr1	2808098	TCAAAATCTTTGAATTTCACGTTCTTTTATTCCCTAATTTGT
chr1	2810229	GGTTGATTCAATCCTACTCGAATTTCTAATATCATTAAAGAT
chr1	2813072	TTCTATTTATGAGGGTTAAGTGACAACAGTATCGAAAACAAT
chr1	2815352	TCCATTTCTCTTAATTATCAATCCACCTCTCACTCTACAACC
chr1	2816854	TTATTAACTTCTTACATCCTACATCCTAAATTCTATCACTTC
chr1	2820095	TTACACGTTAAGCACAAACAAGTAAACAAATGGATGAAGGGT
chr1	2822930	AGAAAGTACAAAATAATGTAATCTATTCTTAGGATAATAAAT
chr1	2841303	TGAACATTTGAATTCACATCTTTCCGGCCATAGGTTAAAGTT
chr1	2841431	GCTTTACTCCATGATATATTCGACGTTGTCTTTCTAGTAAAA
chr1	2841507	AAGAGAGACAAATTATTCTATCAAACAGTAACAAAATAAATT
chr1	2841614	ATTAAGTACTCCGTAATAAATTCCTTAAAATCAATCTTTAAC
chr1	2841683	CGAAGAAGAGGGCATGAGGTGACAGAGACGTGTGGGTAGTGG
chr1	2841758	AGAAATTTCAAGGAAAAGAGCCACGATCCTTTTGAGAAAGAA
chr1	2874871	TTAACATAGGAATGATAGATATTGATAAGTGTTTGTTAGAGA
chr1	2882740	TTAAGTATTAAAAGTAAACATTAGTGAACTTTGTTAAACATA
chr1	2886551	AAGGAGTTTGTAGGCATTTGGATGTTGTTTGAGATAGGTTTT
chr1	2886605	TAGTAGTTTTGAATTTCAACGGGCTATATTCTTTGCAATGGT
chr1	2886686	GTCTTCTATACTTTAATTGTTTAAATTAGTACTTGGGACAAC
chr1	2886802	CCCCTCTATCATATGTCTTGCATGGGAGAACAAGGTGTTAGA
chr1	2886853	TGGCACTTAAGGTTGCAGGGTGTCAATTCAATCTCGACTCAT
chr1	2886902	TTTTATCAATATTTATCAATTCGGCTAGTCGGCTCAAATCTC
chr1	2886965	TTGTTGGAGTTTTAGAATATGTCTCTCAGTGTGCTTTCCTGA
chr1	2887215	AACACGTCCTAAATAAACTACTAAAACTGGCCAAAAGTACTT
chr1	2893223	TTATTTTACTATATAATTTGAGGATAATGGAAATATTAAGAC
chr1	2893725	TTTGAGGATATGATTGTAATTATTACGTACAACCTTTTAGTG
chr1	2919847	CAAATTTTGTTGGTAGAGAACTAATTGCCTGAGATTAGAACT
chr1	2922312	CAAACTCTCTCTCTTTGAAGTTTACCCTCGCTTGTTCCTTCA
chr1	2923381	TAACTAATTAAGTATGTTAACCAAATGATTGAATCGTGAATC
chr1	2923533	GCATGCACACTGAATGAGGGAGACTTGCAACTACAATGGATT
chr1	2923587	GTAACAAAACGATCCTATATATTATAGTTCTATTATGATTGT
chr1	2923641	GTTTATCAAACGGTTCTATTAATAGTTGGTAACGATTAGTAA
chr1	2931237	GAGGTTTGCATGGTTACAAGATTAAAAGTATAAGGACTTGAA
chr1	2945710	ACTAAATATTACGTTAAATATAAACCATTATTACTTAAGTTA
chr1	2946599	TTTGAAATTTATTAAAGTGAGAATAAGATAACAATTATTGAG
chr1	2946650	AACGTTTTAACTCTCTGGATCTAACTTGTGGTAGTAAAGACA
chr1	2946701	AAAAGTTGAAATGTTTGGGGACGAATGGGAAAATCTAGTTGG
chr1	2959979	TACTTATTTACAAAATTAGGTTTTCATTTCTAGGTGAGTTCA
chr1	2978857	ACTCCTTGTTTCTCCCAATATCCAAATATTTGCAAATCTCAA
chr1	2978961	GATGAGAAATCAAATTATCGACATAATGATGATAGTAGGTGC
chr1	2985403	TTTTATAGCTTTTATATTCCAATAGTCTTATCTCATCGTGTT
chr1	2995518	TTTATCTAATATTCATGCTCAAAGTACAACAAAGTCTGAAAG
chr1	3018639	AAATGAGAGTGATACAAATTCAGGTAGTTTCTCTGACTTGAA
chr1	3021498	GCTGAGCTTTTCACGATACTTTTCATTGACGGTCTGCCTCCT
chr1	3039213	AAGATGAAGTTGCACAGGTAAAGATGCCAATAGTGATAGGAG
chr1	3039486	AAGATTCAGTATTAATGGGTTGGAGGAAGAATATTTCGGGCT
chr1	3040154	GGCTACAAAAGGATTTATAAGATCTTGAGGGGTGGTTTTAGA
chr1	3086944	ACAATTTCATTTGTAATTAAGACTGGATCAAGGATTTTCCTA
chr1	3087013	CTGATAATGCTGGCCATAACAGATTTCAGTCTTTCCGCTAAG
chr1	3087118	CCGCATCCTCCTTCTGTATTAGCATATAAAATTTTCCTGCAC
chr1	3109494	ATGATCAATGGACCATGATTTTAAGTGAGGAAGGGGTAGCTT
chr1	3109569	GAGAGAGTAACAGAGAGGAAGAGGAGAGTTCATCGAATTGGG
chr1	3109686	CTTGTGTTGGAAATTCTGTGTTTCATCAGTCTCACTCTTAAG
chr1	3109840	TAAGCCCCAATTACTTCAAAGATATTACTTCGCCATAAATTG
chr1	3110099	AAAATGAATAGTCTATTTAGAACCCATAGATTATTAAAGTTT
chr1	3110333	GGAAGAGAGACATGAGGTTCAGAAGGGTCAGATTCAAATTGG
chr1	3110381	GAGTGCCATGAGGAGTAATTATGAGACATCAAAATCATATTA
chr1	3110432	AACCAACATTGTCGTGATTCTCCTGAGTACATATGGATGAAG
chr1	3111100	ACCTAAAATTAAACTAACATTACAAAACTCATCGGAAATGGA
chr1	3111148	CAAGAGATCAAACGTTTTCCAAAGACCCATCCACCGTTCCTT
chr1	3111197	GGAGTCCTTCACCTTTTAAATTCTTCAATAGACTTAAAATTA
chr1	3111245	ATTCCGTTGCTGGCTGTAATATTCAAGGATGGATAGGTTTTG
chr1	3111366	GAAAGAGCTTCCAGAATGTTTTGTCTTTCCTTGAATCAAAAG
chr1	3111423	TTTCTGAAATGGAAGTGCCTATTTGTGCAGCAATCAAAGGGA
chr1	3111543	GGAGTCTTCTGGAATATTTTCTGATTAACTCTCTTTTCAAAC
chr1	3111714	GATATAAGACCTTGTATTTCATTCAATAGTTAGAGATGAATA
chr1	3111843	TTACCCGCCACTGCCGCCTCGAGGATTGTCACTGCCGGTCAT
chr1	3112026	GTCCACCATCGATTCCATCACCATCCACCGCCTCTGATCACG
chr1	3112116	TTTTAACCATAGCTGCACATTCTTAGCCTCACCATTGAAACC
chr1	3133421	GTTAAAATCACATATTAACAACAAGTATTTTCCAATAAACCT
chr1	3157241	GTTTTAGATAATCTTGTCTCAAACGGTCATTATATATTATTG
chr1	3164936	TGGAGTGTTAGAACCGTTGAGATGTGCTTCCAATAATTTTAT
chr1	3180348	GTCATTGTAAGCATGTTGACCAAAATAGAAGAAGATGGAAGT
chr1	3225525	CTCCTTTATATTGGATTGGAGGGTCTTTCTGTGGAAGCACTC
chr1	3227054	CGTATCTGACTTATTATGGCTGAATCAAGATTTTATGTCAAG
chr1	3237179	AATTTCTTTTAAATTTGTGTTAAATCTAAGGAAATCATGCTC
chr1	3253243	TGTTTTCGATGACCGTAAATATAGAGTAAAGTGGGATTTGAG
chr1	3331203	ATTCTTCCCTTCACGTAACACTTGCTTATTATAATTCTTCCC
chr1	3331376	ATAGAAGTTAAAATGATCGTATTCATAATTGTACATAATGCA
chr1	3339408	TAGTGGTACTACATCTGTAAGTTACTAATTTCAAGAATCATA
chr1	3364522	TTGTTAGGTTATGAAATATGCAAGACTATTAAGATGAAGAAA
chr1	3364642	GCTTGAGGCTACTTCTAAGAAATTGAGTCCAACACATATGTC
chr1	3374875	TTTTCGATCTAAGTTATATACCTTCGGATTTACTTGCTAAAC
chr1	3376612	TTCTTTTCCTACCCGTATCGAATAGAACATGCTGAGCCAAAT
chr1	3399362	GTTTTCAATTAATGGAACCACTTACTTCTTTCTCATCTCCAC
chr1	3417949	GCAATTTCCCAAGAATTACCAAGAATAGTAATGGACAGCATA
chr1	3425895	TAATATTGTAGTTAATAACCTTGATAAATTCGGGCTCCATGT
chr1	3426389	GTACTAACGAATCGAATAAGAGAATACAACCAATACAACCAT
chr1	3431022	GTGTCCTTAATAGTTAGGATGAAGATGACTTTAATATCACTC
chr1	3449134	GATACAAAATTCAAAACTGACGGGTATAAATTATAAATTCTT
chr1	3468945	GAGGTTCAAATTTTCATATCATGATGATTAAAAGTCACATTT
chr1	3476487	TTTGCAGAAGGATTTGATTTGGAAGGCTTTTGGAAATGGAAA
chr1	3477281	TGGAAGAGAGATACGACTTTAGGTATATAATACGTAATGATA
chr1	3479661	AAAGATTACCCCTTTGAAGCGGAAATAGGAGTTTGTAAATCC
chr1	3479854	CAGACCAGGTCATTTCTTGAGAACAATATTTCTTGAGAACAA
chr1	3480531	TTTTGGTTAGATTGCTTTCCTATTGATTGGATGAGAAATTTT
chr1	3481102	TTCATTCTTTAAATGATCATATAGAAGAAACGGGAAGCATAG
chr1	3493890	AATGCATGAATTTGAAGACTTAAAAGAGAGAATTATGCATGA
chr1	3530142	TATATACTTACAGAAATGGAGATTTAAGCATGAAGGGGAAAG
chr1	3555742	TGAGAAACAAGAGCACTTATATCAAATCAAATATCAAATGGT
chr1	3568272	ATAAAATATAGGTTAGGTTTAGGTTAATTATAAGGATTGCAT
chr1	3574081	TTGTATAACATCTTTGCTAATATTCTAAACTTGGTATTTACA
chr1	3597907	TTTATTATTCACTATGCTTAAAACTGAAATCCCACCATACAA
chr1	3616595	TTATATTATTGAAAATAAGAGATCTCCATTTTAAACCTGTGG
chr1	3631045	TTCCATTCTTCATAAAATTCTATCTACACTTTCATCCTTCAC
chr1	3643427	CGTTCCTTTCTATGTGTTCAATTAGACTCTACTTCTACTTCT
chr1	3689392	AAGTAAAAGAAAAGTAGCACTTGTAGACTTTCATTTTGGTCC
chr1	3707797	TCAAACCTTCCCATTTGCTTTGATTTGATAGAAGAAGAATAA
chr1	3733037	TTCCCCAACCCGATTTATGTACACTCTAAACAGATTTGTCGA
chr1	3753804	ACACACTCATCACACTAACACACTCATCACACTCTTGTTGAA
chr1	3755437	ATCCAAAATCATACAAAATGTTTAAGCTTGCACAAAATTGAC
chr1	3780293	TAATTTAACAACTCCATATTTGTCTGAGGGGTTATCATAGTT
chr1	3800300	AACATACCATCGAAAGTATTAGAAGCATGTCAGAATGTTAGA
chr1	3813911	TTCATTTCTTTTGGTCCAGGTTTCAGCCTAAGCAGATGGAGA
chr1	3824214	CTTGGTCCACTCGAGTATTGGTATTTGAGAGATGGATAGAAC
chr1	3824601	AATAGTCATTGACATACTAGTAGTAGTGATAGACGACTAATA
chr1	3829896	CAAAATATTATGAAATTAAAGCATCTTTTATCCTGACACCTA
chr1	3831333	TAATTAATGGCTAAATTTGCAACTCGAATGATTAAGTAACTG
chr1	3871145	ACAAATTATACCAAAATTGTAGTCTTTTATCACTCCAATATA
chr1	3876584	ACTTTTCTTTAGGAGTCAAACAGAGAATTCACATAAGCACGA
chr1	3885224	ATATTTTGAAAACAAACAAAGCTAACGTGGAAGGGTTATTTT
chr1	3893148	TCTTAAACTTATACAAATATGGACAAATCAAACTTACGTAAT
chr1	3896316	AAAATCTCTCATTCATTGTCTAATAATAGTGAAGTGCAAATT
chr1	3921913	AACAATTCTTCATATTTGATACGAAACTGATATTTTAAATAT
chr1	3929281	TATCCATTCTAAATTAGTCGACGATATCAATAATTCTTACAA
chr1	3929637	GAGGAGCTCGAATCTGCAAACCTATATAGTAAACCGTTGGTG
chr1	3946022	TTTTGATATGTTAGGATTAGAGTTACGCTTGTATGAATTCTA
chr1	3946311	GTTTGGTCAAGCTTGAAACTGTGTGTAACTCAAGGAATGGCT
chr1	3961724	TTTTGTCTATCCACATCTCCAATAAATCTAGAGCATTCTTGT
chr1	3966400	CATATTATTTTAGCTTTAGTCCATGAAAATATATATTGGTTC
chr1	3975472	AAATCATATTCGTTAAATATCATCTTCTTCCCTTAACTTTCA
chr1	3994235	TCGCCGAAACCAGAATCGTCTTGTAACAAATGTTGGGGATCA
chr1	3995765	TGCTTCTAATGATATATGTACGTTGAAATATTCTTTTAATTA
chr1	4020755	TTTAATAAAAGTTATTATTTATGTAGATGATCGAAAAGTCAA
chr1	4025357	AAAATTGTCAAGTTATGCAATACTTTTATCGTATCTAGACAC
chr1	4025651	TTCTTTCAACCTTCAACTATATCTGGTCAAGACTTTATGTAA
chr1	4025822	AAATCGATAATGTGAGAGAAGACATGTGCTTTGATGACGTGA
chr1	4025881	TTTATAAAATCAAACCTACAAGAAAAGTGGAAAATGATTGAT
chr1	4028381	TGATTATCCTCTCCAATCAAAACGGGTTAATTTCTAAATAAT
chr1	4028521	GCCCATTTATTGTAAATAAGGCCACACATTAATTTGCTCTCA
chr1	4028835	TTGTGTTTGCAAGAATGATCAACTCCATTTTCGAAACACTTT
chr1	4031620	AATTTAGAAGGAAATTACTTGAAATGAAACAATTAATGATAT
chr1	4037144	GTTGAGTTATATTAAAGTTGAGAAATATCCTTGATCGTTTAT
chr1	4047327	ATTGTTTGAATAAAATAACTAAGAAGATAAGGATTCAAGGTC
chr1	4047378	ACTCAAATATTGTATAGTCTAGTGGTGAGTTGTCCCATAAAC
chr1	4047516	ATTTGATTGTTTTGTTGCATGTACTCAATACTTTGTATAAAA
chr1	4047770	AGCCATGAATAAGTTGACAATAACAATAGTTTGCGACTAGAT
chr1	4060896	TACTATTACAATGTTATGACTCAGAGGACAACACGTTATTCA
chr1	4065023	TGTTCCCTGTCACCGGTAGAAGAGATGACGACCACAGTTTGA
chr1	4065095	GACGGCACAGATTGAAGAGGTTGCGGCAGAGGATGTTTCATC
chr1	4066610	TTTTATAAGTTAAATGATGATCAAATTAAAATGTTGTAAGCC
chr1	4075503	TAAAAGTTAAGTGCACAAAATGAAGTATACAATTTATACGAG
chr1	4080291	TAGTTAAGCTAAGTATACTTTGACAATTTTGATATATTTAGC
chr1	4083487	TCATTATATATTTAATATAAACTCTCTTGCCTTTTATACTCC
chr1	4087772	AATCATTGATATTTGACATAATAATTTGACATCTTATTTTCT
chr1	4093841	ATCACTTCTCACTTTATAAATAAATGTGCACATACAGGGTAT
chr1	4116539	TTAAAACTGTAGTTGTTCTTTTCGTTTATTATTTAAGTTGTT
chr1	4134969	AAAAGAGCTTGGGATCTAGAGGTACAATATTGAATATCCAAA
chr1	4135657	TTATAGGTTTAATTTCCAACACGTCATGAGTTTGATGATTCA
chr1	4143966	AATTATTATTCTTCAAATTGCCATCAACTACAACCATCCTTT
chr1	4170458	AAGGATTGTATCTGATAAGAGTTTTGAAATACCGTTGATAGT
chr1	4233430	TAAAAGTGATGACCTTGTGATGACCTTATAATTACCATTTGA
chr1	4239940	ATTTCAAGAAATCAAATTTGTATTAACTTGATCCATGAAATC
chr1	4249706	AATTCAATATGTTTTCAGAAAATCATTAATGTAATTGTGGAA
chr1	4260327	CGTAGAACTGTTGGATCATTTTCTTGAGTAAGTGGATTTGCC
chr1	4262656	TAATTTATCAAATAACCACAATATTAGCTGTTTCAATTTCGG
chr1	4266444	ATTCTTTGCAACTATTTCTCTTTAAAGGAAGATATGCCACAT
chr1	4272163	TTCTTTCAATTGAGAAGGTATGGAAAATTAGAACACACGCAA
chr1	4272446	CGAAAGAACAAATGAAACACAACCTACTAATATAATCACCCA
chr1	4284699	ATAACAAATTTTATGATTGTGATTGATATGTTGTTGTGATAA
chr1	4289344	AAACGTTATTGAAGTTCGTGTTTATTAAGTACTCTCGTGTTT
chr1	4292378	ATGATACACATTTGTTACTAATAGATTCCAACTAATTTTATT
chr1	4320419	GTAGATCCTATGCTAATGAATCATATTATTTAAATAAGCTAG
chr1	4325832	TTGAAAACTTCCCATAACAATTTGCTATATATGAACTCGACT
chr1	4326028	TAAGAGTTGAGAAGAAAGCGGTAAATGTTAAGTATAATTGTT
chr1	4329458	ATCAATAGAGACGGTATTTTGTGATTGGCTATGTATCTACCT
chr1	4332587	AAATATATATACACGTAGATGAGTAGACTATCAAATAAGATA
chr1	4359312	CTTATTATGATAAATATGCGCGAGAAACTACAATAAATGACG
chr1	4366892	AAGATATTCAAATCCGGATGTCTTCTATCTGTGGAGGTATAA
chr1	4393756	GGATAGAATTCACTTAAAACGTAAAATAATCTAACATCATCA
chr1	4398610	ATACAAAGTTCCAAATACTAAAATAGAGAAATTTAAAGTTTT
chr1	4428139	CCCCGTTTTATTCGTTTTAATCCAACCCGTATCTTAAAGGAA
chr1	4442324	GTGTAAATTTTAAAGAGTAAAACCAGTTCGCTAGTGAAGCAC
chr1	4445666	AAATTAACAGAGATTGTATCATGGGAGTGAATGAACCAATTA
chr1	4452329	ATAGAACAGAAGGTCGTAAATAAATCTCTCTAAATTAAATCT
chr1	4479243	TGCACCCAATGTTAACTAATTATGCTTTCTCCCTTCACATCC
chr1	4479694	AAAATGTGAAAGAAAACACGTGTCTCATATCTTCTTTAATAA
chr1	4481866	AAATTAGACCCCAAATAACAAGAATTCAACTACAATTATATA
chr1	4481948	AATCAATATTTATCGTCCAAAATTTGATAGGGTTGTAAATAC
chr1	4482276	TGTTCTTTCTTTGTTATTGATGTATAGTCTCTAATGGAACCA
chr1	4482629	CTGTCTATCAATGCCACTAAAATATTGTATTGTAGAATGAGA
chr1	4502833	ATTTTCAATTCAGGGATTTTCATCAAGATGCTCTCTGTTGAA
chr1	4504295	GTCATACTGCCACAACACATCTCATATGTTACTGTCATTTGC
chr1	4534691	ACTAAATGTTATACACGAATTTGATAGTACAATATAAAGATT
chr1	4535673	TAAATTATTATATAATTCAGATCGGATCTACTTCATATTTTA
chr1	4538893	CTTTTGAGGAGGATAAAGAGTTATGTTCACATATAATTCCTA
chr1	4540403	ATTCGAGAATTTCATTATCATCCCTTATACTTAGTTTCAATA
chr1	4574225	AAAATCTCCAAACTTGATTATTACCTCATTTTCGTTAGTTAA
chr1	4579157	AAAAGTTAGAAATCCATCACCCATCTATAATATGATCCAAGC
chr1	4580220	TGTCAATACAAACCGACCGAATATAGCCTCCCTCTCCGACCG
chr1	4586166	AACATTGTTGTGTATAAGTTAGATTCGGAGAAGAGGTAGATA
chr1	4598006	TGCTTTCAACTAATACACGTGAATAAACCTCTTTGAATTAAT
chr1	4610651	TTAAGTTTAGTGTATACTGCCATTTTACCATTGATATCAAAT
chr1	4610740	AAATACTCCCCTACAATTAGTAACGTTAAAGAAGTGTTTACG
chr1	4610864	TCTTCATACTATTATAAGTAACTCGTCGCTTAAAGTAACTAA
chr1	4624158	CGTGGAGGATTTAGTATTAGTAACATGGAAGAATTATAGAAA
chr1	4624221	TCTTAATAGTAACACCAAAGACCCGTGGAGAACTTGTTTAGA
chr1	4624278	ATAATGGACCCAATATTATGTAACTAATATCCCATGGAGGTT
chr1	4624380	TGAAAGTCCTATATCATGAAGCTAGGTTTCAACGATAGAAAA
chr1	4633311	ACAAGAATGTTTTGCCTATGATGGTTAAATGTGAAAACATGT
chr1	4637662	TCATTGGTGAAGACTATTCATCCGAACACTTACACTTTTCAT
chr1	4656732	AGTGGATCTAACTCAAAATATTTCTGTAGTTGAGATAATTTT
chr1	4660082	ATATCATTTCATCACTGTCAACATACATAAGTTCAACAAGTT
chr1	4665299	AGAATAATTTCTTAAAAGTCAATTGTATTGAAATATTATCTG
chr1	4668804	TTACTTGAACCAATCCAAACAAATCCTTACTTTCGTATGTGC
chr1	4673682	AGAATTTGTTAAAATAAACACCTATTCATTCCTCCGTCCCTT
chr1	4684701	TCTTATATATATTATGTCATATTTAACTCTAATAACTAATTT
chr1	4690096	AAAATCAGGTATGGTAAACTATAAACATTTGTATAAAGGCGT
chr1	4700429	TTATTGCCCTTCGATCCGGTTCCTAACAACATATATATTTCA
chr1	4710482	GTTAATACATAAAATATCTTACTCATCTAGATATGTGACGAG
chr1	4712254	AATATAGTCTATTGCGATCTTTTAATGATAGTGAGTATAATT
chr1	4738377	ACAGAAGTATTAATTATCTTGAAGTTTGAATATTTGATCTCA
chr1	4741000	TTTTACTTATCTATATGTATACCCACTGTGTGTATTCTACTC
chr1	4741395	TGTTACTGAACTACGACCACACATAGTATGATTCTCTTATAC
chr1	4753024	TGTAATACACAGAATACTCCAACCACAATCAACCGCGATTTT
chr1	4791721	TTGGTTTAGCAAATTACTAACTAATTCACAAATTGTTCCTTA
chr1	4823212	TTTAGATATAGTCCTCGAAATTTATTAGCAATAGATCATACC
chr1	4823318	ACATATGGCATATATCCTATATATCATTCCAGAGGCTTTGAA
chr1	4823399	CATGAAACGGAAATTCTTATTCATTCTCCAATTTGTTATTGT
chr1	4823534	TGTATTTCACAAGACTGAAGTTCTAGAGACAGAATTACCATT
chr1	4823886	CGAAATGAGAAAATTTGAGGATCCTAACAAAGAGTCCTATAG
chr1	4826582	ATAGCACAAACTATTCTCATGACTTATGCATCTAATCAAACA
chr1	4826810	TTTTAATTGATATTAACTTGAGCTATCTAACATAATACTGAG
chr1	4833480	TCTTTAACTATAGAATTGTGATGTCATTAACGAGGATGAAGG
chr1	4838061	TTTACAAGTAAAATTTTGGATTATACCCATCGATCATGGTCT
chr1	4849263	CATCTTATTGAAGGGAGGATAACTTTATGAGCATACTTCACA
chr1	4849725	GGGAATGAGAAAGAAATAGTTAAAACAGAAGGAAAATAGGTC
chr1	4852889	CTTTTGAATAGCCTAAAACAGTTCATAACCAGCTCAAAAGGG
chr1	4855921	AAATGTGATTTTCGTGCCATCAAAACTGATATTGAATCATTA
chr1	4856019	ATCAATTTAATGCTTGCTTTGATTTCACACTTCCAAATCTAA
chr1	4856990	AATTAATTTCCTATGAGTACCAAAATGTTGCAAGGTCATGTG
chr1	4888269	ATTAATTTATGTCTATTACTAGAGTGATACATGTCAAGCTAC
chr1	4888831	TATCATTTTAGTTCTTAATGTTGGGAGAAAGTCAGAGTTTAG
chr1	4893253	TGTATTTTATCCATGTTTATTATGAATAGAATGCGAACGAAT
chr1	4893963	GTAGGATTCTAATTGGCTTATTGTGTATTTAACGGTTCAAAA
chr1	4894636	TTTGTTGTATCTTTATGAGTATTTTCTTTGTTTCGGTGTACT
chr1	4899522	TTTCTTTACTTCCTTATATTAAGTGCCAAGATTATATTAGGA
chr1	4907465	TCTGCTGAAGATAATTAATATTAAAGTTTAGATTTTACTGTA
chr1	4911583	TGTTAACTTTCCTATTCTTGATAATATGGAGGCTTACAAATT
chr1	4916797	TTTGAAATTTTCTCAACTTCTTCCTGGTCGACACATACTACG
chr1	4917590	AAACTTAATTTGTAATCTTCATGTTTAGTGTCCTCTTTTCTT
chr1	4927115	ATTTCATAAGTATTCTTCTGTCTATCTCCAACTAATTTATTT
chr1	4929640	ATTCACTATTGTACATGAATATTAATAATTTCATTAATTGAG
chr1	4933977	TATCACGACGGTTTACACTAAATTAGGACTCTAGGGTTTACA
chr1	4940638	TAATTGTCAATGATATGTTGGATATTAAGATCACAATGTCAC
chr1	4942746	AAACTTATTCCGATCTGAATTTATCAACAAGATGGTTATTTT
chr1	4944449	ATATATTAAAAGTAGAGGATATGTTATCAATAATTATTTGCA
chr1	4951243	TTTAATAAATATTATATGTCAATTCAGTTATCTATCTCTAAT
chr1	4975617	AGATAACCATTCCAATTTTGATCAATGATATACATACAACTT
chr1	4987699	TGAGTACAATTCAACAATATGTTAATACTCATCCTCGCGCGA
chr1	4989096	GTGTTACACAATAATCGTGGCTAACTAGGAACTATTTCGTTT
chr1	4998920	GTTTTGCTGATAATAATAAGTAAATATTTCTTTGAACGTGGG
chr1	5025161	CTTAAACATCATAGTGTGTACCCTAAACCCTCTCCTGGAAAC
chr1	5028096	TAAATTTACAACTTTAACTTAAGCATGAAGGAAGAGGCAAAT
chr1	5056789	AACAAACAACCGATATCTTTTATGCTCAAAATCAGCCTTGTT
chr1	5059371	TCAAATAATTAACAAAAGGATGGCTTCAATTTACAAAACTGT
chr1	5066566	AATTTATTGTTTAGTTTAATTACAACTTGAGATACGTGATAA
chr1	5082841	AACGTCCTAGATGTTGTATCATTTTATCGATGGATTGTTATT
chr1	5092615	AAATATTTCCATTTTAGGGTATTCTCTTGTTAAATTTTCACT
chr1	5103339	ACATTAACGTGTTCATAACTTATATCGATGAAATGAAATGTA
chr1	5114219	GATGAAAGTCTATCTATGTCTAGTAAACTATAAACATAATGA
chr1	5118444	AAGAAGTTTATGATACCTATTTTGAGTGATATTATATAGTAA
chr1	5123846	CGCCTATCGATATGAATGATATATTTTAAGCTAACTTAGTCA
chr1	5144907	ATAATGGTTTCTGTCAACATTAATGGTTTCTGTCAACATTTT
chr1	5156470	CATACGCCCTTGCTGTTTGTTTCGTTTCGCCCCACCACAATC
chr1	5162050	TTGGTATAAAGTGGAGTACCCTTAACGCAACTCATACAAAGT
chr1	5185995	GACCAATTTTGTAAGTTTTAATTCGAAAATCACCCTCTATAC
chr1	5199131	TTTTATAGAACTCACTGCTATTGTTGTGGTTTGAGATTGTTT
chr1	5214367	GGGACTTAGATTGCACTCATATCTTTAATATAATCATATCTT
chr1	5222218	TAATTTCTCTTCGATAATATTATATGCTTCTAGAATTTTGTT
chr1	5230912	AAAAGTATAAGGCATAATAGAGTTGAATGGAGGGAGACGATG
chr1	5235442	CCACAAGCTCACTATGTTAAAAGAATATAATAATCACGTCTA
chr1	5235603	TTTAAAGTTAAATTATATCACGATTAAAATGATAAAACAAAC
chr1	5235845	ATATTAGTCATAGGTCATATATAACACAAATTGAAACATGAA
chr1	5239262	TATGTTGAATATGTTATCTGAAACTCGAGTGATCAACAAGTT
chr1	5240539	TTTTCAATTATGCACTCATTTTGCCTAAAAGATTCAAGATAA
chr1	5245304	AAATTTAAACAATTCTGATATTTAACTTTAAGATGAATGATA
chr1	5251624	ATTAATGTAAACTCATACACTTGAAACTTTAGTATATATACA
chr1	5272524	CTAAGAATCAATTTTATGCGAGATTAGTCAAGGTGGTGCAAA
chr1	5287458	TGTATATGACCAAAATAAACAAGAGTTGAAAGGAATTAGGAG
chr1	5296020	TGCTTGGGTTGGCAACTTGTTGGAATCTGTAGGCTAAAACAC
chr1	5306785	ACATGATAAACATCATTTTAGGCTGAGGTCCATGTTATCTTT
chr1	5312825	TTTACCAAGGATTTGAACCGAAGATCTTATGTCCATAGGTTC
chr1	5315413	GATAATGATTTTGTTTATTTGTTTCGATTCTTAAAAGAGACA
chr1	5342239	ATTGAACCAACCTCAATCTAATTTATCTATGCGTTGATGAGT
chr1	5342490	TTTTGGACTTGGGATATAAATGAGTAATAAGAGTTGCAGTAA
chr1	5349429	TTATTTTAAGTAGTCCAATAATGATCTCAATCTTGTGGTTGT
chr1	5353302	TACCCCTTCTATACATATGATATATGATCTCCCCAACTAAAT
chr1	5355332	TATACACTTTATTCAAACTAGTACGTATTATTCATCTGTCTA
chr1	5367729	GACACCAAAGATCAATTCTGAAGTCTGCTGATTGTTAGTATT
chr1	5391943	TTATCAAACTGGTGCTTGTTGAGTTGAGATTGAATGTATTTA
chr1	5416465	TGTATCATGATCTGCGATGGAGGAAATAAACCAAACCATTTG
chr1	5426721	AGATCTAGAGACACATCATGCTGGATATGACTTGGAAGAGGC
chr1	5434627	TTGGATGGTTAATATGTATACTTAAACTATAGTTACGTTCAT
chr1	5452695	AATCAACTCAACGTCTTAAGCATCTATCTTAAAAGTGTAAGG
chr1	5458269	CTTGAATATCTTCTACCAAATAATAAATTCTTACAACTTTCG
chr1	5476169	ACTATTAAAATATCCATGCCATACTACAAAGCTCTTAAAGTT
chr1	5479533	GTAAAATGAAAAGTTTAAAACCCTATTGAACTAGCAATTATG
chr1	5487366	TCTTTTCAATGGAAGATATAATTTCTATTATCTCATGGAAGT
chr1	5513516	TTGTCGAGCATATGAGCATAGTTAAAAGTTAACACATAATTC
chr1	5513821	AACAATATTGATACATAACAAAATAAAGGAACGGTACAGTAT
chr1	5521532	TTTCCCTTAGTGTAATTGTGAATCTGAAGACTAAAATTTTCT
chr1	5557773	CAATTATAGGGTTCATCTTCAATTAGTACTCTAACAATTTGA
chr1	5557837	AAATAATTTTATAGACTCCGACTTATCAACCAACTACTCACC
chr1	5559549	AAAATCCACAAATCCACAAGCGATTAATTGATACACAACCGG
chr1	5561607	ATAGGTTAGGTAATTTGCTATGTACTTAGAAAACCTTTCTTT
chr1	5564266	GAATAATCTATTAAGCTATAGACATAAATGAATAAAGTCTTC
chr1	5565237	GGAATATAAGAGGTTAATTATTCTTTAATTTTACACATAGGC
chr1	5565291	GTGGTCTACATATTATGAGGTTGACTAATTCGATAAATTACT
chr1	5565389	TTTCTCTGTCTCTATAAATATTATGGAATCTGATGGCTTCAA
chr1	5565479	GGAAATACCTTTGGGATGAATTAAATATGTTGGCCTATGTGT
chr1	5565527	AATTGGCTTTTAGAGGGAGATTTCAATATGATTAGATGTAGT
chr1	5565575	ACTTCATCAAGGAATCTGGCTACGTACAACATGAACAAAGTT
chr1	5565626	ATCCAACGATGCAACCTTACCAATCCTCCTCTCACAAATGAC
chr1	5565695	AAGCGACTTGTGACCTTTCTAGACTTTATCGTTTTCTTTATA
chr1	5565782	TCACAAGAGTCACATCTGATAACTTCCCTGTTGTACTTGAGA
chr1	5565845	GACCTGCCCCTTTTCATTTCAACAACTATACTATCAACATGA
chr1	5565985	AAAGGTTAAACACTAGCAATATGAGAAGTACAGTGATGCAGA
chr1	5566356	ATTTGTAACACTCTAATAAACCATTTAAAGACATATACACCA
chr1	5566422	TTGACAATCTTGATTGGACCCTATTAATAATGAACAACAAGC
chr1	5566470	CATCAAGCCTTTAAGAGAAATGGAAGTCAAAGACGCTTTATT
chr1	5571353	AATGCATCTCTACGGTTAGTACTCTATCATGGTTAATGGAGA
chr1	5571586	TTTTATTGAAAATGATGATACATCTGTAAGAAATCTCCAAAT
chr1	5571638	ATGTTTGAGCAAGCTGCAAGATTAAATATCAATCTAAACAAA
chr1	5571687	TTTCTCCAATCATTGTTACGAAAGAAAGAACAGACTATATTG
chr1	5571879	TTGGCATTACATCTATCACAAACACAAATTTTATTATGTTGA
chr1	5571981	CAAAATATGCCAACAATACTTAGAGAGATATACCACAGAAAG
chr1	5572136	GGTGCATGAATTTCAGAAATACCTCTAAAGAATAAAGCCTCT
chr1	5572230	ATGAGGAGATTGGTGATTGAGACATTAAGGCCGCCATAAAAT
chr1	5572288	GAAAGCAATGTTTGGAGATCAATCAAAGCATCATTTCCCATA
chr1	5572384	GAATTCACAACTATGTTTATCAAAGATGCCTTGCTCTCTTTC
chr1	5572432	ATAAATGAAGATACTACCAATTACAGACATATATGGAAGTCC
chr1	5572535	ACCAGTGATTTTATCTAGAAAAGGATCAAAACAACTTGTCTA
chr1	5572585	CTGGTGTGTTATGTCCATAAATATGAGAATGAATTCATTGAT
chr1	5572699	ATCAAAGTGCCTCTCAACAATCTCTCCAACAAACTAGCATCC
chr1	5573136	TAATTATTGTTGATTGTGCTATATTGAATTAAAAGATTCCTA
chr1	5573271	TTTATATTTAAATATTAGACACGACATAAGGTACGGGGTTCA
chr1	5573920	AAAATTATTTCGAACACATACTTCTTTCAATGGATCATCACA
chr1	5574202	ATATGTAATTTTCTTAGAATTAATAGACACTTTCATATGTTC
chr1	5576757	TGTTCGTCAGTCTCCTTTCCGATCCAGCCTCAAATCAACAAT
chr1	5584745	TTTACTTTGTATTAGTCTTCTATTAATCGTGTTTTATTCAAC
chr1	5586301	TCCATCATAGATATTAATAAACACTTTGACACTGACAGATAC
chr1	5591302	TATATAGGAAGGATAGGAAGTATAGGAAGTGTCAGTTTCATT
chr1	5605160	TTTTATTGAAAATGATAAAAGTGGGTCCGTAGGTGCATAAGG
chr1	5625591	GGAAATATTCTTCAGCATATACTTCCACATCCACAATTTTAC
chr1	5625777	ACAGTTGTCGACTAAAACCGAGTAAGATAACTTAAGTTAATA
chr1	5654006	AAAATTTAGGAATTGGAAAGGATGGCAGAACAACTCTCATCA
chr1	5674065	GTTCCTATTAACAAAACATATCATCTCTTTACTTTTCATGGA
chr1	5684409	AATCTCTACGTTACAATGATATAATAGTTAACTAAAATGATG
chr1	5693678	ATATGTTATAATATATATGCAAGTGTACGTAGAATTTAATAT
chr1	5697804	TGAACATATTCTCGAGTAACTCATATTTTCTAATTGACTCAG
chr1	5697997	GAGATTTTCAACGTCTCAACTTAATCAAGTACAATTGTTTAA
chr1	5699558	AAATACTACAAGTGTAAGTTTATGTGGTTCAAAAGAGCATCC
chr1	5700734	AAAATTTGTTAGCTGATTGTTTGGTCGTGGAATTTAAATGTT
chr1	5701769	GGAATGGAGTCTCCTTTGAAGTGTTCGTCGGTCGGTTGGAGT
chr1	5702063	TTAAACCTCAAACGTTAGAAGGTGATAACTATATACTAACTA
chr1	5707061	AAAATAAAATACCGAGACAGTAATACTCATTTATCAACTTTT
chr1	5716152	TTATATAATTATATATAAGATTTGTACATTAAAATGAAATTC
chr1	5735452	AAAAGGAAAATTAAATGAAGGTTAGGTGAATGTCTGATCATG
chr1	5790368	CTTGCTGCAAACATCCCAAATTGTTGTGACTTGATTGAATCT
chr1	5801549	GGGTTTTCTTTATCACTTCTCTAGATTATTCTCCACTTTCAT
chr1	5823833	TCTCCGGTATCGTCGTGTTACTGTTACTTTGTTACTGTATTG
chr1	5823986	ATAGTTTTGCTAACCAAGTAAATATTGTGATCTTTTATTCTA
chr1	5824159	TATAACAAAATTAGTCGAATGAAAATCAATTCATGCCACTTT
chr1	5824351	TTGTAAGAGTCTTTATATAAACGTGAAGCAAAGCATACATCT
chr1	5824493	AATCTTAATTCTTAAATGTTCGTGGTTGTTAATGACTTTGTG
chr1	5824903	AAGTAAATAAATTAATAAGACTATTTTATTTCTTAGATGATG
chr1	5825222	ATCAATGGAGATGAACAATAGTCTCAAGATAGATCTAATCTC
chr1	5829099	TCATAATCTGATGGTCAAACGGTCTCTTAATATCTATATAAC
chr1	5849216	CCTTTCGTTAGTTGTTCAATTCGAAAACTATCAACTTCGTTA
chr1	5876839	TCAATAAATATTTTAAAAGGTCACTATCTCCTCAGAAGAAAC
chr1	5884452	AAAGGTTGGGAGACAGAGAAGAGTTAATATTGTTTCCTATGT
chr1	5884985	TCTTGTAGTGTATATGCATAGCTAAGTTAGGGATGTAAGAAT
chr1	5917060	TTTCTTTTAATTGTTTAATTCAAGATGTGGTTTTCCCTAAAT
chr1	5921626	TGTGTCAATTCACATTAGCATAATATTTCCTATTATCGATTT
chr1	5925861	AATGAAGAATTGGAGAGATTACGTAATGATGAGGAGTACCCC
chr1	5930854	AAAATATATAGTATATCACATACATACACACGTACAGTTGGA
chr1	5931506	TTTGCAAACAACCAAAGTGTGACTCAACAAGGTGACAGAATG
chr1	5937446	AGACAAGAAATGCATCTTCTGAGCTAATAAATAAATACGTAT
chr1	5937783	TTCAATTTCACTTCATAATTTTGGATTGCTTGGACTTCAGAG
chr1	5941459	TAAATCAAACTTCTTACTTCATACTTCATTCAATTAAACTCA
chr1	5941782	AAATCTGATTGTAATTCGCATTAATTTGTTGTGTTTATACCT
chr1	5960796	CACAGGTAAGCTAGTATATTATAATGACAACCGCTATTCGTT
chr1	5981440	TAACTCTCAAAGTCAAAGAATTCAACTCTTATAAGAAAAGGA
chr1	5990311	CTTTCTAATATAGTTAAAGTTTGCATAAGAACACCAAAGTAG
chr1	6018881	CCAATTTTAAGCCCATTTAGTTCGACATATCTTTGTTAGAAA
chr1	6024025	GAGGGGAGGGGAGGGGAGAATTGAAGGGATGAATAATAATAT
chr1	6032939	TAGATTAGTTAGATTTACCTAATTTAATGGCTCAAAATTTGT
chr1	6043163	TATTTTACAAATTTAAGCCCTCTATCTAAACCAATTTTATGA
chr1	6073487	AGATTCAATTGATGAGTAGTCTGACAAGTGACAAAGGCATTC
chr1	6074230	ATCCTACTGATCATGACAAACAATTATGTAAGTTAGGGAAAT
chr1	6101916	CTTTACGCCCGTCATGTTCTTTCACTCTTGGGTATTATAAAA
chr1	6101996	TAAATATTATAATTTAGTGTTTTGTGTTCGAGTTAAAGTCCA
chr1	6102056	TGCAAGAACCACGCAAATAGTATAGTATTCACTACTCCAAAC
chr1	6103723	AGAGTTAATACATATCCCAATAATGTATAGTCTCTTTAAATG
chr1	6103856	AACATCCAAATTTCGAATTATGTTAGAGGTTAGATGATATCA
chr1	6105376	TAATAATTTGGATGAATGAAGGTAGCTATTGTCTTTAGGGAT
chr1	6126138	TAAAAGCATGAAGGTATATATCAACAGGAATTTTCACATATA
chr1	6126526	TTTCTATATATATACACCTTCTAAATATTCAAAACCATCTTC
chr1	6130182	AAATTCAAAACATTCATTAAATCTATAAAGTATATTAAAACT
chr1	6161009	TGATCACTCACTGATTATATAATTACTCTTCCACCCACCAAT
chr1	6168427	TTTGTTAATTGAATCAAATAGGAAAGGTACACATAAAGTTGC
chr1	6173658	CGTAGTTAAATCTTCCCTCGAGATAGCTTAATTCTTAGTACT
chr1	6191210	CTTTCCTTCTCTTCAATCTCTCGATATATACACAAAGAACGG
chr1	6203867	TTATTTGTTAATTAGTAATGTAATAGAGAAGAACAATAATTG
chr1	6214953	TGCATTTGTTTGTGGTAATGTCAATTTCTATATGTAATGGAG
chr1	6218598	GTTTTAAAATGATTAATACAAAATTTCCACACATGCAATATT
chr1	6218646	TGCAACATATCTAAAATCAAATGGGATGTATAGATGTGATCT
chr1	6218694	GAACCGAAATCAAATAGAAGTGGTCTCCTGATTAATCGAAAT
chr1	6224190	CCTAGTGGAGATGTCTTGATAGTAGTAGGGATGTCTTGATAC
chr1	6231334	GCTGAACAAGTTTATGCTCTCAAAATATCTTCTTTATACAAA
chr1	6231473	TTGTATAATTGGACAGCTTTTGTGATCAATGGCAACCATAGC
chr1	6231521	TAGTTTGGGATATTATGGTGATAATAAGGGAACAAAGTTGGT
chr1	6231792	AAGGATCCCTGTCAGCTTAGCATCTCTAACTTTGTTGATACA
chr1	6232157	ACAACATACTTCAAACAACTGATCACTTTCTTACGTTTGGTG
chr1	6232205	GAATGATGATATGGAGATGAAGTTACTAATTAAAACTGCAGT
chr1	6232274	TAGATCGATAATTTTAAGAAGCGTGTTGATAATTTTGATTAT
chr1	6232363	ATAATCATATAGAAGAAAGGATGAAGTGTGTTGGTTAATTAA
chr1	6232487	ATTAAACATGTTTTCTTTCATTTCTTCGGATCGATCTTAAGT
chr1	6233031	ATCACTACTCCAAGTATCACTTACAAACGTATTTATAGTCTA
chr1	6233175	AAAAGATAATCATATATTTGATGGGGTTGTTAGGTATGAACA
chr1	6233496	ATTTGTTCAACGTAGGATTCTCAAGGTTCTTAACATGTTCTC
chr1	6233592	GAAATGATTATCATACGAAACCTTAATAACTAGGGTGGATTT
chr1	6233715	ACTTTTAAATTTTGTCTTTGTGTTGGACCATTGAACTTATAT
chr1	6233773	AACATGTAACTATGACTTTGTTTTATACTAATAAGTTAATTT
chr1	6233896	GTTCCACTCACTAGTAACTTCAAACTACAGACACAATGAGGA
chr1	6234143	GAATTGCAAATGTGTAGGATTGAGTTTACAGCACCAACTTTT
chr1	6234273	ATTAATATTTCCATATGTATTATTGTTTCAACCGCATGATTT
chr1	6234496	TAGGAGTGTGTATCATTAATAGAATTAATAGAATACGTTTTC
chr1	6235029	TACCATTTCTCCATCATCTATTAGGTTTGGTGTGGATGAGAA
chr1	6235080	GAAAGTTCCCGAGGATTTTGAACAAGAATTCCTAAAGACTTG
chr1	6235455	TTCAAATTGGATGCATGCTTTTAATGGTGGACTCTCCTCTTT
chr1	6235712	ATCTCCAACACCTAGACTTAGCATTGAATAGCGAAATTAGTG
chr1	6236505	AAAACTTCTCAATGACTCAACTCCCCTCCTTTATCCAAATCT
chr1	6237106	CCAAGTTGTTTGTATAATTGGTCAGCTTTTGTCCATGGCGAT
chr1	6237229	GTTACCAAAGGAAGAGAGTTTGAATACTACAACACTATTGTT
chr1	6242881	CTAAAATAATTATCCATTCCAATTACTCTTTTCTTCAAGTTG
chr1	6259192	TATTGACATAAAAGATGATATCGCTACAATTAATAGACTAAT
chr1	6264581	AAATTTTCATTTGAGATTAACTAATTGTGCTTGTATTGCTTG
chr1	6264856	GTGTCACGAGAATTTGCTATTTAAATTGAAACATTAGATTGT
chr1	6264925	TCTTTTAGTTAGGAAGAATTGTAATTATAGAATAGAATGCAT
chr1	6268156	TCTATTTTGACAATATATATCCGAAGAATCCTCTAATTTCGA
chr1	6268216	ACACTGGGTGGGTTGATTGAACTATATGCTTATTTTAGGTTT
chr1	6271257	ACATACTTTAAATAACCCCAAACTAAGTGTTAAATTAAGTAA
chr1	6272209	TATAGATCAATGAAAATATAAGATGCAGTAATCACTAACAAG
chr1	6278688	TTAACGACTAGACGAATACTTTTATATTCCTAGACTTTTAAC
chr1	6288777	CAATTCTTTTAAACTTTAATTCAACTTCCAACTTTCTACATA
chr1	6288975	CAGATATTGACAATGACCTTACCTGTCTTCATAAGTTATGGA
chr1	6290556	CTTTTGTTAAAGCTCTAATATACCAACATGACATTTCTTTTA
chr1	6292159	GCCTGTTTGCCACCTTCCTTTCCTCTGCACCAGAAACAGAAG
chr1	6301149	TTGATTTTAACAATTGAAATATCGTTTAGGTCATCTTTTAAG
chr1	6301426	TTCAACTTTAACTCGGACACTCGTTAAATTGAAGTTTCTTAA
chr1	6307368	CCTAGAAGGAAGTGTGTTATACAATCTTATATTTTCTCAACT
chr1	6308501	ATATTGATATAATTGTTAAAGTGAATATAGTAAATATGTGCT
chr1	6313534	CGAGTTTCGTTCAAAGTATTTATCTACTCTACCATTATTCTT
chr1	6321475	TTTAAATCTAATTAGTACGTCTGTGGATTTCTTATATGACTA
chr1	6327770	GTAATTAGTTACTGTAGACATTATTTCAAGACCCTTTATTTG
chr1	6344853	GGAGCAGTTGTTCTCACATTTGGATCTTCAACTTCACACTCG
chr1	6360072	AAAATTTAAATCACATAAGTTAGACATGAAACGTTGGAATCT
chr1	6366561	AATCAAGAAGATGTTAGACATATCGATATAACTTAAATAATC
chr1	6371566	ACGTTAGTGGGCCAACTCTAATTATTAAATCTTTTAGTATTC
chr1	6375306	TATAAAGATGAAATTATCCAAATCTATATGATATAACGAAGT
chr1	6376305	ACAACCGTTATATAATATATGAGTTGTTATTACACTTTTAAT
chr1	6376353	TTGATTTTGACATGAAACTCAGCTGATTCTAAATGAATACAA
chr1	6376422	ATTTGGATCTGCATTTTATCTTTTACATCGTCTCACCAAATT
chr1	6376496	TTTTGATAAGAGTGAGATGGATAGAAAATATGGATGCATATG
chr1	6380657	AGTGGCATCATAAATAAAGTTGTGAACAGTACATACATTGCT
chr1	6384447	CACTCCACGTCCCAAACACCTTCTAAAGTATAATGGTTACAA
chr1	6392922	GAGATGTATGAGTGCACCTTCGTTGTTCTTTCTCCCGTTTAT
chr1	6394185	TTTTATTTAGGCCCAACTGGTGAGCAAACTGTATGACACTTC
chr1	6438261	ATGATACACAAGAAATAAGGTCGCGCAGAAAGAAATCGTCAT
chr1	6438309	TATAGAAACAAACAGTGACGCCAATTCCAACGCTAACTTCCA
chr1	6438729	AATTACAACTTTTCAAAAGAATGCTCCTAAGTAAATTACTCC
chr1	6438840	CCGCCACTCTGTTCAGGTGATTTTGAGACGCCAACTTCCCAG
chr1	6438888	GTAGAATGTTATACTTATTTGTTCTATCGTGATAATTGGCAA
chr1	6439001	TGAATTATGCTTTTATCTTGGTCGTTAACTATTTTCCATAGC
chr1	6439132	AAAATCAAATAATTCCTTTGGTGAAAGATTCTGGACAAGAAA
chr1	6439348	GAGTTCACATGTCTTTTCCAAGGGCTATCACTGCTGCTACCA
chr1	6439538	ATATACCTTAGAGCATACAGAAGAAATTATATATAGAGCATA
chr1	6439731	CTTCCAAATTACCTCCAATTTTGACAACCTTTACAACCTTGT
chr1	6439812	AGAAGAATATCTAAAGTTATATCTACAATAAGTAAGAGATGG
chr1	6440584	AATATAGCCAAAATTTTAGATTAATTCTATTAATGTTAAACA
chr1	6440765	TTTCTTATTTCCTCATACCTTTGGTTTGGATAGTTTAAGTTG
chr1	6441042	ACAGTGTACAATAAAAGGCTCATTTTCCGGCACTGTATTTGG
chr1	6441257	TTATATTGATGAAAACGTCCTCAGCCGGCGGAGTATTATTGT
chr1	6441665	AATCATACAATACGTCACACTTATTATTCTTTGCAACATTTT
chr1	6441745	AAACACACTTTAATATTTGGAAACCTGGTGTATAATAACTTT
chr1	6441942	GCTAAACACAAGCTCTTAATCAGTCTGCTTCTACAATTTCTT
chr1	6442187	TTTTGAATAGTTGATAGTGTAGAATTTGAAATAACGATTCTG
chr1	6454319	AAATAAGGTTCATGAGAAGTTTATCTGTATATTCAACAATTT
chr1	6459367	ATAACAATGTAACTATCCATTACTATACGAGCAGTATAACCT
chr1	6473027	TAATTTATTGTTACTTGTATTTATCCAAACATATTTTATGGG
chr1	6479052	TTTCACTTTAAACTCGCTGTGGATATATTTCTCTCAAGTTAT
chr1	6484071	ATTTGTTCAGTCATCAAATTATGCCAAAACATATTGCCAGAG
chr1	6507429	GGTGGCTCTGCTACGGTCGCTTTGGAAAGAAAGAAACGACAA
chr1	6511245	TTATTATTGATTATGAAATTAGATACTACTCGAATTAGTAAT
chr1	6513806	GCTATTTGTGATCGGCTGGCTATACATGTGGGCTGGACTAAT
chr1	6515795	TTTCTCTTTCCATGAACTCACTCCGCTCCTCAATTGCATTAT
chr1	6516066	GTTCGCAACAACATCATTAACTACACAACATTTTCAATAATA
chr1	6516150	TTAAACAAAATACTGCTGCAGGAAAATTACAAGAACTAACCC
chr1	6516338	CATTTAGATGTGATTTTAAATACTCAACCTTAGTCCCAGCGT
chr1	6523639	CGTAAAGCTGCCATTAGAATTCAAGTTCTAGATAGGATGGTT
chr1	6526516	ATTAATAGCTACTATCGATGACAACAACTGATAGCACGTGTT
chr1	6531655	TAAATAGCTAATGATAACGGTACTTTATTTACTTCAACTGTG
chr1	6551988	GATTTTAAGCCCATATTATTGTTTTGATAGCTCTCAATCATT
chr1	6569502	CATTTAAATTTAAAGCAATTGTACCCATCATACCAGCACACA
chr1	6578216	TATATTAAATATGGTTTTCTCTAGCTGTTTGTTGTCGACCAC
chr1	6581087	TAAATCACACTAATTGACAATAAATCACACTAATTGACTCTA
chr1	6611552	GCAATTTGAGAAACACCGGGCCATTCCAATGCTATTAGATAC
chr1	6620070	ACGTTACCAAATAATAATGCCTACCAACTCCTATTATATTCG
chr1	6636796	ATAAATATTAATATAAGGTCTATGAATGTAAATTTATCAGGT
chr1	6637256	ATCAATTAATTAAAAGCTAATCTCAAATACAGAAGTAAACAT
chr1	6647532	AGTATCAAAGTAGATGATCTAAAAGTCATGTGTTCAAATGAT
chr1	6662557	TGGATTAGGACACACATATAGACTATAACTATCTCTAAATCA
chr1	6683378	AATGTAGTCTCGTTTTAGTTGAAATATAATAGTATGTACTTA
chr1	6683549	TCCTTTCTTCCATCTCCAATTCTCTTTAAAATATCTCTTGTC
chr1	6684676	TCAATATATCAAATTTCAATTCCACATATTACATTTCGAATA
chr1	6685604	ACCTAAACCATTTCAGTCCTTATAAATGTAGTTAGATTGCTT
chr1	6688143	GCTTCTAACCAAATATCTTAAAAGTTATCCACCATATTACAT
chr1	6699368	ATCATAAAATGGTTGTCTATTCCAATTTTCATCCCATCTATC
chr1	6701231	TTAAAATTTGAAATTGAATCCTATCCTCTCAGTTTTGATTGA
chr1	6702144	ATAAATATTTATAAATTTGATGTCACAATTAACAAACAAGGG
chr1	6704278	GTTCCAAAATTTATATCCATGAAAATCATTCCAACAAAACAC
chr1	6705400	AATTTTAACTCCCTTATTTTAGTTCAAATTTCATTGAGGGCT
chr1	6706406	TTATGGTTAACACACGACAGACAGTTAGACAGCTAGTGAATC
chr1	6709087	GTTAAGCTAACTCTTCCGACCATTTAATGAATAAGGTATATG
chr1	6765011	TTAAACTAACGTAAATATATGTGAGATCCTGGGTTGTTTGTA
chr1	6781564	ATCTCAAGTCATTTGGTTACAATTAAGACCCGTGATCGAATA
chr1	6781621	CTTTCATTTCGAGGTAAAGTATGTTTTGAGATCGGATAAAAT
chr1	6793999	TAAAATCTAAACAAGTCGTAGTATAGATCTACAGTTTTGGAA
chr1	6799039	TAAAATACCATTTTCATTATCCTAAGTTTGTTCAAAAGGACC
chr1	6805013	AGACTAATTAAAATGTCTTAAAAGGTATCAATTGGTGTCCTT
chr1	6814179	TATTAGTTATCAAAATGTATAAATCTCAAAATGTATAAATCC
chr1	6827190	TTTTGCAATCTAAAAGTCTAAGTGGTTATTTTCCTTCAATCA
chr1	6827473	TTTTAAATATTACTATCGTGTTACAGTTCAAGTATATTTTAC
chr1	6829598	AAAAGTAACATTTATCACGTATATAAGAAATGGCAACTATCA
chr1	6850133	GGTAACTAGACAGAGAAAATTAGAAGACATCCAACATATGAG
chr1	6851936	AAATATGACCATATAGTTTCATAATGAATGTATTGGATTAAC
chr1	6895143	GAAGTTTCTCGGTTCATGTACTAAAGGAAGCCCCAAGGTCAA
chr1	6895819	ATGGGCCACGTTCATCAAGAAAATCCAATTAACTTATCAGCA
chr1	6911210	TTCCAATTGTATTATTGTTAAAGACACATACCCCAAAGACAA
chr1	6928142	GTTTATAAACTGTTGGAGATTCAAAATGGTTGCTTAAGACTT
chr1	6928887	AAATACACAAATCATTCAATACAAACAAATCAAAAGTCATCA
chr1	6941785	AAGAAGTAGATGAAATTCAACAACCGAGACTAAACTTTGGAC
chr1	6948739	TGTTGTAACATGCATCTCATTGAGTTCCATAATGTAATTCAT
chr1	6948853	TTTACTTCTTTTCTTATCTTATGTGTTGTTATTATTTTAAGC
chr1	6948984	TTGAATAAGTTGGTGTTAAAAGCAGTGATCTTCAATAGAAAC
chr1	6954914	AATTAAAAGCATAATTAAAGAAAACCCACACTTAAATGATAG
chr1	6955719	TTCTCAATGTTTAAAACTGGTTGACGATTGGGTTAAAGGTTG
chr1	6959780	TATCCAAAATTAATATAATACTCTCTTTTCAAAGTCTCCGAC
chr1	6960155	CAAATATAAATATTAAAATGTCCGTCTAAAAGTTCTCTCATA
chr1	6964492	TTTTCCTTGGATGAAAGATGACACGACCTCTAGAAGTTGTAT
chr1	6992449	ACAAGGTGGAGTTGTTAGATTTAAAAGTCACCTAATATTTGA
chr1	6996695	ATGGAATTCATATAGTTCAGCATAGATTAACATTCTCAATAC
chr1	6998272	TACAATCATTTACATGTGTGAGGGTTGTTGCTGTGTACAATT
chr1	6999758	AAGCCTATCCAAACATATAATAAGTTCTTCTCATAATTCTCT
chr1	7011394	AAAACAAATAATAGTCTAAATTTTATGGGTGATTCCTGTAAT
chr1	7013596	AGAGAAATAGAAAATTAATAATGGTGAATAGCAAACCCAGTA
chr1	7014128	TTGAAGTTTAATTATTATCTATTAAATACTCAATTTTAATAG
chr1	7014249	ATCACAAAATCTATCTAACATGGATTGCAATAGACTACCTCA
chr1	7014560	ATTATTTAGATAATTAATGAGGTTGGTATAAGATTTGGAGAG
chr1	7015018	CTAAATAGCCTTCACTCAGTTTTCACTATCACACAATAAGAA
chr1	7015227	TAATATTTTATTTCAAAATAGCATTCTTACCTACGTGAAACT
chr1	7015294	AAACTTTCCAGGTTTGAATTCCAAGGGTGATACCTATGTTTT
chr1	7015536	CTCTCTCCCCGCTCACTATTTATAGACCTAATTTCTCTCCTC
chr1	7015596	ACAACAATTTCTTCTCTCAAAAGTTCTTCGCAAATTATCCCT
chr1	7015673	GCATTAGAGTGTCTGTTTGAGTATTGGTATTTTGATCAGATT
chr1	7015838	AACTTGTTTCTGTTTTGCGGTAGGTGTTTTGACCAGATGACA
chr1	7015937	ATTAGGATTGAACTAAATGAGCATCAGTCTAACCAACTTAAT
chr1	7016009	ACGCTTGAAAGTTAATTATCTTGTTATTTAGGACAATATAGT
chr1	7016057	CTTTGGATTATATTAGTTAGATTTAAACAAACTTAAGTTGGG
chr1	7016132	GCTTCTCTGGTTAGATAGCTTTTCATTTTATGGAATTGGACC
chr1	7016180	TTAGTTAGAACAATTTAGGATTGGACGAAATACCTCACCAAA
chr1	7016341	AAAAGTTGTGTTGGGTGTGATCTGTTTGAGTTTGAGTAGTTG
chr1	7016389	TAGGAATTTGGGTTTTGTTATGAGAGGATATGGCAGAGAACA
chr1	7017805	TTTGTTTTGAAGTTGAAACCAGTTGACATAGTTAAACTATTT
chr1	7020206	GATTTACAACACTGTGATTACTCTTTATATTAAGTGAAGTTA
chr1	7021441	TAGATGCCTATTATATCACTCATTATCATTTAAGACCATGAC
chr1	7025716	CACAAACTTACTAATTTCAACATATTTATTTACCCAGGCTTA
chr1	7037103	TTGAAAGTCAAATAGCACTGATTCATTTTCGAGTGTGCCTAC
chr1	7037996	ATTGTTTAAAACGTGGTTTATCTTTAAATTACCCATGTCTTT
chr1	7053522	TATTCAAATTAGAACCATGTGAAACCATACTCAACACCATTC
chr1	7054906	TTTTATTATACTACCTAAATCATTGACATTGACAGTGGTATG
chr1	7085317	ACTTCTGTGTAAATTTCTCGTATCCAAAGTTATTCACACATA
chr1	7085900	TGGTCACCACAATAATAATTTAAGATATGATATAGTTCTTTT
chr1	7085951	AGAAAGATAATCTAGTTCTTGTAATTTATCTCCTTTGGTGTT
chr1	7086223	CAAGACAAAGACGACTGAGATATTGTGACATGCAGAACCGCT
chr1	7091423	AACGGTAAAGATTTAGGAAATGGTAAATTAACCCCACTGGTA
chr1	7092470	TCCCTACACACTATGCACCAATTTGATTTGAGTTGAGATAAA
chr1	7092548	AGGATTCCTTCATACATAGCAGTCTATAGCAAAAGTTTACAT
chr1	7092809	GTAAGTCTCACCCACGACTATCTAAATTCCACATTCCCGTGA
chr1	7092857	CATTTTGTGGAGTTGAGAGTGCATATAATGTGGAAAAGGAGA
chr1	7092911	CATAAATGCTCCAGTTGCTATGCCAAAATGATAACGATCTTG
chr1	7092995	CAAATCTTTGTAAATGGACCTTCAAGTAGCATTGAGACTGTT
chr1	7093064	GAGACCACATACCACTGCACCTTTGTTAAATCTTTATGGAGC
chr1	7093247	TATTCAGCAATTTAATTTGTCACTTAAAACTATCTCCCACCC
chr1	7093455	CGCCCTCCGCCCCAGCTCGACTCGTTGCCAACTCTAATAAGT
chr1	7093575	AACAATTAAACAAATATAACTAACTTTGATGCAGCCAGCTAT
chr1	7093659	TCTTTCTATGGTTGATCTTTATCTCACAGCAACATAAACACT
chr1	7093713	AAAGAAAACTTTGTTAACACTACTTCAACCCGAATCGATGCC
chr1	7093764	AATGCAACAATGAAACTTCAAACCACTTGTTCATTTCTTGTG
chr1	7093812	CCAAGAGAGTATGGGGAAAGATCTCAACTCTGACTGGGGATT
chr1	7093869	ATACAAGACCTTTGCTTCAATATATACCAAAATCGTTCCTCA
chr1	7093956	GGGACTATATGGAATGAACATGACAAATGAAGCTCCAAGGAT
chr1	7094052	TGGTCCCACAGAAACAAACTCAATAAAGACTACAACTCTTCA
chr1	7094758	AATTTGAATTCTCTATAAATTGGGTGACTTTTGGCCATTCGA
chr1	7094815	AATTTTATTCTGCGTTCATCCTTTCCATTCTCTTTGATTTCT
chr1	7095163	TCTTAATATATGTTGTATGAGCATTTGTTTAATTTATTATCA
chr1	7095378	AACAAATTAATCTATTATTTATGCTCATAGTAATCGATGTTT
chr1	7101529	TTTTCAGTTTGGTTCCTAACTTCAGGTCCTCCTTGGGCTTCC
chr1	7104896	TTTGGAAGAAAGATACGTTGAGGCCAAGAGATTAATAGGTTC
chr1	7105962	ATTTTAATTTGGTTAACTAACTATCAAGAGTAAGACGTAAAT
chr1	7110381	GATATATATAAGACACTTAACCTTATAAGACACTTAACCTTG
chr1	7111108	GCTTAATTTGCATATGAGACCCTCTGATTACACTATAATTTG
chr1	7134492	GTAGTGAAAACGAAAACGCCAAAACACCTCAACTTATCTTGC
chr1	7135340	CTTATCTTGTTGTTATGCTATATCTATTAGAGAGAGTTTGGG
chr1	7135606	CTCTTATTGGACTATGGAGCTTCTCTAATTATTCGGCCAATA
chr1	7135803	ACCTAATGAATATGTTCTGATGTACCTGCTGACTCAATTAAC
chr1	7139608	AAGTATTTGTGGCATCTACTCTCTAGTTTCTATTTGGTCATA
chr1	7153392	CAAGTATATTTGGATGTGAATATATGTACATTTAGAAAAGGA
chr1	7162200	CTAAAGAGAGTTATCTTCAAGTTTCCCCTCTAAGATTATTTA
chr1	7162266	GTATTTGATATATGGTTGTATCTGCGTAATACTGTAGATTTT
chr1	7162320	GCATGTTATGAGAAGAAGATTTTGATCAAGATATAATACTAA
chr1	7162518	TAATAAATACAAAAGCCGTTTATACATAATATAAAAGACATA
chr1	7171205	ATTTACAGTCATAGTATCGTGGAAAGTCCTCATATGAAAGTT
chr1	7183516	TTAATTTTGAACACTGTTAAGCAATGAGGTTCATAAAATTTA
chr1	7201980	AAGAACGTCTTCTGTCATCTAATTTAAAGGGCATATCAGTGT
chr1	7223348	CAAGACATGGAATTTCTCTTCTTCTCCTTCTTTCATCGACAT
chr1	7227735	TGGAGAGAAATCGATTAATAATATCAACGACGTGAGCTATAT
chr1	7236685	CTATGATGGTTGTTATTATCACTTTAGCTTTCAATTTTGATA
chr1	7243776	AAAGTACTTATCTGACAGACTCTCTCTATAGTGACTCTCGTA
chr1	7244083	AGTTGCTACTTGACTAATGTTATTACCAACGTCTTTAACATA
chr1	7247532	ATTTTACGGCTTATTAAAGAAAATTGACGATGTGGTGGATGG
chr1	7250119	TTAAAATATAGTACATACTTAAATAACTCAAATGATATTCTC
chr1	7250486	ATTTAGTAAGCCACATTTAGTAAATCCCAAGTGGTCAAACTT
chr1	7251296	TTAGATCCAAATTAAATGAATAGAACAGTATTAAAGCATTGC
chr1	7256463	ACTTGTAACCATAACTTTCTGAAGATTGAGAAACTAAAAGTT
chr1	7268885	AAAATATAATTTGTTGACATAAACACTATGGATAGATAAGAC
chr1	7268994	GTACAAACTTAATGTAGAGCTTGAAATTTGAATTCGAAATCT
chr1	7284765	ATTAAAAGTATAGAAATTTATTTGGAGAGGCATTAAGATAAG
chr1	7295752	GAGGTTGTCAAATGAAACTATAGATAGAATCATCCTCTAACA
chr1	7298343	GAATAACAACAAAAGGAGTGACTGAACTATTTATTGAGAATG
chr1	7302989	TTGATATTTCTGATTTTAATTTTACATGTGTTTCGAAAAGAT
chr1	7328351	GTGTATATCCTATATTCAACAATGTAAATTTAATTGGTAAAC
chr1	7329183	ATCGAACTAACTAACCACACAATGAATCAAAATGATAAAGAG
chr1	7336197	TTATTGTACATTCATTCAAATTTATAACAGTGGAATCCATGA
chr1	7337838	CTTTTGAAAGGACTATCGATTTTAACATATTTACTACTATTG
chr1	7341273	TTTTCCAATTTTCTAACCCGACTCAACTTTGAAGCACAATTC
chr1	7366446	TCTTTGGCTAAACCCAGAAAAGAGGAACACCGGAATGGATCA
chr1	7367660	CATCTTTTGTAATTATTAACCATATATGTTAATTCAACTATG
chr1	7376373	TTCAATAAAATCATAGAAATAACTCATTCGTTGGAACTATAT
chr1	7378976	TAATTATATTAATAAATATGACCGCAACCTCCAAGAGAAGTT
chr1	7380067	TCTGTTTCAGAGACATGAGAAGGCATAGTCACTTCATGTACT
chr1	7389328	AAGTTTTATTCCTAACATTTATTAATTAGTAATGATCAAATG
chr1	7391907	TGCTAAACAATTCCAGCATGAAATAGAGAGAATTTCTTATTA
chr1	7399723	CATTTGGGTTTTAATCATATCATATTTGTCGGTCTCCCTTCT
chr1	7402217	CCCATACATATAATAATAATAGGTTAGGTATAGGAAGAGGAT
chr1	7402843	GGCATCCACAACATATAACTATCTTAAGATTGGAATAATCAT
chr1	7403745	TTTTGTAATATTTAATAAAATCACACCCCATGAAGCTATGAT
chr1	7404697	TTCACATGAAAATAAGCTCAAAAGGAAGTTGACTCATATGAA
chr1	7409944	AAACAATTCAACAAATAAGTCACTATATTACCTTTAACAATG
chr1	7421393	ATGTTAAAAGCTCACCATCCTAAAGAGAACTAGTTGTGTGGG
chr1	7424887	AAAGCTGATGGTTTTATCTTGATTGGAAGATCAGTTTGTGAA
chr1	7431354	CAAATTATAATAATCTGCACAAACAGGGACTATAATAAACCA
chr1	7440696	AAACTTAATTTGTAAGAGAATCAATTATACACACTTTTACAT
chr1	7443715	CTTTAGGTTTCATTCATTTACACTCTAAAATTTAGGAGTATA
chr1	7443806	AACTTTGGATCATAAATTGAATTTTCTGTCCATTTAATGCTC
chr1	7471468	GTAGGGTTGTTTTCTTCTAGTATACCTATTAACTATGTCCTA
chr1	7473179	AAGTATTTAGCCAGGGATGAAAGTGTTAGGAGGTGTCAATAA
chr1	7476012	ACATATTATATGACAATTTATCAAAGCCAATAAATGAATTAT
chr1	7476060	ATACTTCTCATTATAGTTTAATGTTAACAAGGGGAAACTTTA
chr1	7476333	GAACATGGAGAGATATGACAAAGGATAGAAAATAGGGGAAAT
chr1	7476390	ATGGAGACCCTTGAGAATATAAGAAGAATGTGTTAGAGATGG
chr1	7476498	CAATGTCATGTATATCTTTTAACTGTATCACATTTTAGTTGT
chr1	7477320	GATAATTTAGATGGTTATAATTCAATTGTTAATAAGTGGAAA
chr1	7477526	TGTGCACTCGGACATCTTGGACACCATTTGATCCATGTTCAA
chr1	7481671	TTGTTAGTGCAGAGAAGTGGGATGGGAAAAGTGGTGGAACTG
chr1	7483731	TAATGCACAAGGTAAAAGAGTACACAAATATATCAATCATAG
chr1	7484154	AAAATTGATAGTATGAGGTGGCCGTATGTAAATTCAGTCTGT
chr1	7492942	ATAGTACTGCTGCTGGACAATAAACTAGATAGAGATGTTCAC
chr1	7494274	ACCCATGATGGTTACGACACTATTCCTATTAAATAAAGCTTT
chr1	7498000	AAATATGAATTTAAAATTGGTCTACGGACATCTCTCTTCGAC
chr1	7507666	ATATTGTGTCCAACATCTAAATAGAAATTTCTTCAATTTAGG
chr1	7513054	AGCCCGCTTTTAAGGTAGTGTTTGTTTGATTACTTAAGGGGT
chr1	7532309	AAAATAAATTATACCAAAATCTAGGAGGAGCTACAGAAAACA
chr1	7540004	ATATAAGGTATCAACATGAATCCAACTCAACTGACATTTTAA
chr1	7540594	GAAAGAGCAACATACGTCTTGTTATCTGAGGTTGTTTGAAGA
chr1	7547408	TCTTGTATTCTAATGAAATTATTATTCAGCTGAAGTGTTGGA
chr1	7548123	ATTTAACTCCCCAGATCTCAAAGTGCATGTTATCTATTGCTT
chr1	7563172	AATGTTAGAAATAAAATTGATTAGTATCCAAAATTGACAATA
chr1	7567144	CATCCAGAGTTCCATTAAGATGATCTGAAACCTTCGTAAGTA
chr1	7567210	CTTTCGAATATATACAGAATCCTAACATATTTGTGTAATGTA
chr1	7605012	TGAATATTCACAGACATATATTATAAGTCAAATTGACACGGT
chr1	7612732	GACGATGGAATTCAGCAATTATAATAGGTGGCTCCGACAACA
chr1	7615016	TTTAAATTAGTTGTAATGAATTGTAATTAAAACATGCGAGAA
chr1	7616267	AGATAGTATCTGGTCTTATGTTCAAACTCCTATAATGTAGTT
chr1	7651848	AAAGTAATAAATTTAATAGTCCTATTATTATTGTTCGATAAG
chr1	7652742	TTAAATTTAAGATACGTTAGAGGTATAGGTATAGATGCATAA
chr1	7658081	TTTTGAAAACTTTCTTTTACTTCAACTCACATTGTACGGTTT
chr1	7661759	ATAAATTGTAAGTGCAAATATTATTTTGGTCTGGTCAATATT
chr1	7663901	TGAAGGTTACTTTGTAAAATCTTGTTAGGATTAAAACTGTTT
chr1	7664097	TATATATAGTGTATAATATTATGGTATATTGTGTGCATCCTG
chr1	7677304	ATTATGATTCAACTTAATACATCTTTCTCCGTTTTCTTTGCT
chr1	7686604	AAAAGTTCTATTAGTTCTCTGTTAGTATTTAACACATACCTT
chr1	7705954	TAAAAGAAAACAATTTTATTCGACCAGACGTAAAATGAGAGA
chr1	7713832	AGACATGATTTTGATCTTTCTTGTACATTTAATAGTGGTGAG
chr1	7717872	ATATGTTACATTCTTAAAACCATCTATTTACAATATATATGC
chr1	7734585	AGAACAATTGTAAAATATGTTTGTAAATCTTAATGGAATAGC
chr1	7735719	TCCATGCTTTCAAGTAAGTTGTCGCCTGTCTGAATATCTAAT
chr1	7738747	TAGCTCTACAAGGTATATAAATTATTATCGACCAAGGTTAAA
chr1	7739227	TGTAAACTCATAAACACACAAGCAACGATAATAATCTCTCGA
chr1	7743840	TGCAAGCAAAATTTATTGTGGAATATTAGGATCTTAATATGA
chr1	7749884	AGTAAATTGCTTATATTATAATGCCAAATGTCCCACCAATCT
chr1	7754546	TCAATAACAATGCACCTACTATACTATACGTCTGCAGTCTTA
chr1	7762675	ATACTAAATTTGGAGGAGGATATGAACATCATTATCGTAATA
chr1	7763349	TAAACAACAAGCGTTTCTCTAATAATTATACTGTATACATCT
chr1	7772775	GGCACTCCTTCTCTTAGCTCGTCTTATGCTACAAATTATATT
chr1	7783065	CATATCAGCATTATATATAGTTATATACTTCCAAGGAGTTCC
chr1	7786434	ATCAATAAATAAAACATTATAGCGATAAACTTCATGAAACAG
chr1	7791090	ATTTATTGTTTTCTTTCAGATTTCAGATTTCACATTTCAATC
chr1	7792359	TAATTATTGGACAAAAGAATCGAGAATCAAGATGTGTTTGTT
chr1	7792528	TAGAGGTTTCTAGATTTGGTTTAATAAATTCATAGGTAAAGC
chr1	7798038	TTATCATTTAATTTAGTTTATCTTAAAGGAGGTGTAATTCTT
chr1	7821420	TAGCTTTCCTATCAGGTTGTGTCCATATGCTATGTTCCGGTG
chr1	7828915	ACTTATAAAGTGTAAATCTACAACCTCAAGCACCAGTGAACA
chr1	7832800	TTAAAATTAAAAGATGACGTATAAGTATAAGTAATGTTAGAT
chr1	7835011	AATTTACTTCATATAAATTGTAGCATTGTGTGATCTTATCAA
chr1	7837311	GAGTGTCAAACGACTTAAGCTTAAATGAGAATTTGCTTTGTG
chr1	7838849	AATTTGATATCTTTAAAGTTTGTATCATTTATAGACTGAACT
chr1	7841481	ACATTTTCATTAACACCTTTTCATTAATTCCAACATTCAATT
chr1	7852284	CACAAGTTCAATTTAAGTATGTAAGTGTGTGGTTTGATCGCT
chr1	7852442	TGTCATTCAATAAATAAAACCTTATGGAGCATTTTAACTTAC
chr1	7904010	TGGAAATCACTTTTATCATCCTTATACGACATGGGAGATTAT
chr1	7922345	AACCAAGTCTGATGTGTCAATCTTTTATTCCCAAAGTGATAT
chr1	7926601	TTGACGTTATAGGGCATGCTGTACCATTGAAAGTTTAAAGAA
chr1	7928130	ATACACACACACACACGCGTATATATTACCCTTAAATATATC
chr1	7938824	CAAAGGACTTGAAGATCATATATAAAGGAAGATACCACATGT
chr1	7941785	AGCTATGGTGTTATGATGAGGATTTAAATATTTGTGTCAATT
chr1	7942127	TATACAAATGATTGCATACTATTTAGTCCAGCACATTTTGAT
chr1	7942255	TCAATATCGATGTCAGTTTCTCTTATTTATGAATATGTCGAC
chr1	7944754	AAAGAGGGAAGAAAAGTTGTCACGAAATGTCAAAATACGAAT
chr1	7948443	GATAGAAATGACAATAGGGATTAGTTCAAACATGAAAGCTAA
chr1	7949042	CGAAGTTGAAAGATACAAATGAAGAGGTTTTGAGGGGCTGAA
chr1	7958559	CTGACATAGTTCTCCTTCAACAATTCCTCCCTTGAGTGACTT
chr1	7958610	CTTTTGGGATTTTCGATGTCCTGAAAGAACCAAATGTTTTGT
chr1	7958721	GAACCATCTGTTTGTTCACTGCCTGTTTGATAATGCTATTTG
chr1	7965132	TAATATACTTTATCATTATATAATATTTCTCCATATCCGTTT
chr1	7965213	TTTTCAAAATTCAATGATATAACCATGAAAACTAAAATCACT
chr1	7968826	GGCACATGTATGAGTTCAAATCTACACCCCATCATTTACTAC
chr1	7971173	ATTGTAATCTTGTAATATAGTAGATGATTCAAACTATAAATA
chr1	7971232	TATTTGGTATCATTGAAGTGGAGTAATTTATAGGAAAATATA
chr1	7971434	TTTCATGAAATAATAAAAGTAATCATTGGTCGGGGTAATTTG
chr1	7971512	TGCATTTCTATTTAATGTTTAATATCAAATACGACTCGTTTG
chr1	7971839	GGATATGGTTACCAATATAATTCTAAGTCCGATCAAGTTACC
chr1	7972053	TATAAAATATTTTGTTTAAAGTAGTATCATAAGATAAAGAAC
chr1	7974453	TAATAAATGTTGGGTGAACCTCTTGGCCATAGAAAGAATTTT
chr1	7975126	TCGTTTAAGCACACCAGTACTCGATCATTTTCTTAAGTCTTT
chr1	7987417	CAAACGAATTATTTGGATGTAGTTGGTGGATATTGATTCAAG
chr1	7993900	CAAATATCAATTTTACACAATGGAAGATTAGAGTAAATCAAT
chr1	7999543	GAAAAGAAACTTGCAATTAAAGTGATAATTAGAACAGGTCAT
chr1	8001962	CACGTGGCTCAAAGAACATCCTCTTTAAGACGTTCTTTTGTT
chr1	8002637	AAAATACACCACTTAGAGCATAACTATCCCAACCTGAGAAAC
chr1	8002888	TTACAAATATAAGATAATTTTACTCCATCGACCATCACAGAT
chr1	8006700	CTTCAAAGTTTAAATTAGAAATTCCTAAAACCATGTAATCAA
chr1	8010594	AATAATGTTATCAAACGAACCGTGAGAAGTACACCATGTTAG
chr1	8010819	CAATTTATTGTGTAGGGCATCATATCTGTGTTTTACTTATTT
chr1	8010905	TGTTTTACCACAATTTTAAAGTTGAATATGTTATAATTTTCG
chr1	8011104	TTTATTGTCTTTCATTGGAGTTATAAATTTAAATTCCAAACC
chr1	8013671	TATTTTAGATTCTACTAATAATAGAGACTGTTCGAGTGTATG
chr1	8016881	TAACTAAATACATAACATTTTCACTAACGGGTTTTCTTTCAT
chr1	8019296	AGATTAGTTAATAAGAATATAACTTGACCCACGTTAAAATCT
chr1	8021025	AAAAGGTTTGGTAATATTATTAATTGGTCTTTTCTTTTAGTC
chr1	8027855	TTACCAAACTTAGCTTCGGTAACCAATTCGTTTTATGTTCTT
chr1	8029832	AAAATAGCAATATAGTTTCTTATCTAAATTACTATCAACCCA
chr1	8040222	TGCTTATGTCCTAGCTTGAGTTTTAACTGTAGGCTACCTCTC
chr1	8045685	TGTTTCTTTGTATTATGATCATTGGACTCTCTTTTCATTTCA
chr1	8083702	AAATTAGAAATATTAGTTGCTAGTAAGAATGTCTTTAAATCC
chr1	8098607	AATATATAATAAAATTTTGGTAGTTATCAGTAGTGATTGACG
chr1	8102872	TCAGATGAACGTATGATGATAAAACACCTAGATCTTGTTGTT
chr1	8116238	TTTTCTTTGGTTAAATTTATAGTGTATGGATTGTATAAAGAT
chr1	8116295	ATAATATATAAAATTTGTAGGACCCCATATTTTGTGGTTAGG
chr1	8116352	TTTTGTGTGAGAATGAGAGAGATGCCATATAGAGAAGGGAAG
chr1	8124939	GAACCAACCAAATTAGCTCAAAATAAGTTAAGAAGATATATA
chr1	8129147	CACTCTTGGACCCAAATATGCCCTTTAGTACTCAGAGTGAAA
chr1	8129354	TGTATATATATATATGTGGGTCAATTTTCTTGGACTACCTTA
chr1	8129776	AACAGACATTTTCTACTTTGTATTAAACATATACATATGACC
chr1	8129882	TCTTATTTACTAAGCAATATTTAAATGGATAGAAAAGACTAT
chr1	8129948	CTTGTTTGTGAAATATAAATTGGGAAATTGATTGAAGTATAG
chr1	8130018	TATGTTAATATATATCATTGATCTCTTGGAGTCCATTTAAGA
chr1	8130108	AATAATATGAAACATAAATAGTCATGTGAGCTTACCAATAAT
chr1	8130173	CCCTCCCACTATAATAGCAATACTAAGTTGAAAAGTAATTGA
chr1	8135938	AATCCTTGATATTCGATACTCTATCATCTATCCTCAATACTT
chr1	8139315	CAAATAGGTTGGATAGAAAGGTTTAAGCCTTCCACCAAAGTA
chr1	8141075	GATACTTTTAGTTTATTGTAGTTCATTACCGTAAATATTTTG
chr1	8144294	AAATTATAAAATGGATAACTTAAAAGGAGCAATATCAAATAC
chr1	8144345	TTGGTTAAACTAGCTCACTCATACCAAGGAAACAAACAGACA
chr1	8144607	AATATCACATAGTTTGCAAAATTCGATAAGTCTATTCCTTAG
chr1	8144655	TATCGCATATCTTGGTCCTTTTCGCATATTATAGTAAATCGT
chr1	8148843	TGTTTGGGGTAAGTGTTATATGGGTAGGGTGTTATGATACGA
chr1	8157560	AAAGAGAAAGAGAAGTCAATGCACGTGAACAGCTGAATCATA
chr1	8157694	CTTCCGACCCCTATTACTCATTTAATAATTTATACAAACTGG
chr1	8159180	GAGGTTCCGAATTCAAATCTCCAGAGTGATACTATATTTAAG
chr1	8169602	AATTAGAGGCTCAATCATTCATGTTGCAATTGTTATACTACA
chr1	8170893	AGACTTGAGTTGTTGTAGTTAGGTTATAATTGTTTGTGTTTA
chr1	8174840	GTCAGTTGTATGTAGGAAATTTGTTAGCACCCTATTACACTC
chr1	8175643	GCGTAATGTAAGATGTCGAATGAATAATTATTAAGATAGAGG
chr1	8175693	ATAAATAACACATGATATGAGTACCAAATAACTAACAAGGTC
chr1	8175923	AATATGATAAATTTCACGCCGCAATAATTAAATTGACCTAAA
chr1	8176135	ACGAGAGAAAGTGAAAAGTGGGAGGGTGGAAGCGTGGTAAAT
chr1	8176407	AAACATAAGGAGAGATTGAAACATAAATATATTAGTGTATTA
chr1	8176690	ACTAAGCAAGAAAATGATTGGATAAAGAAGATTCTAATACAC
chr1	8188430	ATTATAGAGATTTTATAATTTATAGGGTCTTCAGTTCCGCTA
chr1	8195397	TAACAAATTCAGCCATGTTAGCATTTTCCAAAGGGTAATTAT
chr1	8195656	TGATTGAAGGTGTCTATGCTCCCACGTCCATTTCAAAATAGA
chr1	8220982	TGAAAATTGTTTAAATGAAATGAGTTTAAGTATTACAAATCG
chr1	8225578	GGAGTGGAATTTCAACTTAAGAATTTCATGCGGAGGAATAAT
chr1	8242163	TATCGAGATATTGTTTATATAGACGTTTATATAGACACTCAC
chr1	8259684	GAAATTAGTTGTCGACAAGCCTCTATGATGATAATTCAGAAC
chr1	8265259	GTCATGCCACCACTCATTGCCACCATTCATTGCCACCACTCA
chr1	8270631	TAATACAATGGTTAGTAAAGGATAATTTTATAACGAAATTTA
chr1	8270780	TCTACTACATAGAAACACAACCGTAGATTACTTACCACTAAA
chr1	8272393	AAATTTTAACTATTTAGTCATTAGATTAGATTTAAGATAATA
chr1	8272839	TTTACAAATTTATATTTAAGACTTCATGATTTAGACGACTTA
chr1	8272940	GAGTTTAGTTTTAATCAATTTTAGTTAAAAGGGTATACATAT
chr1	8272988	ATAACCAATTGATATGTGCGTCGATTTCATGTAATTTAACTA
chr1	8273039	ATTCATATCGTAAACTTTTATATCGATGATATATATACTCCT
chr1	8273224	ATAAGTGTATTATTGCCGGTTATTGTTAAGCTATATATACGT
chr1	8273272	GATTGTGATTGTGAGTTGTTAATTAAAGAAAGGTTGATTAGT
chr1	8273667	CATGAAGTATGTATTTTAACTACAAAGTTGTTTAATTGAGTT
chr1	8278353	ATGTTATTTTAATAAATACACCCATTAAATTGAACCATATGT
chr1	8286795	GGGACAAGGAGAGTAGAATAGTGAGAGTAAGAATTGTGAAGT
chr1	8289088	ATATAGTTCAATAACCCCGTTTTAAACAGTAATTAAATGAAC
chr1	8289252	TTCTTTAACTAATACTATATGCCTATGTGTACAATGATTTGA
chr1	8316226	TTTTCTACCATCTTCAAAATTGATATTAGCTGTATTGATTTT
chr1	8316279	ATTTGAATTTAACCATTCTTCATAGTTAGAATTATGCAACAA
chr1	8316608	GTTATTTATTGTTGAGTTACATAGTTCGTGTTTACATTGTAG
chr1	8317068	AAAACCAAATCGTTACCAAGCATGAAGTAAGTTTTCAATATT
chr1	8318378	TTGAGAGCAAACGACCAATCTAAAACATTCGATCACAAGTTC
chr1	8324917	AAAAGTTATGGAAGAGTTTTAGATTTTAAAGGGGTGTTTACG
chr1	8327858	TAATAAATCATTATCAACTCGGATAGACATTTCTCACTTTAG
chr1	8327909	TTAACTCTATCACTATCACTCTAAAATTTTCTATACCGATAA
chr1	8328068	AAATAGTTCAAATAATATTTATCTACGAGACTAAACACGTGC
chr1	8328309	TTTTCATTATCCATAATCTTAACGTTCCATTGATACATAAAG
chr1	8332360	CAAGATGGAAATCGTACAATAAGATGTTAGCAACTACGTAAA
chr1	8366072	AAATTTATTTTGTAGCGGTGGAATCGAGAAGTTTACTTTGTA
chr1	8373686	GAGTAGCGACTTGTTGCCGAAAATTTGTCTGGAGATTAGTCA
chr1	8377195	TTACAATAAGGATCTTTCAATTGGTGGAATGAAAAGGTCTTA
chr1	8389725	TCTAGTATAACCTAAATCGAATAATCTCATAGTAAATAAATT
chr1	8396031	GCAATTTAGCATATTAATTTCTGATAGGCCAAGTCCAAATCA
chr1	8396179	GAGTGCCATCTCTCCCCAAAGGTACCTAACTCCCCTTATTGA
chr1	8397706	TAACAATAATTAATGATTGCTTGGTCTTGATAGGTTCTCATA
chr1	8397790	AAAACCTATCAAATGGTCCGATTAGACTAGCCGATAGTTTGG
chr1	8397904	TAATCAACTAACTCGTGAACTTATGAAAGCTCCGTCACCTTT
chr1	8399168	AGAATATTTAAACTAGAATCATATTTCGTAAGTGAGCGACTA
chr1	8401928	TATAAATATTAATAAAATATTACGGTTAATGTCATGTGTCAT
chr1	8406749	TTTTCTTCGAACGTTTCAATAACCAACCATATTCTTACTCCT
chr1	8407303	CTTGGTTAAAGTTAAAATGTAGATTGGATATCGTTTGCATTT
chr1	8415395	GGTTGCCATACCGTTCCAACAAAACTGTCGCCAAGGTGTCCG
chr1	8425836	TATTTTGGATATTTAAAAGACTTTTCCACCGTCACTAAACAA
chr1	8427736	AAATAGTGAAATTTATTCGAATTCTATTGACATTAATAAAGA
chr1	8429811	TATAAGTGATAGACTTCTAATCACTAATACACCATAATTCTA
chr1	8438631	GGAGGATGAGTCACCTTTAGGAATAAAGAATACTATATAATA
chr1	8439716	TCCACTGCCTCTGTTACAAATGCTAGCTATTGTTTCGGAGTT
chr1	8440422	CTATGCAGAGAATTAGTATGAAACAGTCCCAGTGATAGTGTA
chr1	8457909	ACATAAAACATAAAACAACAATGTCATCAAACCGACTCTAAA
chr1	8458846	GTTGACAAATTTCAAGTTCCCTGCAAATTCTAGACATTAATT
chr1	8461058	CTAATTAGGTATGAGGTTCAAAGTCGCAGCTTCCATTCAATC
chr1	8466511	TACCTAAGAGTTAATTTTCTACGACTTGGCAATTAGGACATA
chr1	8491626	AATTATATTAATACCATGAAAGTCTAAGCATCTCTTAATAAT
chr1	8493867	AATAATGGAATTTCTTCTAGGGAGATCACAATTTTATGGCTT
chr1	8508478	TAAATATAAACTCCAACATTAGATTTTACGAGATCGAAAATA
chr1	8538415	ATATATATATCTCTGTGAAAAGGGTAGATGTTCAAATCTTTC
chr1	8543894	CGTGGTGGATATCAGTTTTCTCCTACCTCCCAACCTAGAAGG
chr1	8551421	CAAAATTCCGAACGAATGTGCTATAATTACTAATATCGATAT
chr1	8566953	ATCTCGCAAATTCTAGGTGTCGTTTTCTATATCTTGTAATAG
chr1	8567044	AAATAGCATCTAAATAACAAGTCTAGCTAAACTCATCCGAGA
chr1	8567194	AAAACACCTAAATAGCCATCTAAAACATGTCTAAATCCACAT
chr1	8567258	ATTTGAAGTTTGAAAGTTGTTAGCAAAATATTAGCAGATGTA
chr1	8567312	TTATAAACGTTGATTTGATCCACCTAATGTCTATATTTAGAG
chr1	8567363	TAAGCATGAGATAGATTACAAACTATAGTATTTAACATACAC
chr1	8567550	TTTTCTTTCTTCTCTCGTTGGTCAAGTCTTAGTTTCTTTTCT
chr1	8572535	CAATTTCTGTAGTAGTGACCTTTGATTAACATAATAACGGGT
chr1	8572982	ATGAAATAAATCAAAATTCCTTTCTGTTTTAAATTCCAGACA
chr1	8580113	GTTGGGCAAACTCAAGCTTAACATAAGACTAAGAGAACCAAA
chr1	8589465	TAAACATAAGTATACTTGCTTGTAAATCTTACGAGGTGAGTT
chr1	8591339	AAACTTACTTTGACACATAACAGAGATCAAACTACTCTTTAC
chr1	8598396	TTTCTTTGTTTGTGTGTTGAAACTAAATTATGATGGTTAATT
chr1	8603701	GAATGATTTCTCAACGTGGGATCCTAAAATACAATCGTGTAA
chr1	8605138	TTATACTTTGAAACTATAAATGACATTGAGAGATTTAAGTGT
chr1	8609888	TTTATTAGTAGTAGATAGTAACAAACATTTATCAAATGAACC
chr1	8609936	CCTTACTACAAACATACAGACATAAAGGAGAAGGTTGTAAAA
chr1	8609984	TCATGATCTACTCCTATGGTCAAATGGTTAAATGAGTGGAGG
chr1	8610041	TTTTCTTGAGTGTTGTCAGGTTCGTCTGGAATGCTCGTTGGG
chr1	8610160	AAGTGGGAGTAAATTTCAGTCTAAAATGGATTGGAAGACTAA
chr1	8610286	ACTTGAGTTCCTCCTAGGCCTACACTAAAGTTCATTGTTGAT
chr1	8610334	CACTTGCACCTTATATCTCGATATAGTGGATTATGTAACCTA
chr1	8610400	TTGTTTCTATAATTTATAGCCTAACACAAAATGCAACAACAA
chr1	8616115	ATTTGCTTGTGGTACCATAGAATTGTCTTTTATTAGAACTCA
chr1	8619821	ACTTAAATACTACTCAACAAATAATAGCAACACATAGTAATA
chr1	8621162	TCCTCTACCTCTTTCCCTTGCTTCTCTCTTGTAACTATAATT
chr1	8622507	TTTTCACACCATCTTTGATCACCATCATTTCTCCTTCTCTCA
chr1	8626411	AGAAAGAATAGACCTTGTATAGTTTTAGTTAGGGAGATTTAA
chr1	8632322	AAGTTAAGTAGAGTTATATGATAGTTATATTTTGTCAATTAA
chr1	8632499	TCTACTGACAGCTTCTTCACATTTAGAATGATACAAAGCTTT
chr1	8632607	GCGTTTGCTCCAATTTCTTACGCCATCCCATTTGCTCCAATT
chr1	8632762	CACAATTAGCAGATTTTGTTTATAGTTGAGATTTGATTTGAT
chr1	8632831	AAATTCTGTTGGCTTATCATATGCTTTAATTTTGGGGTTACT
chr1	8632897	ACTTTATTACATTATTTAAGTATTGAATCACTAAACATTAGG
chr1	8635390	CCCTTTTGGTTCAAGAGTGGACGCACCCATAGCCAAAGAGGA
chr1	8637452	GTTTGAGAGAAAAGAAAGCGAGTGTCATGAGGGAGTAAAAGG
chr1	8641539	AAATTTTAGTCTATAAATACCATTTCCAAATAGCGAAGAATA
chr1	8643501	CTAAGGGCATATTTATAAGGGCATCAAATTGTATTATATATG
chr1	8660939	TTGAAACAAACACAACGGACAAACACAACGGATAAATTTGAT
chr1	8665321	GAAACTAAAGGGCTTCTCCTCGTGACAACAGGCACTTACAAA
chr1	8667661	AGAGGACGTTGTTATAGGAGATGTTCATTGGAATGTTGTTGG
chr1	8668070	AATAATAGTTTATAGTGAAGAGTGAAGAAGTAGAATAGTTTG
chr1	8673886	ACTTGTTGGATCCCTCTTTCCCTAGTGACTGGTTATACCCAC
chr1	8690712	TTTCATATGCGTTGTTTATATCTTACCCACACATGAAAGGAT
chr1	8691448	AATTGGTTTTGAGATAAATCTTAGGGGTGTCCGTTCAAACAA
chr1	8691986	CAATAAGGCACAATTTTGAAGAGACATGTTGAGATGTAGAGA
chr1	8714480	ACCTCATTCCAATTATACCACTAGTCTTCACAGTTTAGTAAA
chr1	8730279	TAGTTCAGCCTGTAAATTGGTGAAACTTTGAGAATACCTATG
chr1	8759870	TTTTATATTTAGTAGCACGTCTTCTTTAATCATCTTAGAAAA
chr1	8764397	AACAAAAGAAAATAGAGACATTAACAGTACCAATTAATACAC
chr1	8779335	TTTCACTCAATACTCACTTTTAAATCAATACTCACTTTTAAA
chr1	8781349	AACACTCCTCAAACCAGCAAATCTAAAACTGAACTCCTAAAG
chr1	8826037	TCAATCTTTGATCAATTTGGAAGAAAAGGAACCTTGGGATTT
chr1	8833997	ATGGTTTCTATTGCCCATATCACCCCAAATATTTTACACATG
chr1	8835643	ATACTCACACTCGAGGCAAATTGATTAGACCATCACCAATCC
chr1	8859388	AAAAGAATTTAAGGGGTTGATGAAGGGGAAGGTGGCAGCAAG
chr1	8879589	TGTTAAAGACTACATATACTTGAATATAAGCAGTTACTCCTT
chr1	8893521	GTTCATCTAACATTTGTATATTCTTTAAAATAGAGATTTCGG
chr1	8899542	AATATAACTCTTAACTTAGTTCCACGACCATTATACCATAAT
chr1	8899661	CAAAATCGATAATTTGAGAATGACACCCACAATTTGATCCGT
chr1	8905237	TTGCTTGTAATAAGACACACAAAATTATTTAGTGCTGCGGTT
chr1	8910987	TTATATCAATTGAATTCCTAGACCACATAATTAAGTGAGAAT
chr1	8911711	CAAATGTTCTATTTTCGATCATTCTCTTTTATTATGTAATAA
chr1	8911847	ACGCAATAATTCAATGTGTTTGTGTAGATGGTATGTAAGTGA
chr1	8915006	GGAATTTCCACTAGCGCCCTTCAATAGATGAACAGTACCACA
chr1	8915123	AATAATAATATATCATACGACACAGGCAACAACACAAGGTTA
chr1	8915195	AAAATACTTCATTTATTACGAGAATCATAGATGCAAATGTTT
chr1	8915358	GCTTTTGGCTTTCTCTTCCCACATAGTGATTCCTTCAATTGA
chr1	8915436	TTTAGAGTGACTAGCGTTTCATGCCCTTTCTTCCGGCCTTTG
chr1	8915622	ATGTCAAACTTATCTCTTCAGAATGCTCAACCCGTCTAATTC
chr1	8915676	ATGACAAACATTTAATTTTCCTCGAAGTGTTGTCTAATCTTG
chr1	8925018	CATACCACCGGAGATATTTCTTCAAAGTTTCACTATCTAACT
chr1	8947531	GACTTAGTTCTATCAACTAGAGTACTTGGATTAGTTAATATT
chr1	8948830	AGTTAAAACATTGTATTTCGTACGTCTTAATCAAAACATACT
chr1	8952795	AATAACATAATAACATGTCTTATCGAAATAATTTGTTTCCAT
chr1	8953761	TCAAGTACATTAAGAGTAGAACTGAGCAATAACAATAGAATG
chr1	8962287	TTTAGCTCAACTACCACTTGTATGTACCTGGACAAAAGTTCT
chr1	8969074	ACGGGCTTGCTTGGATGTGCTTGCAAAACAAATCGACCGCGT
chr1	8971092	GGTCGCTGCAAAACCTTGGGGCCCTAACACGTTGAAGAGCGA
chr1	8982065	ATAATAAAACGTCATAATCTATCTATTACCTATTTATTAGTA
chr1	8991240	TCATCCAAGAGTTTCGTGCCTTTCGGGGTTCATTTGGAGCTG
chr1	9001780	TTTAACCTAAACTTTAATTTCCATCTAGAATTGAAAACAATA
chr1	9023234	ATTATTAACAGTCAATAATTCTTTTATTATAGTTAGGTTTGG
chr1	9024078	ATTTATAAAATATAGCATAGAGTAATTAATTAGGGTACAAAG
chr1	9024630	TTTCTTTTGCTTTATTATACACTTTCTATTGATGTTTTATCG
chr1	9037748	ACTTCACATATTCCCCATTGCCTCGACCAAGTAAAAGACTGA
chr1	9038930	TAGCCTCTACTTATTCATCTCACATAGACGTTGAACTTACTC
chr1	9050592	CAAAATTTTCAACATAAACATTGTACCTCACATTTACAAGTG
chr1	9050741	AAATACTATTCATATATTGATATAAAGGATGAATATTAAAAG
chr1	9053598	TGATCAGTTGTGAATTAAAAGTAAACTAAACAAGTCTTGGAC
chr1	9054262	ACATTTAATATTTCAATATGTTTCTCCTGTCCAATGTTACCA
chr1	9054886	AATTCAAGAAGCTCTCTAAGGCTAATTTGATTTGAACTTTAA
chr1	9063478	TCTCAGAAGATCCCTCCTTACAATTAAGTACGTAAAATACTA
chr1	9063561	TTTTCCTTGGGTTGCAGTATTTACTAATTTGTACTCACACAA
chr1	9065258	TTTTCTTGTTTTACTAACTTACAATCTGTACTAATTAAGATC
chr1	9065902	TAATAATAATAATTAACTTTTACATACATCAATCCCTAAGAA
chr1	9066508	ACAAGTCCATCACAAATAATACACTTGATATAATTGATACAT
chr1	9082225	TGCAGCTCGGCTAAAGAAGGTGGGTCCAAGGAGAGCTCGACT
chr1	9089284	ATCAATCATACACATCTAGTCGATAAGTCATCTCATTAATAT
chr1	9092668	TTTTATAAACATTTTAATCGACCAATATCTATATGTGTAATA
chr1	9098064	ATGACTTAGTTCTATCACGCCTAGCTACCAACCTTCCGACCC
chr1	9100615	TAAAGCAGCTCCATTGTCTCAGGTGTAAAGTGTGGAAGTTGT
chr1	9101698	AAGATGCTTGTTATCTTCGACTCTTGATATCGTGTTGTGGTG
chr1	9104851	ATCGCTCATCGCCGAGTTTTATTTGTCATTTATCAGTATGTT
chr1	9121251	CTCTATTTATAATGGAGTCCTCAACTGAAATCGTGGGCGTAG
chr1	9121299	GTAGAGACGCGACACTTTGTGGAAGACCGACTATTCAGGAGA
chr1	9124473	TTTCAACAAAAGATTCAATCTAACCAGTCTATAACCTCCTTG
chr1	9126848	ACTTGTCCTAAAGTGTCTAAAATTGATCAACTATAGGTATAT
chr1	9126974	TAAAGAGTTTAGTTATAATACAGTGTCTAAAATTTAACAATA
chr1	9129087	TATTATATGTTTTAAAGGAGCCATATGATATATGTGATACAA
chr1	9131138	GTGGACCATGTGATGTTTGATTTCAATCCATGTGCCATTTAC
chr1	9131225	TTGCTAGCCAAGTTAAGTTGCATAGTTCTAATCAATATAGAA
chr1	9131297	TAGAAGTTAATTATTCACTGCCCTATATTTCTCTACATCTTA
chr1	9131345	CTAGGTTGATTCAAATTGTCATCCCTTTTCATCATTTAGAAT
chr1	9131394	GTTTGATACTTAAGAAAATTTAATTAGCTTATCTATTTAAGT
chr1	9131953	TTAATAGTCATCAACCACTATCTACCCGACATCTACCAACTG
chr1	9132206	CAATCAATTTTAACATACTAACTCTTACTAGATCATACTTTA
chr1	9151182	TAATTTCTAACATCTACCACTTATATTACAGTTCTGCACAAA
chr1	9159477	TTTGGGGCGTTACACTTGTGCTAGAAATTCAGGATTCTTTAC
chr1	9159924	AATCACTAAATTTGCAACTAACATTATCTAGTACTAAACACC
chr1	9165396	TGAATGATACAAAATATAAAGTAGGTAAAGAGTATAGGTCTT
chr1	9173199	TTTAATATTAAAACATCCAACCATAATTCTCCAGCTCATCAC
chr1	9174135	TCGAAAGAATATTAACTCCTCAAGCACCTCTTACCATTTATT
chr1	9177312	AATCTCATGGATCTTCCTCTCTCCCTTGGGCCAGTGTGTTAT
chr1	9177419	ATATATATGAAGAGAGCGTAACATTTGGCTTTATGACCGTTC
chr1	9179427	AAAAGTTGATAGTAAACTAAAGTACGAAAAGTAGTTCCCACA
chr1	9180015	ATCAACTACCAACTTTATTACTTTTCGATTTTATAAGAGTTC
chr1	9180630	ATAATTTAATAATGAAACATTTTATCGGGTAGTCAATCATAC
chr1	9186010	AAGTTTATCAATGTTAAATCATCTAACTAATAAAGCTATCAT
chr1	9186137	CAATTGAACTTCTTAGACTCTAATATTATTTTATCACTGTGA
chr1	9188146	TCATGTCTGTGTGCTGCAATGCGAGCTGGTTCAGGAAGCGTT
chr1	9188560	AAAATATGGTGGAAGATGTGGCTGAGGAAGGAAAGCAAGCAA
chr1	9200038	TGACCAAATATTATAAGCGTGGTTAGAGACAAATTGAGACAA
chr1	9201743	CTCCTTTTCAAATCAAACATTTATGCATAATTCCTTTTGTGT
chr1	9203446	TGTTTCGCTATTGACAACAGCTACCATTACACTAACCATTTG
chr1	9207610	TTTGAAGAAGACGTTTTGAAAGAAAGATGCGATGAGAAGCTG
chr1	9209505	TTCATTTTATATTTTGTAACGATAATAAATGCGTGTAATCTT
chr1	9209700	CGTATACATTAAGGGTGTGTTGGGGAGGGAAAGAAAAGGGTT
chr1	9216422	AACAAACATGTACCTATTTCAACCATGGCAATGCGTCTAAAT
chr1	9223965	AATAAACAACCACAACCTATAAAACGAAAGATTAAATCACCA
chr1	9230095	ATTGTTAAAATCACATATAAAATAGTTTTCTCTATCCAACCC
chr1	9231740	GAGGTTGGTGAGTAGATGATGATTGGTCCCGAAATTCAGTCT
chr1	9263341	TTATCAATTGAATTAGGTTGAATTTTGGCTTTCCCTCCCTCA
chr1	9292406	AATCTTTATTATGATACATAAAATAAATATCGACAAAATGAA
chr1	9318599	GTTTAAAATATTTATATACGTATGGAAATGTAAATTGTTTGG
chr1	9319335	ATTATCCATTCACTCCATCCAGTCGAGTAGGTTGAAGTATTG
chr1	9319644	AGCTCCTCTAATCGATTCTCCAACAATGCACATTCCTTCCTT
chr1	9331043	AAACGTTACAAGTTTCAAAATGCTAAAACAAGATATTTGGAA
chr1	9333199	AAAACTTAATCATTGAGAGATAAGAAATTTTAATTATAATAC
chr1	9333267	TTATTAACTTTAACCATAGCATACAACACAAATTACGAGTAT
chr1	9333336	AAACTAAACGCCTTGTCAAACTGCTTCACCTAACAACTGCAT
chr1	9333423	AAACTTAAAATGTAATTCGATCAAAAGACTTAACGAGGTTTT
chr1	9333550	CTCAATTACATAACACACATTAGTCTAGCATCCTAATCTTTT
chr1	9335754	CATAACAATCATCTCCCTATGCTAAATTACCGTTAATAACTA
chr1	9351064	ATTTCTCCATCACACAAACCAATAGTATCTCCGGTCTTTTCT
chr1	9352237	TCTCACATTTATAAAAGAGAAACCACATCAGATGACGAAAAC
chr1	9352700	TTTCTTTTCCAATATATTGCTCATTATTATAACGAAACACCA
chr1	9356751	TTTGAACTTTTATATGTCTACCAATTTACACCTCTTTCAAAT
chr1	9358818	AAGCCACTCCCCGTACCTGTACCTGTCCCCGCTCCCTATCAC
chr1	9377431	TCACTAGTAATGAGGACATAAAGGAATGATGGGCCATACTCT
chr1	9381136	AAGACTTTGGGTTCAGTTATGCAGTACTCCTACATATGATTT
chr1	9391680	TCAACTTTCATGTGTAAGGTAAAGCAGTTGGTTGAAGGTACA
chr1	9443302	ATATCCAAAATATTTCAGTCAATACATAATTAATTACATCTA
chr1	9446854	TTGTCCATATAAATAGACTACATTTTGAACATTCTTTCCTCA
chr1	9457574	AAAATAGGCCTTCATTATTTGTAATTAGCTTGCTTATTGAGA
chr1	9457739	CCAAATTCGGGAGGGTCAAACTATCAGCAGTAAGACATCTGT
chr1	9464979	AGAATGATCTTACTTCTCCTAGAACATAACATCAATCAATAC
chr1	9465672	AAGAAACAAGAATATATTATAGAATAATTGTCAGACAGAAAA
chr1	9466033	TTGGGAAACGACAAGTAGAGAGGGCATTTCTTTCAAGGTTAC
chr1	9480609	GTTTTGGAACCAGACTTTGATATGCTTAGATTCGATGTTGGC
chr1	9495480	GGAAACTTTTGTACTAGTGAATCTTAATTGACTTAGGGAAAA
chr1	9495545	GGTTTAAACATTGTACATTATTATCAATAACACTTCAAGAGT
chr1	9495620	ACGAGGGGTTTGACAACTTGAGAAATTTAGGAGAGCTAGGTT
chr1	9495784	AATGTCCAACAACAAGATTGATACTAATTTAAGGGATTATAT
chr1	9524709	AATTCTAAAGGCTCTGTCACTCTAGTTACGTTACATACTTAT
chr1	9560971	TCTGATTAAGAGGAAGTATCTGTAGGGAGTGTCTCGTGCTTT
chr1	9565395	AATAATGCAAAGTAAACAAGGATAAAGTATTGAAATGTCGCT
chr1	9570789	TTCCTAAAAGTTTATCTTCAACAACGTAATCAACCTTTACAT
chr1	9571706	TGTTACCGTCAACAAACTATTAATCGGCCATACAATGCATAC
chr1	9574133	ATTATATTTGGTTAAATTATACAAAGTAGTCACAACATTGTA
chr1	9576710	AAGATCCGTGTGTCTCTACAAATTCACTTAAACTCTATGTGT
chr1	9577424	TTTCCTAGGAATCCTATAACAAAGTTTCCAATTATATCTATG
chr1	9579339	TGGACGATTCAATCCCATACACACTTTCATCAAACACACACT
chr1	9581151	ACAGAGGTTGTGTGATGAGTGTATCCAAATAGATGCCCAGAG
chr1	9583094	TGTTTCTACATGCACCTACCTAGAAAGAAAACTCATATGCCT
chr1	9586733	TAAACAATATATAATACAATTATCATTCCACTAATTAAAGAA
chr1	9592466	GTACAAGAATCGCAATTTTATAGTTTTCGTATATTTTAACAA
chr1	9601355	TTGCCAAACATCTAAAACTTGCCAATTCTAATTTATGAAACT
chr1	9612052	TCTATTACATAGACGAGCTCACAGTTCACACGGTTCATAGTA
chr1	9617142	CCAAAATAGGTTTTAGGAATTTATATCCATTTTATGCATTCA
chr1	9619009	TTGATTTTAAAACTTACAATAAAACATTACAATAACACCATG
chr1	9622264	AAATCTTCAAGTTTGATAAGACAGGAGGTGTTCTTTTCCACA
chr1	9623871	TTTCTAGTTTTAGAGTTGCTTTAAGATAATGAGATTAACTTA
chr1	9625377	TGTAAATATAAGGACATGATATGGTATATTGCATATGTTTCA
chr1	9627117	AAGATGGATTAAATCTCTCTCCTACCACATAATATATAAGTA
chr1	9655206	TGAGTTGAATATGAATTTATAGAATCATTATGTCCCTTTGGT
chr1	9658280	CTCATCGGAGGATTTTATAAGTTTGGTTGGTCAATGGATTAG
chr1	9663148	ATTGTGAAGTTGCATATTGAGCTCTTATGGATCTTAGGCAGT
chr1	9663451	CACATGGTTTACTATTTGCTACTTAATTAAATATGGCTAGAC
chr1	9673749	GCAGACAGTCACAGAAAGTTTTACTCCGAAGCTAGCTGGCAT
chr1	9690110	TTAACTCAATTATAATTAACTTGACTATAACAACCAACTTCT
chr1	9690161	ATATCTCTCTATTCTAGAAACCAATTATCATCTTCTCTTATA
chr1	9690209	TAATAGAAACTAATCAAGTATAACAAACAATAATGCAATCGA
chr1	9690486	CATCCAAGTACTCATTGATCTTACTGTTGGTAGTTTCGAAAG
chr1	9690568	ACACGTTATCAAAATTTTAACTCAACTAGACCACCTGAGATA
chr1	9690619	CATCTTGAAAACCTTATTGTATTAAGTAGCTCTCTCCCTTGC
chr1	9690701	TAAAATAATTAAATAACTGAACATCGTCCCCTTTCCCCATCC
chr1	9708652	ATAGCATCAACAGTTTGTACTATAGTGATAGCGTTAGTTGTT
chr1	9716871	TCTTTTGGCTATGTACAATTGTTCATTTATCAACCTACAAAA
chr1	9724129	TATATATGTGTGTGTCTTATTTATTTTATGCGAAAATTCTGC
chr1	9729572	ACGTATATTGTTGCGTCTCCATAATGCATGTTTATCAACGTA
chr1	9751031	TGTCGATGCTCTTAGACGTCAACATGTGGCTTTGTGTATGCT
chr1	9789775	TAAAAGCCACAAAATCTCCAATTTTCCTCCAAACTTCTTCGC
chr1	9791864	TAAGGATCTAGTAACATTCGGAAAGATTTCGTTGTTGTAAAA
chr1	9805753	GATATCTATATAACATACTTTTGTGTCTAGCATATAGTTATC
chr1	9819650	TTCTTGTCGTTCATCAACTTGAAAACATAAAGTCCTTATTGT
chr1	9821050	TTAACCCATAAATGAGATATTCTTTCCATGTTAAATCTCCCA
chr1	9822123	TCAGGTTGGTTTGTTTAAATCGGTGCTAAATTTGATTCTTCT
chr1	9848506	CATAAGATCCTTATATTTAACTTGATTCTGTTGTCCCAAAGC
chr1	9855040	ACGATGATTACATGCGTAGTTGATTGAAGATACTATCCTCTT
chr1	9856549	TCCTTGATTGCTCCTACATCCAAACAACAAAGGAAATGCCAA
chr1	9867694	TGTAGCGAAACCTTCCAACTAACCACTTTATCACATGAACAA
chr1	9869371	TATAATAGTTGGTTATTTTATTTGATGATGGATATGTTATAC
chr1	9869419	CATTTATATAGTTGGACAAGTAGAATATTTACAGGAAGAGAT
chr1	9869531	AAAATAACAAAAGAGAAACAAACAACCTAATACACACCCTTA
chr1	9869600	TCTTTTCATGCACAAAATGGTAGTCAATTTTAGTATGCTTTG
chr1	9869650	AAACACATATATTACACATTAATTGACAAATCTAGTATAAGT
chr1	9869716	GATATTCAGTGTTTGTGGAAGAGTGAGATACCGTTGGCTACC
chr1	9869764	CAAATCAGTATATAGGAGTGAATTCGAGGAAAACAACATAGC
chr1	9869812	TAGAGCGGTGATCTACAGTATCGTTAGCCCAATCAACATCAG
chr1	9877379	GAGATTACGAGGAATGAGAGTCTTCAATGGTATGTATTCCTT
chr1	9880488	ATTTTCAAATATGTGTAAGAACCCTTCCTCCTCCAAATGTTG
chr1	9891375	ATAAACATACACATTTAATTGTCAAAGACTATTTATTCGGCA
chr1	9891519	AAATTCAATCAATATAGGTATAAGAGAGGGTATAAGAGAGCG
chr1	9904739	CTAAATTTCAATCCAACATTTCCCAGTTAGAGACTTACAAAA
chr1	9917259	CAATTATGATGGGTTAAGGTAGTAAATGATCTCTCTGCGTTA
chr1	9917307	AAAAGAAACCAAAGCTTATTTCAATACATATCTCATGCATGA
chr1	9917385	AGACTTTCTTTATGTCCCTATCTAATTTAATATAGATTATTA
chr1	9917538	CCTTTTGTCTCTCTTTGGATATAAACCTATTATTATGTTGCA
chr1	9917610	TTTTAAACTCTTAGATCATCTCTTTTGATAAGGACAAATTGC
chr1	9941212	AAACCAACGTCACATTCAACTAGCATTCAATTCCATAATTAA
chr1	9941263	ATCTAGAAAGCACTTAAGATATATTAGGCAAACAAGCTTCAA
chr1	9960169	CATTGTTATATGTCATAATTCTAAAGATAATCATGTTTATTT
chr1	9968891	TAATGTTCTTACAACACATAGCATTATATAAATAACATGCTT
chr1	9969368	GGAATGTTAAATTTGGAATGTTAAATCATTTATGCAAACATT
chr1	9974168	ATCTCTTCAGATGATTGCGCTAGAGACTACAAGTATATGGTC
chr1	9983745	GATTTAGGGGTTGAGCCAGCCTTAAGTTTTAGGGGTAAGATT
chr1	9983794	TAATTGAGAACATATAATAAAAGACAATTCACTCATACATGC
chr1	9983926	AGCTTAATGTTGAACCATAGTCAGTATTTAGCTTAATGTTGA
chr1	9985293	CTCTACAGGTGCATCTAGATAAGAAGAATCCCTATTTCAATT
chr1	9985473	ACCATATTTGCAATAATATACTGAATGAAGGTGATATGAGCT
chr1	9996992	TTCTTCTTCACTTGAACATGCTATATTCATTTTATACTTTCT
chr1	9997054	AAAATGTAACGTCTTCATTCTCAATAGTCAAGGAAGTTGGGT
chr1	10003198	TGTAAAATCTTATCATGATTGAGATTGTTTTCGATTGAAATA
chr1	10010692	ATTGAGGTTAATGTTTTATAAAGACTAATACTACAATAGAGT
chr1	10022941	TCACATAGTTATATATATGGTATTATTCAACATTGCCATAAA
chr1	10023623	GTAGCTATGGTAATAAACTACAAAACTAGCTAACATATTTGT
chr1	10023866	ATCTGGATGAAGATCACCTAGACTAGTTACATGGATGATGAT
chr1	10023914	GATTGGTCGCTTGATAGGTGGTCATTGGATAGAATGTCTAAA
chr1	10024017	ATGCCTAGATTGTTCAATTATAATATGCAAGACAACAACTTA
chr1	10024114	AATTCTTAATATTGTTATATTGCCTTGAGGATAAAACAACCT
chr1	10024162	TGATAGGAGTTGCATCAGTATCAGTCAGAATACAACACTAGT
chr1	10025273	GAAACAAATTTACTTATGGCTAAGCGTGTTAGAAATAATAAA
chr1	10027557	TTTTCTAAATTGCAAAAGTTATGATAGGAAATTAGGGTATGA
chr1	10028847	CAACACCGTGTGCCATATTGGGATTCCTCCGATTCCTTGTAG
chr1	10030213	ATATATATGCTATCATAAACTACCCTCAATTTGATTAGTTCA
chr1	10030458	ATTTTAGTTGTTGATATTTTAGTTATAGATATGGAATTGTTT
chr1	10041121	GTGTTTGTGTTTGGTTCATGATAATTTGAGAATCTGAGAAAT
chr1	10041349	AAAATTGTTCCTCTAATTTGCATGCTCATATTTAACTGTATT
chr1	10045344	ACCAAAAGAAACAAACAAATCTCTTTATATCCAACAACTCTT
chr1	10062966	AATTGATTTGAGTAACTTCATAATCACTTTCTTCCCATCTTT
chr1	10071135	CACGTGTATGCTTCATATTTAATTTCATGCTTAATTCTTAAC
chr1	10071956	TATTAGACAAAATTTAAACATTAATAGAGTGGTATAACTTGT
chr1	10079782	AAACATGAAAATCTAAAGGCTTGATATAAGGTATGATTCATG
chr1	10081926	CGTATCATTGTTGTACGTTGTCATTGTAATAAATCATCGCTT
chr1	10082065	ACAACTTTCCTAGATTTATAAAACTAAATACACTTAAGAGAC
chr1	10090254	TAAACTAATATTTTCAATTGTTAAGACCAAACTATGAATAAT
chr1	10090482	TATATTTGAAAATGACTCTTTACATTAAGATCATATTTATGT
chr1	10091145	ATTTAATTTGATATATAGTAAAGTAAACAATATATATACAAT
chr1	10095515	TGATCGTCAAAATTTACAAAGCAAAGTCTTCCAATGGACAGT
chr1	10098724	GCAAAATGTTAGATTTCATACATCAAAACTATTCGGACAAAA
chr1	10099020	AAGGAGTGGAATAAGGAGGAATAAGATGTTATTATTAACTCT
chr1	10101467	AAAACCTATCCTGCTTCTACCTTTCTGTTATGTCTCTGCCAA
chr1	10103075	CATGAATTTAATTTAGATTTAAACTTGATTCCAACCTCATCG
chr1	10109502	ATATCTATACGTTCAAACATTGGTCCCCTTCTTCAAATGAAT
chr1	10132624	AGGATCACTCGCACGATTATGATGATTTCTACTTACCACTCA
chr1	10132862	GAGGATCTCATTTTGCATTTTCTTCGTTAGTTTGGAGTGTTT
chr1	10134751	CAATGTCTATCATCTACTAACACAATAATATTAAGAAGTGTA
chr1	10141952	CCCGATTGGTCCCTCCCATTCATTATAGAAACTGATGCATCT
chr1	10143057	ATTTGAGGTGTTTATGTAATGAGCAACCGAACAAATGGAATA
chr1	10143960	TTTCCCAGCCTTTACTATTTTCTTGAATTTCCATCTTTGAAC
chr1	10150373	TCAAATCGCTATTTATATTAACTTTTACGATAACTTTTGGAA
chr1	10161013	TTTTATCTTACTAATGAGTTGACAGGTGTAGTTCATGTTGCA
chr1	10168987	AATATTGTTTAGCCTAAGTTTTAAGCTTGATTTCAATAGTTA
chr1	10192430	AAACTAGATGAGAACAACTAAGGGTAAGGGTAACTAGTTTGA
chr1	10192559	ATTTAAATTGTTTGTGTTCTCGTATAGTCTATAGATTATAAT
chr1	10192804	GATACACATTGATTTAAGCAAAGATCAGGAGGTCAAGCTGGA
chr1	10193068	TCTTTCATCGACCTTGTTTCTTTCACATCAAGCTTTAATTTT
chr1	10193146	CTTTGTGTTCTCAGTAGTTTCTAAAGTGTTGAAGAAAACCAA
chr1	10193194	TGTTGTGGTGTTGTTGTGATTAGGAAACCATATCAATGAAAA
chr1	10193242	GTGTTGAGGTGAAGGAGGTTGGATGCTAAAAGAATGTGAGAA
chr1	10193291	CATGAAGAGTTTTGACTAAGTAGAAGAAGTTGGGTGTGATGA
chr1	10193375	CATGTTTAGGTGGCTAAGGGATAGTGTTGTGTTTGAGTGGAC
chr1	10194783	TAACTTAAAGTGATAAGACAAAACCTTGAATACTTTTCTTAC
chr1	10229527	TTTATATATTTATGCCGGCACAAGATTTATACACAGGGAGAC
chr1	10233033	AAGTATTCTCAATAAGGAGGAGTTTGTGTTCTTATGTTCTTT
chr1	10234569	AACCTAGAGACATATGGAAAGGAGTAGCAGTTTCGGCGTCTG
chr1	10235811	GGTTTAACAATATCACCAACGACAATGTATCATAGTTTCCTA
chr1	10249855	TTGGTATTGATATTGTCACCAAAAGTTTATTTTGTTGTAGCT
chr1	10249930	TAACATGTCTTAAATTCATATGTTTGTCAAATTTATATATCT
chr1	10250077	CCACAGGGATGTAGTGAAATAAAACTTGAAACCAAAGAGAAG
chr1	10250675	TATGTGAATTCATTTAACATATAAGTATTGCAATAAAGATCA
chr1	10250738	CACATGGAGCTGGTTATCTAGGTTTGAAATTTGGCTTGTCAC
chr1	10252994	AAATTAGAAAACTTGAGTCTGAATTACTAAGATTCTTGAGGT
chr1	10254069	TTTCAAAAGGATGGTCTTGTAATCAGAAACGTAGAGAAAATT
chr1	10256556	AAAATTTCCAATGAATAAGCCTTTTAATAATGTTAACGACTT
chr1	10257081	AGAGAAAGTTCATCCCCTACCATTTGCTCCCTCACAGATAGG
chr1	10258944	TATGAAAGAAGACTTCAACCAAAATCACCTAAAACAGAGGCT
chr1	10259858	GTTAGAACAACTTGTACCAGAAGATAGAGGATAGAGGATGCA
chr1	10261098	AAATTTCTGTAAAATTAAAGTATATCCATAAATATATCCATC
chr1	10261182	AAACTCACCAAATTTCAAAACCTTAACTGTTTGTAAGCCCTG
chr1	10288983	AAATCTCGTGCGAACAGTCACTCAACCACTACCCAGAACATT
chr1	10289384	CCATAAAATGCACGTATATATTAGGATTAAGCACTTGGATTA
chr1	10298048	ATTTTGAGAATTCCATCAACGTTATTAATGTAAAATGAAATG
chr1	10301863	GCAAAAGTGAGAAATTGAAAAGCAGATTACCGTCTTATTAGC
chr1	10308182	CTTCCCCAGGTTACCAGGCGTTCAAGTCAAAGCTAGGAAAGG
chr1	10308248	GCGTTAGCCAGACGGTTAAAGTTGAAGGAGCGACACTAGGCA
chr1	10308356	AGTAATAAAAGAAGTCCTATTTGATATATAGCATTGTGTGTT
chr1	10308440	GAAGCTAAGTTCATCATTCTAAGTTGAGCGTTTTATCATGAG
chr1	10308533	ACATGATGTGTCTTTATGATCTAAGCCCCTCAGTAGTAGTTC
chr1	10308755	TCATATATGATCCTACAATTTTGAAAATTCGTTTGGACATAT
chr1	10322839	TTTAAACTCATATTTGAACCACGTGAACCTCATAATTTCTTT
chr1	10323573	TCCTAGAGAAGATAATTACTATAATCCAACAAACTTTAGTAA
chr1	10324668	ATTTTATAATAATGTAAAATGTTCCAACTGTCATGAAGATTT
chr1	10324784	TTGATGCATGCCTTTTACTTTCTTAACCTTCATGTAAAGCAA
chr1	10327572	TCACATAACAGTTGATATCATTAGTAATCAGATGGCAATTTG
chr1	10328110	GGCTAAAGTAATGGATTGTGTTGTTGTAGATAAAATGAGGTA
chr1	10330166	TCTTTAAAACAAATATGTACTATCACCATTTTCTTTAAAATT
chr1	10335059	AAGTGCTCCTTATATTAATTGTACTATATACACTTTAACATG
chr1	10343262	TCTCAATTTCCCTATCAATCTCATCGTACGTGGGTTCAATAA
chr1	10357117	TTTCTTCTAGTTACTCTTTCTCCTCTCCCTCAACTTGACCAT
chr1	10357165	GCTAGATTTCCCTCGACTTTCCACCCTCAATTGCATCCTCCT
chr1	10357213	GCCTCATTTCGTTCCATTTTCCCTTGTTTCCTCCTATTCAAA
chr1	10357308	ATATAAACGAAATTCAATCTTAACCTAGAAAAGAATATGGAA
chr1	10357474	AACAATTGTGTGTTAAATGGTCACCATGATCTCATATCTAGT
chr1	10357653	CTTATACTCATTATTTGATCTATGGATTTGGGCCTTTAAAGC
chr1	10357923	TTGCTCCAAATTTATTACCCACACTCCTCAATTTATTACGTG
chr1	10357986	ATCACTATATATATGTGTGTGTCGTTCTCCTCGGATAAGCAC
chr1	10358034	ATTTAGAAACATTACTTCCAAAATTCTCTAGAAAAGTTCCTG
chr1	10358425	CCACTAGACCAACTCATAAGGGTTATAATTGTCATCTCAATC
chr1	10358557	AAACACTAATTTCAAATCTCAATGCATTTTATTCTAACTATT
chr1	10358605	GGAGAGTAATTAGATGAGTTTGAATAAGAGATGAGAGATATG
chr1	10358653	CAATATAATAAACAGTCTTTAATTATTAGGAAACAAACTGTG
chr1	10358719	CGGCCATTAATGATTCATCTTCTTAAAGGTTAAATTTGGCCA
chr1	10358802	TTGAATCTAAGTTTCAAGAGTTGGACCACGTTTAAATTGTGC
chr1	10358880	GCATTTCCTTTAGGTGGATCTTTTCTATTTCATGTTCTTAAA
chr1	10358928	TCTTGATCATTTATGCTTATGAGAAAATACATGATTATTTGG
chr1	10359036	GGTACCAGTTCAAGCAGTGATCGGAAACTTTGGTGAAGGAAT
chr1	10359160	AATAATAATTGATATTCGATCTAATATTTAGTTGATAACTAG
chr1	10359236	TTACCAAATACATTTTCAACCATGGATTAATCTATCACAAAA
chr1	10359284	CAAGTACACACTGATCCATTCAAGTTGCATTGTCCTGAAATG
chr1	10359350	GCATGGCTACTAATGAACATTTTGTAATAACTGGTGCAATTC
chr1	10359398	TTTTATTTCCTCAACGACGGGGCTATTGATGAACCTTTGGCT
chr1	10359763	TTTTGCAATTATAAGTGTATGTAAGTTCTAGAATTTCTTAAA
chr1	10359815	TTGTGGGATGGTCAAGTCTTCCTCATATTGGTGATGAATGAT
chr1	10359863	GAATGAATAAGCTATAGATTTTGGAAATTGCACTATATTTGA
chr1	10359935	TGATGTTTTCCTCAAATCATAGTGTGTCCCCAAACAATAAGA
chr1	10360019	TTTTGCTTTAGATGAGTATATCTTCGAGTCTAGTAATTTGAT
chr1	10360100	AGGCCCCTTACTTGCTAATCAATTGAAGTGAGAACCCCTTTG
chr1	10360339	TTTATGTAATTGGATGTTCAGTGGGAGCACTCAGTATTTGGA
chr1	10360465	TTTATACACTTCGATTAACTCTTAATGGAGCTTCATCTGCAG
chr1	10360682	ACGTTGGTGGGTGATGGCGTGTTTTGTGATTCAGATTTACAG
chr1	10361497	ATATTTCACCTAATTCATGTCTTTATTTTGTATACCTCTAAA
chr1	10361548	CATTTTGACAGAGTTATGCTTCAAGTTAACATGATTGGCACA
chr1	10371530	TTCCTTAACATAAACTTACCATCTTTTCCTAATTTTCTCATC
chr1	10392634	AAGGTAAATATTATATCAATTCGAATTTTGGAAGTTTATGAC
chr1	10392705	TATATTTTACGCCTTTTATATAATTACTCTATGTTTTAGATG
chr1	10403033	TTGGTTTGAAAATTTATGGAACGTTGTTTTAGACTATTTGAG
chr1	10407911	AAGTTCTAACACTTAACTTCAAATTGATTTAACTACCCTACA
chr1	10425596	AAAATCCAATGGTTCAATCGACTGCTAAATTACCGACAATGA
chr1	10429635	AACAAAGATAACATGGCACTACACGACTGCTGCAAACGGGAA
chr1	10435833	TATATTTTAAAATTATCTAGATAAGTATGTAAAAGAGATATG
chr1	10436141	GTACCAAACATGTACATCACTACATCTATACTTATTACAAAC
chr1	10442283	AGAGATAGAGAATTGAAGTTTGATAGGAATTAATGGCAATCA
chr1	10442436	ACATATGATATTATTTGTTCTCTTTGGATAAGACTGTCTATC
chr1	10445081	GTAAACATTTGGTGCTATCTTTTACAATTTCCCTAGTTGAAA
chr1	10451551	GTAACCATATTCCAGTCTTTTGAGCATTATTTCCGTTTAGTT
chr1	10456034	ATATATATGCTATTAAATGTACTTTGTTCTATATCTTTAATT
chr1	10464814	GTCATCAAAATTTAGAAGTCCTTAAACCAAAAGTGTTAGGCA
chr1	10478985	AAGAAACTTAAACCAACCTTCGTCATCTGCTTCTTCAGTCGT
chr1	10480938	TTTTGCAATCTTAATCAGTTCGAAAATACCATATTTAGTTAA
chr1	10481413	TTTCTAAATATGTTGATTGAGTTTGTAATTGTTAATCTTAGC
chr1	10484154	CTACTCAAAGGCGGCTGCTGAAGGTGTGATCAAAGTGATTGT
chr1	10486923	TTAGGGATTTGTTGATCTGATAGTTGATGGCGCCTTATTGAT
chr1	10488457	TTTATATCAAAGTGTAGATATCAACGAGAAGAAAGAGACTCA
chr1	10490431	TTCGTACGTTAAGAAGATTTAGGAAATTGATCATGGACTATA
chr1	10494701	TATATGTCAGTTGTGTTCAAAGTATTGCATATTGATATATAT
chr1	10509975	GTGATACTTTTGATAGACTTAATCACTTACTAGACTTCACTT
chr1	10517837	ATATTGAGAGTTGGAACAGTTGGGATCCATCAAATCCTTTAT
chr1	10537414	CAGTGCGATTTTAAAATTGTAGTAACGATAAAATTTTGCGGA
chr1	10553999	TTTTGGTAAAATGAGAAAACTGTATATAGAGTTACATACAAG
chr1	10668596	CCCCTTTCGTTTGCTTGTTGTGATTGTGCTAAGTAGGCTTGT
chr1	10668686	TTGTTCAATGGAGGGTTGTACCTGAGCACAAAACTACATGGG
chr1	10679521	TACACGTAAATGAAAACATCTGGGGAGAAAAGAATTACGGAG
chr1	10681350	CAATTCATAGAGTAAGTAATAACATTAAGCAATAATAAAATT
chr1	10681523	AATCATTATTTGTTCTATCAACTAATTGCATATAGACAAAGT
chr1	10681663	ATGTACACAAAATGCTATAGTTCGAATATTTTACATCAGTGA
chr1	10716468	AAATTAAACATTTTAGAATACGAAGCAAGTTGAAACCTAGTT
chr1	10725245	AAAATAAAATAACCTATATGCTCTTGTCAAAGTATCAAACAC
chr1	10729296	AAAGGCCCACATGTATTAAATCATTTTAAGCCGTGGTATTTC
chr1	10835540	TATTTTAATTAAGATTTGAGTCTCCATCCTCTATCTCATATA
chr1	10836768	AAAATAATATAAAGTCAAAATGAACAACAGCAAATAAACAAT
chr1	10848927	TTATGAAATTTTAAAGTCAATAGGGTCAACTTATTTGGCTAA
chr1	10874622	AAAGTTGAACATACCATTTTCCTAAATCAAGTTTAATTTCAT
chr1	10891373	ATTGAAAATTGAAAATATCCCAACCTAAATATCCCATTCCTA
chr1	10891743	AAAACTATGAAATTCTAGGTGGGTGTGGATGTGCTTGTTCCT
chr1	10908421	GAATAGATTCTATAGGATCGTCTCTACAATCTGGAAACCATT
chr1	10909540	TTTCCAAACAACTAATGGCATGAAAAGGAAATGAAATAAGCA
chr1	10916219	CTATGGTTGTAAGGCTCCTAACAGTCTTGCTTTGATTGCTCC
chr1	10916363	ACCTGAAGTGGTAGTGTGGTAGTGTTCATAGAGAAGTCAATC
chr1	10920515	CCAATTGATTTAAGAACTTGGGCTTTAAATTTTATACCTACG
chr1	10928040	TATGGGTTTTCGCTATGGATTTTCACTGAATATGTGTTTTCT
chr1	10931453	TCTATACATGAATGTCAGTGTCTATCCTGATGCTTCATACTC
chr1	10934072	ATTTAAACATCTAATAATAGCTATAATTCACAACTTTATAGT
chr1	10934909	ATCGTCGTCATATGAAACCTCGTCGTTGTTGTCTGAGCTCGT
chr1	10955976	TGAGAATAACCTTCCTTGTTACTTTGAATCTCGTCCCGTGAT
chr1	10962549	ATTTTGTTACTTCTATCTACTGGTGTTAGGGTTTGGGCATTG
chr1	10964803	AAGAAATGTTTGAGCTGAATGTATCTGATTTATCAATAATTT
chr1	10965801	GTTAAAGTATGTTTCTTTAACTCTTAGTTGTCAGTAAGTTTC
chr1	10965960	CTTAAATAGTTGTTAAGTGAAATTATTGGTGTGCCATGGTTT
chr1	10966034	AAGTAAGAAAGGTTAAAGAAAAGTTGGTTAGGTGTTTGTGTT
chr1	10966082	AAAGAGAGGTTAGTAAAATGGAAAAGAGACTAAGTATCAAAC
chr1	10966210	TTTTGAAGATAGACTAGAAGACCAACCATATCATGAAAACCT
chr1	10966270	ACAATGGAAGGTTGTTAGGCGTTTGAGGAGTATATATGAGGC
chr1	10966331	CTTTAAAATATATTATACGACCATGATAGTTGCTAGGTATTT
chr1	10966421	GCAAAGGCCATGTAAAATATATCATGTAGCTAAGAGAGGTTC
chr1	10966532	GTATGAGGTGTTAAAAGTTGGGCATTCAAGGTTCATTTTAAA
chr1	10966658	GCTTTTGATGACATCTATGATGTTACTAGTTGGAGGTAGGCG
chr1	10966719	TTGATGGTGGTGTTTAGAGGTGACCTTTTATCTCTTAAGAGC
chr1	10966767	AGTTATCGTGGGTGGTCTAAGAAATTAGGTCTCGTTTGGATG
chr1	10966815	ATTACTGGGGATTGTTGGGTTTAGTTTTCAGTAGAGTGGGTC
chr1	10966899	AGTTGAGTGTTCCTTGGTCTTGTTTGCTTTGGTCAGGTAGGG
chr1	10966950	GGCATTCCTTTTATGTCTGGCTTGTTATTAGGGGTAAGGTAT
chr1	10967115	TTATTCATGCTATGGTTTCCTCTAATTATGTAGTTAGGTAGG
chr1	10967190	TTGGGTGGGATGTCAAGATGAAGTTCTGGTGTGGCTTATGTT
chr1	10967289	CTAGGGAGGCCTTTGTTATCTTTCAGTTCATCCATGCCTATG
chr1	10967555	AAGTTCATTCTTGATTGCTTTGATTTTAGGTTGTTGTGGGGT
chr1	10967758	AATTCCAATTATTTATTAAAGCTTTTGACGAAACAGTATAGA
chr1	10968899	GTCATCACCTTTGGAGCTGTAAACCCAATTTTATTACAAATT
chr1	10985776	ATTTATTTTCATCTTATTTCATCTATATTGATCTATCTTCGG
chr1	10990938	TACGGAATTCCAAACAAGATTGAAGATAGAGAGTTCATCGCA
chr1	10997182	CTGGTTAGATGAAGCGTGTGAAACTCTCAGAGATTTTGGTCT
chr1	11009886	TATATCACCAACACTTAGAATAACATGAATATCGCTATCGGC
chr1	11048102	GATAATTTCAAAAGAAAGATGTTGACAGCACGACCCTCTATT
chr1	11049782	TCGTTGAATATAGGTTATTCTTTTATTTGAGAAGATGAAGTT
chr1	11054556	ACTTTTAAAATATTTAAAATGCGCTCTGCTACGAAGATTTTG
chr1	11063040	AAAAGATCATATGTATTCTATTATTTCGCTCTTTGATATGTA
chr1	11063437	TGAAATGAAGAAAACAGGTATGATTCAAACAAATATCATGTG
chr1	11063485	ATTTGTAAATAGGCATGATAACCTTTTGCTTGAAAATTTAAC
chr1	11065089	ATTATAAATATATAGACTTTCTATCACGCTAAATAGTTTTAA
chr1	11070288	ACATTGGAAAATGTTATAAAATACTTTTGTAGCACCGTAAAA
chr1	11073529	GCAAAATTGAAGTGCTAATAATTGCCACCCAACACAATTTCT
chr1	11090118	AAAATAATTACAACATTAACTTCTGGCCACATTCTGTTACAA
chr1	11094189	CTAGTAGTTATATGTAAATTTTAAAGACTTCTAACATAATTT
chr1	11097828	TTTTCTGGTGCTACACTCAATTACATTAAAGAGAGAGGGCCA
chr1	11121118	CCAAACAAAATAGTTTCTAGCTAACAGTAACTCATTAAATAG
chr1	11130940	CTTAGAGGTTGAATCGAGAAAGGTAGACCAGTACGATCTCAT
chr1	11132105	TTTAACTACTCCCTTTTATGCATAATAACAACTTAAACCTAG
chr1	11137906	ATGGCTTTCATGCTCCCCACTTTATCCTCTCTTATGTGACTA
chr1	11164469	AAAATTTTAAAATATGAGCTCTATAACCTTCCGAGAGTGCAA
chr1	11165023	ATGTTAGAGCAAACCACCAAGAACTAACCTTTTAGGAATGCA
chr1	11168410	AATAATTTGAAATGATCCATGTAAACAGAAAAGACCAAAACA
chr1	11178743	AATTGTGCCATTACCGTAGTTGAGTTGAGTTGTGTAATTGTC
chr1	11182055	ATCACTGTCAATATCTTCTTCAGTTCCATTATCAGTATTTAT
chr1	11182348	TTTTCCTTCTTCGTCATTTTATGCATTGTTATCTTCATCAGT
chr1	11182546	TACATAAATAAACGATCATGTAGCATATGTAACGATAGTGTA
chr1	11182671	TGTGCTTTTGGTGTTTCTAAATTAGTCACGCACATGTCGTTG
chr1	11199778	ACCACATTTTACCCAAGATAACTAAAATTCCAACTCTAAAAT
chr1	11199874	AAGCACATCAATGAACACTATTACCTCTTATTTTGTATATTA
chr1	11205472	TGAGCATGTCAATTTCATTTGTAACAAACAGGTGCATACTTA
chr1	11233140	TTGGAGAAGTGTAAAGCAAGGGGTTATGGTCAATAGCAGTGC
chr1	11244322	TTAATTTTGTTCTCTTTTCTCTAAGAATATGTGTTGAAACCA
chr1	11253199	TGTTTCTTGTTTAACTTGGAAATTGTTTGTAATTAGTTGCTT
chr1	11256755	TAGCGGGCTACCTTGTTTAGACGGTTTGGTTTTAGTTGGTAT
chr1	11261271	TGAATTAATTTGTAAAATAGATGCTCACAAGTTCATCAAAGT
chr1	11261440	ACATTTGATAGCTCTATGATCACTGTCTCGAAAATTAGTGCT
chr1	11263854	TCGGAAAGTAGATGGTTCAAGGAAAGAAATACCAGTATCCAT
chr1	11272599	TTTGACCAGTTCCGATGTAACTTATATAGATGTTAGGAAACT
chr1	11272666	TTTCCCGATGAAGTATTGAGAAACGTCGAAAGAAAGGAATTC
chr1	11272719	TGTTACACCTTCCCCGACACCATTCAGAAAACGTCAGAAATG
chr1	11272772	TTTAAAATATTTAGCAACAACGTTAGGGGAAAGGAAACAACT
chr1	11272820	TATGTTTCCTTCCCTCGACGCGCATTCAATAATATTAGAATA
chr1	11272868	ACTTATTCTCGACGTTATTAGTAATGTGTCGGATTTTGTTTT
chr1	11300729	CTTAAGCTAGTTTTAAGAGATGAGAAGAGGCAGTGACAATGA
chr1	11308151	AATGGCCCACTAGATTTCGAACCTGCTACCTACACGTTACTA
chr1	11637326	TGGACAAGCAAAATAGGAAAACTTACTTGCAGACATAGTAGT
chr1	11637901	GTTAAGTACTCAAGAGCAATTAACTCCTAATACTTACTTTAT
chr1	11647560	ATGTATTTTAATAAATTTTGGATGACCTAGCTTGGAGCCCAA
chr1	11647626	GACGAGCTACTTAGTCCTATATTTGTCGATGATTAATTCAAA
chr1	11647868	CATTAAAATTTCTTAAACATAGTTTTAGGGAGGCGGTCATTT
chr1	11659673	AACTCTTGGACTATATGCTATGCTCTCTATTGAAGGTGAAGA
chr1	11666243	TGTTTACTAGCATCGTAGGGAGTTTTCACTGGTAAATTCTCA
chr1	11666755	GGCTCTAATAGTGGTTTTGAGTAATCAATACATTGCTTTTGA
chr1	11667071	TTTCTACTATAAAGGTGCTAGGAAATATGATCTGAAACTTTT
chr1	11668378	CATTTCCTTTCTCAATTACTTTTGTAGTGGTTGTGTTTCCCA
chr1	11677090	CTAAAATTTTGTAATTACATCTTTACTTGAGGGTCTAATTGA
chr1	11677201	GTTGTGCCAATGGTTACTGAAGATGTTTTCCTGTTAATTGAA
chr1	11677303	TTCTAAGAAAATTAATATGCACTTTTCCCTTGAGCCTAGGTG
chr1	11677351	TACTTTTCCTAAATTAATATGTAAGTGAATGTGAATTGAATA
chr1	11677438	AACAACTTAGTTTATGCTTATTCTCATGAAACCCAATGAAAC
chr1	11677486	ATTATCTCAAAGTTACAAACATGCCATAAACACTAGACATCA
chr1	11724385	TGATATTCCTAAAATAACTATTCTTAAATAACTATTCATAGA
chr1	11727142	AATGGACTGTAGAAGGACCTATCACAAGCAGCTTTGGTTATC
chr1	11735983	AACCACCACCACCTATCAGTCTCAACCGTCTATGATACTATG
chr1	11736866	AGGAACCTTGGGCCACATTGTCATTGTCAACTTTCATTCCAC
chr1	11760424	GGCTATCGTAATAAGCTCTATAAAATAAACACTAGAATATTT
chr1	11764004	GGCAAGCAAAGTTGAGTTTCATGTAATTTTATACTAAAACTT
chr1	11792448	TCATGATTTTGGAAATAGACTATGACTCATATTGATATATTA
chr1	11792523	TGTATAGAGTAAACAAAAGGGGTATGACACAATACTACCAAA
chr1	11792571	CAGGTTACATTGTCCAACGCAACACACACAAACACATAATCA
chr1	11819558	CATATGAAGTATTTTAACGTGGAACTATGATATCTTAAATAT
chr1	11824667	AATAGTTATGAGTTTATGTTACTACAACTTAGATGCATGCAA
chr1	11839139	CTCAAACTTCATCCACCTTTATGTTTACACAGTTTATTCAAA
chr1	11909758	CAATTAAGTTTACTATTGAAGCTGCTTATCGTTGGGAGTCCG
chr1	11910847	ATTTACTCCTTTGTTACGGTTTTAGCTTGTGGATATTGAGGA
chr1	11990551	GACATGTGAGTGGAGGCATTTTGAAATAGTCACTTTTACTTA
chr1	12009167	CTAAGACTAGTTATATTCCTACATGCTACCCTTGTTCATGAA
chr1	12009227	CTCTCCTGAGCCATGTTTTCAAAGTTCCCAAGACTGATTGCA
chr1	12009312	TGCCCTAAATGCAAAAGCAAACCTAGCCGACTGGAGCCTAAG
chr1	12009740	ATATTAAATACATTAACCAATAGACTCTCAAGTTTGTTTGGG
chr1	12009813	TAATAAATGTGTCTTTTCCACCCTTTAATGTCTCCATTGCTC
chr1	12009968	TGTGATCAACCAAACAAGTTCAGCTCATTTTAGTCCTCATCT
chr1	12010016	TTGATTCAGTTCAGTCCAACGTGAAACTAACCTATTTGCACA
chr1	12010070	TTTCATACTCGTTTGCTCCTATCCTTGTTATCCATACCCTTG
chr1	12010171	ACATCTATCATCAATCATTTGTTGTGTCTCAGAGCATCACTG
chr1	12010243	TGTCTCATTCATTCACCTCTCTCTTCTTAGAAGTAAAATCTG
chr1	12010312	TAGGTACTAATGAATCTTACATTTGAGGAGCAACAACTTCTT
chr1	12010387	CTGTTCCTGCAATAGTAACATCTGTCGTCCTTTTGTATATGG
chr1	12010471	TTGTTTTGTAATTTTCTTCCTCGTATAATTTATCTGCAACAA
chr1	12010519	GAATTTAGATGATTGTTTCTACATTTGCACTTTGTATAGTTT
chr1	12010606	TTTTATTTTAGAGCATGCGTGTAAATACCATTGAAAACTAAG
chr1	12010712	TTACTATTGTACTATGTTTGATAATTTGTTCAAGAATTCCCG
chr1	12010882	TTAGTCAGACGTGATGAAACATTTTCATTCTATTTAAAGGAG
chr1	12010987	TTGGCCACTGAATATTGTGTTCTTTTAGCCAAATGGAGTTGG
chr1	12011071	GCTTATACATACAAGTGGAAAGAAACTCATTTGTTTTCTTTA
chr1	12011119	TATCTTTGTTTGGTTTAAAGGCCCTTGGTCCCAAATCATGAA
chr1	12011167	CCTTCGTTTCAGAGAAATGGTACTTAATACATAGTTAGAGTG
chr1	12011215	GGAGATGAAACCCAATTCTTAAAGGACAAATGGTTGATGGAC
chr1	12011440	AGGGTTGACGTGTTTGTGTGATGGCTAGAAAATGATGGCTCA
chr1	12011521	CAAATAGCTTTGGAGAGGCAACAGTCAGATCTTATTTTGAAG
chr1	12011761	CCATTTGGCAATTAGTTTCAAAGGTCATCAGTTGTATGGTTG
chr1	12011836	CCTCCTTTGTTGGCCGTTGTTTAAAAGAAATTTAGAATCTCT
chr1	12011890	ACTAAGGTTTGGCAACTCTTTATTCTTCTACTTGGTCCTTCA
chr1	12012118	GACAACTTGTGCTGTAAATGTCTAGGAACACCTAAACTCAAC
chr1	12012166	CTATGAGGGACCGTGAGCTTGATTTGTAGATTTTACATCGGA
chr1	12012229	AACAAACCTATTTTCCATCTGAGTTGGTATTTAGATTTGTTT
chr1	12012277	CTTCCATACCCGAGGACCAAGAGATTAAATGCTTGCAAATTG
chr1	12012421	TGCCACTTATCTAGTAATTAATTTTCTATAGATTCCTTTGAC
chr1	12012472	CGGATTGTCATGTGAGATTACATATCATTGATTTAGACCAAC
chr1	12012528	GAGATTAACATTGATTAGATAGCATAACAAAGTTTAGTAATT
chr1	12013204	AAAAGTATAATGGTATGATTTATTGAGTCTAATTAACCTAAC
chr1	12013326	AATGTTAATACCTTCAGTTGCATATCCATATACTCAACTCGC
chr1	12013398	CAATATGTTGCTTTTGTTTCGAAGGAGCCTCGTATTTTCTAA
chr1	12013474	TTCTAATTGGAAAATTATTCCCCTCATTCTTCACTTCTGATT
chr1	12014432	ATAGGCAAGAATCGAATTTAGAAGGTCGTGGTTTTGAAGGGG
chr1	12014564	AACGTGGGTGGGGTGTATATTATGATTGCATAGAGAGGTGTG
chr1	12014673	TAATATTTGAAAGAAAATGAGGATTGATGTAAATGCAATTAA
chr1	12014790	GTGGACATCCGAAGTTAAAAGCATATTTTGTAATAAAACAAC
chr1	12014898	CATCCGGGCATTCTCTTCCTCCTCAACTCATTTACCAACCGC
chr1	12015108	GTTAAATAACAATCCTACAAGTATCTTAAATACAATCACACA
chr1	12015159	AGGGGTTTTAACTACTATGGCCTAAAATGGTGTACCCTATTA
chr1	12015217	TTTCCAAAATTTTCAGAAATGGGTTAATGTTTTACACCAATA
chr1	12015332	TGAAAGTCAACCATGATTCAGATTTGCATTTATTACAATCAT
chr1	12015430	TATAAGAATATGATGATAATTAGAAACTACTTGATACTTAAC
chr1	12015478	TGAAAGGTCCTACAGAATTGATCATCATAGATTACTTAGTAA
chr1	12015671	CAATAACATTGATAATCAGTGGTAATCATATGGCAATCCGAT
chr1	12015746	ACTATTTGAATGATCACGAATAAGTAAGACAATTTTAGTAGA
chr1	12015992	AAATCTCTGCAGTTGGTAAAAGTGGTGGGGATTTGTTTCCAA
chr1	12016080	TTTGTTTAGATTTGTTTCATTTTATTCGATATCACGTTTTAG
chr1	12016205	TTATCTTGCTTTGAACAATATCAACAAACTTCAATTCTGTTC
chr1	12016443	TATATTTGCAAGAATTACATATTGAAGGATTGGACAACATGC
chr1	12017043	AAAATGCTCATGCTTCTATCACAGTTATTGATGAAGTATTAG
chr1	12017265	CAAAGGTTGAGGGACAAGGGAAAATTATCCTTAAATTGACTT
chr1	12017772	CTATAAAAGGACTTCATATCTACTAAGTGATATCTACTAAGT
chr1	12017820	AGGCCTGAATGGGTCAAAACATAGCGGAAAGGGCTAGTCTTT
chr1	12017876	AAGTTCTTCGTCTTCTTCGGTGAATCTTGTAAGTGAGAGTTT
chr1	12018141	ATAGAAAGTCTAGCTTATAATGTTCATCGAGTTGGTTGAGCT
chr1	12018235	GTAGCAAAGATATAACCAACATGCGTAAAGAGGAGTTCGGAG
chr1	12018617	CCACGTGTTTTGGAGTTGTTGCTAATGTGGGGTTGCATTGGG
chr1	12018809	AGAGGTCTGAACGTATAAATCCTAGGGCTCTATAACATTTTC
chr1	12019751	TTATTTGTTGTCTTCGATTTAGGTCTGTATTAAACTTTTAGA
chr1	12019875	CTACATTGTCGTGTTTGTTTTCTATACATACTTTGTTGATAT
chr1	12019926	TAATGTAGTCATAAATTGAATAGTGTTAATATCCACATCAGC
chr1	12019980	TTAAATAAGCATTCATCCCTAAATTAATTTATGATTACTTTT
chr1	12020093	TCATGAATTTACTTTTCACTATTCTTTTGTTGAGACTAGCAT
chr1	12020212	AAAATCTCAATGCCTTATGTACACAAAATATCTCCGAAACTT
chr1	12020260	TGGCTTAAGGAAAAGTGAATGTTAATACTGCGTATATTTGGA
chr1	12020488	TTTCTGAATGTTCTAAATGACCATGGGCTTCTATTAAGGAGA
chr1	12020539	ACTCTGTCCTTCTCCTTCGAATCTTTTATTTTCTTTACGTTG
chr1	12020626	TTTTCATTAGTTCTTTTGGATGTGCTGTTTGTTCCTTGACCT
chr1	12020742	TTGACCTCAACAAACTCACCTAGTCAATCTAAGCCTAATTCA
chr1	12020793	GACACCAATACCATTTAGATGCTAATAATTCAAATCATTAGA
chr1	12020909	TGCCAACAAAAGAACAAATTAATCAACTTTCTCTTTCCAATG
chr1	12020965	TTTTCTTCTTCTTTCTTCTACTCTATAATGAATGTAGCCATG
chr1	12021064	TCACATTTTCCCACATCACATATAAATAAACACCCTCATTTC
chr1	12021129	TCATCAAAATTCCCAAAACACATTATATTATCCACAAAGATC
chr1	12118876	GTATTTCCCCTAACAGCCCTAAGTTTTATGTTTTGAATGCAC
chr1	12122479	TGAAATTAAAATTCCTGTCAGGGCAACGTAAGGGATTATGGA
chr1	12129586	CTCTTGCCATTTTGTTCCACAGTGACCGAAAATTAGAAGTCG
chr1	12154544	ATGTTGGAGTGTGATTTCCGAACGCAAAACAGTAGAGTCATT
chr1	12232266	GAAACAGCCCACATTTCAGAAGCCCACATTTGAGACGAATGA
chr1	12232364	GAAGTTTACACAATGTTCGAATCACTAGAAAGGTATTCTGAT
chr1	12396523	ATGTCAGAATGCATATATCTCGTAGTGTAGCCTGAGATCCAT
chr1	12474075	AACTATCATGACTACCCACACCACAAGACTCCACTTATCCTC
chr1	12474934	AGCTTTTACAAGATTAGCAAACACCCAAGCTCACCAAACCTT
chr1	12555392	GGATGCTGTAGTTGGTAGTAGTAGTTGAGTACACAATTAAAC
chr1	12557109	TTTTGAAAGAATGAAAGCGCTTCGAGTTTTGTCTGTGGAAAC
chr1	12577568	GTTGAACTGAACCTTCCCTTATCTTAACTTAACAAGCCCTAT
chr1	12701429	CGTCGGTTGGTTCATGCGTCACGTCCCTCTCTTCTCTTCTCG
chr1	12701596	TGTAACGCCGTGTCTCTCCTGCCAGATCTGCAACGCCGGTCC
chr1	13232593	ATATATATATGTTTCCAGTAGAGCCCACATATACATTTAATT
chr1	13260409	GTCTTTATAGGAAACAATATAGTGTAATTATCCTAGTCCGTT
chr1	13262092	TAACATATATCTTAACACATTATATTCTTAACATACATCTTA
chr1	13262140	AGCTAATGAAGTGATTATACCAATCTCAAACTTTCCCATAAC
chr1	13266725	ATTTGCATAAAATAATATGAACAACTCTAATCTAGAATAACA
chr1	13276389	AAAGAAGAAAGGAGTGGATAGAAGATGGATAAGAAAGGATGG
chr1	13280197	TTGTGAATCTGTCATTACGTACATCATGTTTGTGCCTTAGTT
chr1	13283319	AAAGTTGAAGGTTGAAAATGAGTAAGATATATTGTTGTAAGT
chr1	13285022	TTCTACTTTCTTTCCCGCATTACCCTCCACTACTCCAAGTAT
chr1	13300034	CCGACTTCAATTGGTTGGTTTGTGCTATATTATGAACGAAGC
chr1	13322806	TTTTGTTTCGTTTTAACATTTGGTGATCATATCTGTCTTGTT
chr1	13328403	AATTAAAATATAACTTTAATGAGCCTTTTACCTAGGACTAAA
chr1	13329035	ATATAATTAGATTAGCGTATTTAATGACTTAAGATTAATATG
chr1	13329090	CAATCAATTTGGATGAGAGGTTGAATTTATTAAAAGAAGTAA
chr1	13329435	GATCTCAAAATTGTGTGATTTATCTGTTAACTTACTTTATAC
chr1	13354658	TTATATATATCAACTTTCGTCAAACTACTGCAACAGAGTTTA
chr1	13356001	TAGAAAACTAAAAGCATACAAACAGACTAATAGTTCCTTTGG
chr1	13369871	AGTTCTTAGTTTATTGGCCTCCTAATTCCACATTTAAGAATC
chr1	13394397	GATTACAAAATCTTTGAAGGACTCAGAACATAACACGCCAAT
chr1	13456178	TATTTAGAATATGATAAATTATCCATCGATCGACTATTCTTA
chr1	13497435	CCACGCTAACCTTAACACTCCTCTACTTCCTCCTTTACCCCT
chr1	13610437	AATAATACATTATTTCTATGAATAGTTTCAGGTACACGAGGT
chr1	13651717	ACCTATCTCCCTTCTAAAATGTCAAGAAAGCTATGAGAATTT
chr1	13728388	CAATTAAACTCTATTCACCTCATACCCGTTGAACATCATTGA
chr1	13730246	TATATCATATTCTTAAAATGAATTTCTCTACTTAAAATTGCT
chr1	13762761	CCACTTTTGTACTACTGGTCACTCGTCAATTTGTGCGCCACC
chr1	13787760	ACGGTAATGATCGTATATAAAGGAAGACAAGTATCATAAGTA
chr1	13789572	TCTTTAAATATTTAAGGAAGCTAACTCATAATTAAAAGATAT
chr1	13805163	TCTCTTATATGTGATTGTACCTTGATTCAGTCTTGACCTCGG
chr1	13806871	ACTAACTTTTCCACAAATATAAACCATATTGTAATTGAGGGT
chr1	13809434	CTAATATATAAATATAAAACGATAATTGACCTCCATCTTTTA
chr1	13813624	GTCGCATCAGGATACAGTTTTCCCGACATCCTCCACAAACGT
chr1	13820659	CAATTAATTTTGTAAACCCTATTAAATTTTGAAAGCATTACC
chr1	13824623	ACTTCCCAATTATTATTCTTAATCACTTTACTTATCATATAT
chr1	13881797	AGATGCATAAATCAGTAACGTTGCCTATGGATCCCAATCTAA
chr1	13881854	AAGTAAAATTCATTGTTGACGAGGATATCACTTGCTACACAA
chr1	13881929	TCGTTCAGATATTTGTTTTGTTGTCCATCGCCTTAGTCGGTT
chr1	13881992	TCATTTAGATACCACACGCCACTTGTTGAAATACTTGAAGAG
chr1	13882046	AGGCGTCTTGATCAAACCAGTTGCTACTTTTCACCTAATAGC
chr1	13909115	CTTTTCCTATAATAAAGGTCTGATATCCAAAATTCATTCTAC
chr1	13910161	AATCTTTGAAATAAGAAAGTAACACTTCTTTATCACTGAATG
chr1	13910562	GGCTATTCGTCTCTTGTATTAATGTTGTAGTTCGTCCGTATT
chr1	13916258	TATTGTAATAAAATAGCAAAATGGTTACTTCTAATAAAAGAC
chr1	13967715	AAAATACGATATCTACAGTCCCCTAGAAGAAGTTTGATCACT
chr1	13969200	TCCCAAGAGTTAAAAGACTTCCTAATTCCTGAAAATTGAAGC
chr1	13988122	ATAAATCCAGTTGAGTTCAATAAATCCACTTGAGTTCGATTT
chr1	13990641	ATATTATGAATGTAGATATCTATGGCCTATGTTACCAGTTGT
chr1	14040564	AAATGAAATGAGAAAGCATTAGGATTCAACCACTCGCATAAA
chr1	14057007	CTTGCGGATGGGATAGAGCATTATCTCCACTTCTTTAGGCAA
chr1	14057132	GTAAATCTCCTTAAATTACTTTTGTCTAAGATCATTCACTAC
chr1	14057247	TTTCTTATATGAACTCCTATTAGCTTAAGTAGAGGAATATCC
chr1	14057395	AATTTTCCATGCAAAGGTTCATAAGGAGTTTATTAAGAGGGT
chr1	14057763	TCAAAACCCAAGTAAACATCTAGAAAATCATCCAACTATCAC
chr1	14057811	ATAATAATTTTCTTCCATAACTTAGGCAATTCTAGAAGGGCA
chr1	14058066	ACCAATATCATTTATGCCAGACACGAGAGACATTATCAATAA
chr1	14058114	AAATCATTAAAATTCAAAGAGGTGTACACATTTTATCCCTAT
chr1	14058529	CAAATAATTTCAATGTTGATCTTTGGTCGCATACTTGTTTGG
chr1	14059049	CCATAAGATTTTCCTACTTTCAATAGTTTTGTCCATCTTGAG
chr1	14059204	TTTCACAACTATCATGCCTCCAAGAAATCTAACTTATATCAA
chr1	14059360	TTTCACTTAATTAAACATTTGTATTTCTTCTTAGCACATACA
chr1	14059443	AAATTTTCAGAATAGATTCATCAATAGAAAAGAGGTTCTAGA
chr1	14059627	AGATGATTTGAGGAGAGGACCAATTGTTTTCTTTCATATGAC
chr1	14059773	TTTATGAATGTTTGTTACTTACGCTGAAAGATAAGCAATGTA
chr1	14059986	GTGATCTTTGCTTTCTTTGATCGCCGTTAACCTTGCTTCCCA
chr1	14060055	TTTACTAGACATTTTCGGATCTGGTATAAACTTTTACAGACC
chr1	14060240	TGAGCGGAAGAACACATGACAAACACACTCAAGGCACAATAC
chr1	14060294	CTTAGGCATTAACATGAACATTTTACAACAACCCTTAATTTA
chr1	14060485	TCTAGAAGTAGATTGACTCAACAACAGCCAATTACCTAAGTC
chr1	14060548	GAAATTTAAAATTTCAAGTTATGGCAACCTGCTCTTACCAAG
chr1	14060793	AAAATAATAGAAAAGAGTTAAGAGAAGGACACCGCTAATTTT
chr1	14061028	AGAAAACTTCTCTAAAGACGTGGTACTACAATTTGAAGCTCA
chr1	14061115	GAAAGTAATACAAAATTGGAAGGCTTTAGAGGAATAACAATG
chr1	14061622	CAATATTTTCTTTCATTTGACTGTTCGATTTGGGTGATCTTT
chr1	14062052	AGGACGAATGGCCAAAACTGAGGATTCATTGTATGCTTTAAT
chr1	14062118	ATGGACAAAAGAATTGGGCTAGATTGGATAGGATGTGGCTCA
chr1	14062166	GTTTATATGCATCAAACCTAGTCTTATCCACAATGAACGATG
chr1	14062232	GAAGACACCTATACTGCCTCATTATTGTTGATCATCAGCTTC
chr1	14062388	CTGTTGGGAGAAGACTACGAAACATCCGGCTCGAGCTTATTA
chr1	14062525	GCAAATTTGATTTAGAGCGACATCAACATCAGATCTTCACAG
chr1	14062740	CATCTATTGACCTAAGTAGCAAAGCACGAGTAAAGAAACTTG
chr1	14062788	ATCCTTATACAAAGAGAGTGAGGAAAGGGCGTATAACCATGA
chr1	14062890	ACGTTATGGAATGTGGCTGAAGACCTTTGGAGCGTGAAAGAG
chr1	14063101	TTTGCTTTCCTTTATGATAATGTCTTATAATTTTAGCGGCTG
chr1	14140639	GTGCTCAACGACGTAAAATGGGTATTTATCAACTGTTTCAAG
chr1	14188344	AAGAGAAGTTGTAGTGGTTAGGAGTCTAAATACATTGTAGTG
chr1	14222267	CCATTGTCTAGCCATTCAGAAGCTTGAAAATTAGGAATTTTG
chr1	14225710	CTATAGATGAGTCTAGTGGTAGAGAGTCCCTTACATGACTTG
chr1	14285900	CATAATAAGAAGCTCAATTTTGGAGGGTTTGGAGGGTTGGAG
chr1	14425694	ATTTATCATTGTTAAATACTAATGGGTACTAATAGGTAGTAA
chr1	14429980	AAGTTTACTTTTCAAATTTGGGTAAGATTCAATAAGCTTTTG
chr1	14434819	TGTCAAATACTCAACACACTAAACCATGAATTTGAATGACGC
chr1	14437413	TGATAGATCAAAGAATGTGTGTCAAACAACTTCCTAATAATT
chr1	14438797	TGACAAAAGAAAATCTTGAGGTCTGTGTCATATAGTACTTAG
[truncated: 32,594 more rows]

## Sheet: hardwickii-9930
chr1	16718	TTGATGTAACACCCTAATCAACAATTCGCTGATTCTTGAATC
chr1	20150	TTACCCTTGTAAATGATTTGCTCTGAACTCAAGAAAACTTCT
chr1	47825	AATTGAGCTCCTATTCAGTTGCACATACTTCCCACTTCCAAA
chr1	47873	TACTAGTTGACACATATGCTAAAAGTAAATCATACCAATTGA
chr1	77253	GTAGAATCCTAACAGACCTCTTATTTCTTGACTCTTAGAGCT
chr1	99564	TTTATACATTTTACCATAAAATCCCTCTTAAATTAACAAATA
chr1	99999	AAACAAACCCAAGATAGTTGTAGTCAGAGTAGTTACCTAAAA
chr1	107130	GTAAGTTTGAAGATAGATAGGATTGGATCAAAATGATTGATT
chr1	131753	AAGTGAATAGGCTAGTTGTTGTCATTTTGCAAGTATTCTCAC
chr1	142682	TCCACCTATGCTCTTGGCCATTCCCTTCCCCTACAGAAGTTC
chr1	171402	TCATTTTCATTTAGTTGAATTAGTCGTTCGTTAAATTGTACT
chr1	192076	CGGAAGACCTCATAGAGTCGTAATGCTGTTTCTATCATTTAT
chr1	220015	TCTGTTATTGATTTCAACTAACTAATGGTAATTGACATTTGT
chr1	226365	TTAATCTTTTCAATTGATTGCCACACTTCAAACTTGCGTTTT
chr1	235499	TTTGGTGTATTTGAGTCATACTAGTGATTTGTAGTCATTGTG
chr1	240597	CCCACCTAATTACACAAATTCCTCTTTTCCTCCAAAGCCAAA
chr1	243755	ATTACTTATAGACTATATTGGTGTATCAGGGATATAAATCTT
chr1	243803	TCTTTCTCACACGGATAGATGGTCACAAATTACAATTATTCT
chr1	256812	AACAGCATTTTAAAATACGTGAATTACATCAACTTTCCAAAT
chr1	263769	TATTCATATATGCAGAAACTCTTAGAGCTCTATAGTGTCTAT
chr1	284380	TTTTGGAGAATGGATTACTAATGCCTGCATAAGAGAACATTT
chr1	305980	GAGTAGTAGTTAAGCTCATGTGTAGGAAATTGCTAAGCTTCG
chr1	309549	GTAAATATTGATCTAATAGGCTATATGAGTTTATCAGCGATG
chr1	311383	TACTAGTTATGGTTAATAAATCGTACTAGTTATTGTTCGAGA
chr1	327927	TCACAAAATCTGTTGTAGAAGGAAAGTACCCTACCTACCAAA
chr1	337500	TAGACCGAGCACGTAATACTTCAGTGGATCAACAATAGTTTA
chr1	341650	GTGAGAATTATAAATATTCTTATTGCTTTTGTGAGAGAGAGT
chr1	357580	TAAGATTAGATACTTTATATGTAATAATTTCGTGAACATCTC
chr1	357628	TCATATTTATATAGAACTTATATCAACATACATAAATCGATA
chr1	359584	TAATATATTTGTAATTCATGGTTTAAGTTTGGTTGTTGTTTG
chr1	360298	CGTAGAATAGAATATATAGAATATAGATGCTCTTATTCAACA
chr1	362431	CCGCATATGTAATATAAAACTTCACAGATTCTAAATGGCCTT
chr1	368384	CGAACTTTTAACTTCAAAGACTTGCTTACATGAGTTACAGGG
chr1	382600	TCTGTTTCGAGTTGTCCGATAATCTCATACTTAAAGAAGAAA
chr1	409642	GGAAAGATCTAAAAGTGATTTCAATCCTTCTTGTCACGACAC
chr1	410386	TTCTAACATTTTCTGTAGTTCACACACATATACACACACCCC
chr1	411287	AACAATATATTGACGTGACAAACAATAAATTGAGAGTGTGAG
chr1	436534	ATTATCCTTATTTCCCAAAGATCACCTCAGAACCTATATAAT
chr1	437655	TTCAGTAAATTCATGAGACATGCATTATAGTTGAAATATTAC
chr1	449785	ACAAAATTCTATTTTCTATATAAATTCCTCGAATCCAAATCC
chr1	463104	AAATACAGAAGGAAATGTAAAAGCTGCTTTCACATGATGATC
chr1	475652	AAAATATATCATAATTGAAAGATTAGAAAACTTAGTACGTAA
chr1	508236	AAAAGTTACAACAAAATTGAAAGCAACGCACACTCTCATTTT
chr1	508334	CATAGAGTAGATTATATATATAGTTCCGTAATCATTAAATCC
chr1	518024	TTGTGGAGAGACTTAAGTTAGATTCTCTAAACTAATCTCATA
chr1	521146	CAAAGGCTTTTAAAGATACTGCTAGAAGGAAAATTATCATAG
chr1	521855	AAAATTGGTTTTATTTATGAACGTTCTAACCTTTATGTTAAG
chr1	522276	ATAGTGCATCTCTTGAAGTACCGATTTGTCTCTCTTGAAGTA
chr1	564430	ACAAACTCTTCTTCAACCTTGCCATATCCTCCGACTTTCATC
chr1	565822	ATTAAATAATTTTGATTATAAAGTTGAGGGGCTTGGAGTCTC
chr1	566236	TATTCTCAAATCTAAAAGTCATCTATTTTCTTTCAACGTTCA
chr1	568267	TTTAATTAATAAACATACTTTCACAAACACTTACATATATTG
chr1	574791	ATTTTAGTTAATTATATAGTTGAACCGTCACGTTGTATTTTG
chr1	575203	ATTTAAATTCTATTTATGTTGATTAAATTCTATTTACGTTGA
chr1	605080	TTTTGAAGCATTTGTAACCTTCTGTAGTGTGATATTACAATG
chr1	606168	ATGGAGAATATATATCATAGCATAAATGTAGTTTATCCAACG
chr1	611980	TAATACTTTCATCAAACATTTTCACGCTTTTATATAGTCGAC
chr1	617188	ATTATTTGAATTGAACTTTGCTATATGGTTAGTTGATCTTTT
chr1	617612	TCGATTCACATGTTCGATGTTTTAATAAAATGTTTATTCGCT
chr1	617724	ACATTTTCATAGAATTAAAACTACGGACGTCCATATTTCAAA
chr1	637449	TTTTAACAAAATATAGTAATCTCGTTAATTATCTAAACCTAC
chr1	638397	GGTGGATTTGAACATTTATTTGAACAAAAGTATATGGTCGGT
chr1	638471	TTCAATAAATCAATGATCACTCCTAATATCTACGATATTAAA
chr1	669162	CAATTAATGTTGTGAAATTTTAGGATGAAGGGATTGATGGGA
chr1	669302	TTATGTAAGACTAATTAACTCGAAAATACATTATAAGCTAGA
chr1	673957	GAGTTTAACTTTTATCCATTTGAAGATACAATAAGAGAAGGA
chr1	675818	GAGATGAAGAAAATTATTGTATTAAGAAACTTAGAACACCCT
chr1	683952	ATATAATTATATGATAAAGGCCATTTCTACCCAAATTTTGTA
chr1	689054	TAAATATTCATATATTAGTGTATAATTTATCGAACAGATTTG
chr1	689615	TGATTCCATTTGTTTGTTAAGCTTGAACTTTGCCCCAAATTT
chr1	702565	TAATTAAATTTCTAACAACTCTCTTGTAAATATTCCCAAAAT
chr1	703709	TATCGTACTTCAGATAATAGCGGTAATTGTGACAATATTTCC
chr1	705385	AAGTATTCAATTTTGTGAGTAGCTTTAATTAAATATGCTTTA
chr1	706384	TTATAAATAAAATATCATACCTACGGACTATTATAACTATAG
chr1	706438	AATTTAGGTTTCCAATACCCTTAATGTAAACAAAACACATCG
chr1	706510	TGGCAAAGCAATACACACCAACAACACTAATCCACAAAACTA
chr1	712408	ATGAGTCTATCGCAATTAGAAGTCCATCTCGAATAGGCTTTA
chr1	713086	AAATAATTATTATATCTTTTCATACCCTAATTTTGGTGGCCT
chr1	717243	CACCCTGCATACATGATATCTGTTCTAGTACCAATTATCCTT
chr1	717344	GTATGGCTTTGCAATTTCTAACAATCATAGATAGACTGTAAT
chr1	717404	GCCACCAAGAAGCCATGTATTATTATGTTGTATAAGTATGAA
chr1	718867	TTTAACTAAATTTTCAATTTTCCGATTCTATCAATATATTTC
chr1	731831	ATTTAGTTAATGTTTACCATATCATTATTAAATCATCGTTAA
chr1	731882	AAGTTTAACTAAATTGATAGACTCACCAAAATTACATATAAT
chr1	739126	TAATTATAATATCTAAAATTGGAGCTCTAAACATGAGATGAG
chr1	744011	TAGTGTTGATTTAGTAAAACCAACCTCGACTGTCGATAAATA
chr1	754381	CACAATCCTATTTTCCTTATTTCTAACTCCCTCATTTTACTA
chr1	775807	GGGTTAAATATTCAACAACTATGCTCATGGTTAAATATTCAA
chr1	781279	TTTTAAAATGTTGCCATGCTTTTAACTACGACCTCTAAAATT
chr1	788407	AAACGTAGAGAGTTATATTCTATTAATGAGGCAATGAGATTT
chr1	813237	CATTTAATATACGACTAATATTTCAACTGTATTATGGTGGAT
chr1	836293	CACAAGTTTTAAAAGTAGTTAATTCTTTATTAGCAACGTCAT
chr1	847624	ATTTTAGATCAATACAAATCTTTCTTGTTATCATCACTAATT
chr1	847717	AGGAAATATTTAATGGTCAATATAAACTTAGCTCAACCAGTA
chr1	847826	AGTCAAATATAGTTTTGTCTTCTGGTCAAGGGTAGGAATGTT
chr1	852086	AACCCGTTTACGTCCTTAACTTGTGTGTATTTGGGATGCACA
chr1	852471	TCACTTTCTTAACTTTTATGCTTGACTCAATTCATTTACTTA
chr1	853679	GTGGGGACTGGGCCATTTTCAATCAAAGTAAATTATAGGTAC
chr1	863909	GAATTTCTTGTTGACAATTTTATTGTAAAGGACATGCATCAT
chr1	876357	CTGGTCCACATTGTAAGACATGTTTGGAAGCTTGCGGTCTGG
chr1	914225	AGTGAGGAATTGGGTCTAAGGTTGACTAATGTTTTCTTGCTA
chr1	938956	GAACTTTTAATCAAGAAGTAGGTTCCAACAATCTAAACCAAC
chr1	942075	TTCTGCCTCAGTGATTTGTATTCTCTAATCGGTTTCCATCAT
chr1	945792	TATAATTGCTATATTTGGCACATATAAATGACTATACCTAAG
chr1	951325	TTGTTATCACGAGATTATTAATATCTTTGCTTATTTGCCTTG
chr1	957576	TGACAAACTAATTACAGTGTAAAACAAAGAGAACATAATGTA
chr1	960668	CACTTCACGTACAAACTATAGTAACTCAGCACTCCAAACAAC
chr1	962401	GCCATTTCCAATAAATCCAATAAATCCAATATGACCAATTAT
chr1	975207	CTTTAAAATTAGGCTATCAAACATACGTAATCTAACTATATA
chr1	978891	ATGGAGAGTTAATCCTATGACTTGATGCTTGAATTGTGTTAG
chr1	979100	TTGGGTGTGCCTGTGTATTGATTATAAATCATTCATTTCGTT
chr1	979159	AAAACTCTACGCACATGCAAGAACTAATGTACTGACAATTTT
chr1	980779	TTTAATATTTTAACTAAGTTACATTATAGCTTTTGATTTTCA
chr1	986705	AATTACATGTAGCACAACAAATCTTTCTATACAATTGTCCAC
chr1	994126	AAAGACAACTAATAAGAATTATCAACGGTGGTCGAATTTAGT
chr1	1001200	AAAACAAATGATTCATATCTTTATAAAATAGATGGTCTACTA
chr1	1001270	AATTTCGTACTATCAAACACGGTATCAAAGTATATAAAATTC
chr1	1003624	AAAATTCAATACTAGTTTCATTTATTTTATTGTGGGTCAGGT
chr1	1006543	TTTTAAGTATGTTTGTGTTTGTTTGTAGAATGTATTTTGAGC
chr1	1026620	CAAAAGAAAACACTAAAACTAGAAATACATGAACCTCGATTA
chr1	1035498	TGGAAGAATCTCTACCAAAAGACCTTCTAAGTGTGTGAGTCA
chr1	1040924	AAATCAAAACTATGAAACACTCTAGGGTTGATTGAGTTCAGG
chr1	1042964	TCTATTTATTACCATTTTCCTAAATATATTATGACGTTGAAA
chr1	1045877	ATATATAAAATAAAATTAGATATACCATACCATCGTACGATC
chr1	1071759	AAAAGTATATCAGATAGTATCTATTTGGTAAATGAGAATAGT
chr1	1096443	ACACAAACTACTATAATCAAACTATAACAAGTGCCCTAAACA
chr1	1097295	ATTGAAATATTTACCAGCTCTAATAAATTTGTTGAGTTATAT
chr1	1101530	ATATGCAGTATCTGTGAAGCTATGCTCTTTTGCTCTAATCTT
chr1	1114243	AGTAAACTTTGAAAACCTTTCTCCAATATCAAGATACGAAAG
chr1	1114502	ATGATACCATATCATCTTGTCCAGAATTGATAGTGATTATTA
chr1	1123045	CTGGAAGTACTGTCATATATTGAAAATTTTACCCTCCTATAC
chr1	1151879	TTTGTATATTGCAAATATGATGATGGATTATAAGAGGGTTAT
chr1	1169702	TTTGGGGCGTGACATATAGCTATCTAGTTGAGGGTAAACTCT
chr1	1171150	TTGGTGGGCCTACGAGGTGAGTTTTCATCCAAGTGCCACAAC
chr1	1172560	CATTTTATGAGTCCAATTTAGACATTTATTGTAAGTTTGAGT
chr1	1172749	ACCTTTTACAACATATGGCGAAATCTATTAAACTCCTCTATT
chr1	1187954	ACTATCAATGTCACTCATAGATACTATTAATGCCACCAATAG
chr1	1189648	TTTGCCATTGACGTTCAAACTTAATAACCATCTTGTGTATGA
chr1	1192969	AGTTTCGTAGGCTTGGTTGTTTGCTTTCTAGTTATGTTTTGA
chr1	1193616	TAAATTATAATTAGAATAAAATGCACCAAAATGTCCAAATAC
chr1	1205842	ATGTTAGTTTGGGATTTCTTACAATCGTTAATCATTTCATCC
chr1	1208550	CAAAATTTGAATCTCAATTATTAGTCAAGGAAGGAAATACAT
chr1	1223663	TAAGTTTGAGGGTCAATTTCAACAATCCTATATATTTAAGAT
chr1	1231813	AATAAATATATATAGTAGTCTAAGGCTATTTATAATAGATAA
chr1	1233118	AATATTAAAATCTATCTTTTGTTATCAATTGTTGATAGGAAA
chr1	1236507	TCATAACACGATATTGTACTAAATTGTTAGATTTTCCTACCC
chr1	1261596	ACATATGTAACTTGATTCTTTGTTAATAAGATTCGGGCTGAG
chr1	1261838	TGATGTGAGAATAAAGTCTAGGCTCATCAAAGAAGGGACATA
chr1	1288965	GTTTATGAGTTTCTTGTAAAATATGTAAACTTCAATTATAAA
chr1	1308733	ACTAGTTAGTAGTTTAGTCAAGTTTTCTTTTGAAGTAGGTTT
chr1	1312780	TAAAATTTCAAGTATTTTGTTTTAAAGCGGTTAAATTACATG
chr1	1323373	CCTTCGGTCCATGAAACCAAAATTTGACTATTAACAGTTTCT
chr1	1336110	TCTAAACTTTTAAAGAGGTGTTTGTGACGTAGAGTGAGTTAT
chr1	1336820	AAAACTTATCAATAAACTGGAAAATGTATATGTAACATAACC
chr1	1338769	AAGAAAACATTTTATCAATTGTTGGACGTATGCTCTGACCCA
chr1	1370622	TATTCTCTGATAATAAACTACTCTCTCCCTGCCATATGAAAG
chr1	1395138	CCTCACATCTCTTTGCGTTACCTTCCTCCTCTCATCTCACAT
chr1	1419261	GCACAGAAGTTTTGTTAGCTTAGCAACTTGAAGTACAATTTT
chr1	1441567	TTTTACTTTAAACTATGGATCTTAGTCTGACCCTTTAATTAC
chr1	1446690	GTTGAAAATGTTGCAACTTTGTAGCGAAAATGGCTTAGACGT
chr1	1454364	TCTAAACGCTTGTGTCTAAACGCTTGTGTCTCACTAACATCC
chr1	1458120	TTTACGTTCAATTAACATTTTATCCCTTTATTGGATATTTAG
chr1	1472391	TTTCATTTCATTTAATTCCAAGAAGCGCATATACTCATCGAC
chr1	1472482	GTAAATTAAAATATATCAATCTAAGACTCCTAAGCATATAAA
chr1	1475585	TATAAATATTAAAGTTTGAAGGTCTATATACGAATAAATCAC
chr1	1492498	TTTCAAACTCACAAAAGTGTTTAAGTATTTTAAGATGTACAA
chr1	1493460	TTGTTCTATTAATTTTGTCAAATACGGATTCTTTGTTTACTT
chr1	1505645	AAAATTTTGAAGTCGCAAAGAAGTTCATGGTTACTGATAACT
chr1	1510993	AATGGTCATTACAAGAGATCAAGAGTTAAATAGAGATTGTGG
chr1	1523143	GATAAGGATCATAACGATTTTGTTCAATCAAACGCTAGCAGA
chr1	1523865	GTGGAACTTTTAAATTCTCGTAGAAGTAGACGCTGTCATGAG
chr1	1529297	TAGAGAGAGAATAGAGGGTTAAGAAAATACAAATATAATGGT
chr1	1535050	TAAATTTTGAAATCTAATAACTTAACGAAATATAATTCTAAA
chr1	1544188	CTCAAATTCATTTTAGTGTAATAGTGTAATGATATGAACATA
chr1	1544690	TTCTAATAAAAGTTTATGACCCTTTCTAGATTTTATTGAGAA
chr1	1559059	ACAGAGGAAGAAGAAGAAAGCGTGGGAATGAGGGGAAGAGGT
chr1	1582442	TTGTGCTATAACAACTGCCTTTCAATTTGATATGAGACATAA
chr1	1592172	TTTTATTAACAATTCCTTCCGTTCTTTTACCATTTTACAATC
chr1	1616535	CCAGTGAAAATACAAGCGCATTTATTTCACGAACTCATTTTG
chr1	1617137	ATGATTAATTTTCTCCAACTCCAAAGATTTTATTCACATACC
chr1	1617860	TTACTTAATATTAGTTTATACTCATCCAATATTTACATGACG
chr1	1622951	TTACAACGGCACTCACTCCTCTTTGATTTCCTCAGCATAAGT
chr1	1623166	TACCCTCTGTAATTTAGAACCATTAACCTTCTTCGCAGTTGT
chr1	1623494	CATCTAATTTGGTTTCTAATTCATGGTTTTCAGACTCAGTTT
chr1	1623894	CCAAATTGCACCGGGATGTGATCAAGTAGTAATTGCTTCATC
chr1	1623992	AAATAACCTCTGCTTTCATCGTATCAAGGCTCATAAACTCCA
chr1	1624123	AACAAAGCGATTCGATGAAGTAGACGAGTGAAGTGTATTTAA
chr1	1628150	AATATGAACACTAACTATATTTTGACTTATTTACTTGTTACG
chr1	1632922	AAACATCGATACCTTTGATTAATCATATATATCTAGAGTGTA
chr1	1633478	CCAACTTCCATCTTCTGTCTTTTCCCATTCATCATCATATTT
chr1	1635919	GTATAAAACATACAATCTACATTATGAAAATTTAGATGAGAA
chr1	1636733	GGGACTAAGTAGTGTTTAGATTAGATTAAAGGGATATTTAAA
chr1	1646621	AGTTGGTCTTGGTGTGAATTAGATGTGAAGGCTTCATAGCTC
chr1	1647885	AAATGTTGAAACCTTGTTTTGTTTATCAATTAGAACATGTCT
chr1	1660823	ACGTGTGTCATTGTTGTCGTTCGTTGAATATGTTGATCGGTT
chr1	1661117	ATTAAACAACACTATATACGCTACGCATGTATAAAGTTCTAT
chr1	1663324	TTGGAAGTTTCTTATCAATGTATTTGTTTTGGAATTTCTGTA
chr1	1664576	TTTGGTTTTGTGGTTAACATGTGCTAGATCTCAAAGTTTTGG
chr1	1676682	GATGATTTAACAGGCTTTCATCAATCATTCGAAGAGTAAGTA
chr1	1704160	TTTTCAAATTTGTGTCCAAGTAGTCATGATCAATGTCAACAA
chr1	1732716	AAACAATTAGGTACATTAATTTTACTTCAAACTAACAACTTT
chr1	1739887	TCAAAATATCTTCTAAATAAAATAATGGACTCTTCAAATTAG
chr1	1739947	TTTGTAGTTGTTTTCATAGTTAGGTTGATGATTATAAGAGAT
chr1	1741648	TCAAATCTTTTCTTTGAGCATTTTCTTTGAATTTTAATCATT
chr1	1798044	CTGTGTTTAATATGGTCTAAGTCACTTGCTCTCTGTAGTTAA
chr1	1814588	TTTTATGTTTTAAAGATCAATCTCACTCATCTGTAAATGTGA
chr1	1816967	ATCACTGATAGTCGCTAATATGCTACCTAGTCATTGATATGT
chr1	1818884	AAATGTTGCAATTCATTTCATTCAGATACAACTAGCAATCTA
chr1	1824068	AAAAGTTACCGTTGATCTAAAATATGAAAACGATGGATGAAA
chr1	1831013	AATGCTGGATGAAGTTATAACTATGGAGGATAGCACATATGG
chr1	1831806	GCTAACATTACCAGCTATTTGAGAATATAAGTATCAAGGAAA
chr1	1831914	AAATTAACTTTTGAGCACAATACAAAGAATGGCCTGCTATAT
chr1	1844508	CTTCAAAGAACTTTATGCTACAAATATAGAGATTATGACTTT
chr1	1844923	TCGAGAGAAAAGAACACAGAACTTGTAGAAAATGCAAAGTTG
chr1	1845189	GTAACAATTTGGAGAATTAGTCATGCAGTTAGATTTCTTTCT
chr1	1856222	TTTAATGACCGTTTACTTAAATGTTTACTTAAATATAACAGG
chr1	1862322	AAAGATTCTTATAAACTCTTAGTCGTCAATCTGGACACGCCC
chr1	1862644	AAAACTTACCTCAACTGACACTACTGTATATATATGACAATC
chr1	1862705	AATAAATACACAGAGAACCATTTTACAAGGGCTATTAACTTT
chr1	1880860	CAAATACCATCAAGTCTTAAATACTTTCCAATTGATTGCTTC
chr1	1898947	TTTTGCGTTTCAAGAGAGTTAGAGATTGAACTATTAACCTTT
chr1	1909328	AGTTTGACCCTTTGTTAGTTAACCTTAGATCATTGTGACGTA
chr1	1913936	ACACACACCGTATATATATTATTACATGATTCTGTACGTGCT
chr1	1950355	AAAATTAAACCTATTTACTAATAAAATTGATCTAATGGAATG
chr1	1959091	CTAAATATTGTTTTCATCTTCTACCGTTTATTACTACAAAAC
chr1	1964016	TACTCAAACATGTGAATTTTGTAAGTTACCATGGATTAACCT
chr1	1979179	CCCATATTTTAGAAGATATCGTCGATGAAAATGTGAACGTTA
chr1	1979889	GTCGATCACTTAACTATGTTGTAGTCTAACTAATATACTTTG
chr1	2010021	TACATTTAACCAGAATTTTAGATGATATCATGATATTGATGG
chr1	2010338	TTAATATTTATTGATAGTATATGAACTAAAATGTGCAGAGTG
chr1	2012301	ATAGTTTGAGTGTAATGATGTATTTATAACTATCCCATGATC
chr1	2012713	GATTCGGTTGCGTGAATAATCAAACAATAAGCATATAGTTAG
chr1	2031094	TAAACAGTTTCAATTTTCTTTGTACTACTTATGACCGCTCCA
chr1	2031190	TTTCTAGGTATGAGACATTTGATAGACTTCAATTTTAAAAGC
chr1	2033791	GTCATAAAATATAAGTTCGACGAGTAATGGAGGGTTAGTATG
chr1	2037883	AATAATTGCGCCAACATGAAAGTGACAAATGATAGCTGCTCC
chr1	2056272	GTTATTGGCTATTTATATGACTCGAATTGGATCTTCAACCAT
chr1	2066658	TGTAAATATTGGTCTACTATTAATATATCAGATGCGACACAA
chr1	2085035	TGTTTGTGTCTGTCTCAGGAGGATTTTCAATATCGTTTTATA
chr1	2085571	GCTAAACTTTTCTAAAGGTGTTCTCATGTGTTGATTTACATT
chr1	2086489	GGAAAACCTGTAGCCCAACTTCCCACAAACAAATATCTAGAA
chr1	2087416	TTTATTTTCTAGTTCATAAGATTCACAAGTGCATTCTCAAAC
chr1	2093382	TACAACAATTCAATTCAACCTAAGTAAATTACGAGATATTTG
chr1	2102050	GAAAATTGAAGTTTGAATAGTAAGATTGAAATGTAAGAAAAT
chr1	2125335	AAGACACAGAGCCAGACATAGTCAAATTTCAACAAGAACACT
chr1	2130272	TACTAAATAATTTGTATCTCAATGATTATGAAAGGAATTATT
chr1	2152058	GGTGAGTGAAGCCGTTATTAGATAATATAAGATATTCTAACA
chr1	2154680	ATATTTGGCAACTCTTTTACTAAACAATGTGATGGCTAGTAG
chr1	2158732	CAAGCACCAACGCCCCGCCCCGCCCCGCCATCATCTTAGAAT
chr1	2172287	AGAGTTGAAAAGTTCGTGGACCTTTAGTAATTATTGTCGGTC
chr1	2187957	GGCTTGGCTTCCTTGTGTTTCTTTTGTAGCTTTCATTCTTTT
chr1	2189193	ATATGATAGGAAGTGTGACAATCAATTTGATATAACTAATAT
chr1	2190833	AGCGTTTACTTGTAATATTTGCTGATCAGGCTTATGAATGAA
chr1	2191771	ACATGAGTATGAAGACCAAAGTTATTTCTAATCGAGAGTGGT
chr1	2194879	AATATAACTAATATCATAAATAAGCAAAAGTCCTAATCAAAC
chr1	2198476	TGAATATTCAACTCTACTACGGTAATTTTATTGTGTAATTGG
chr1	2213919	TAGATTAAAATATATTCAGGGCATGCGGTAGATAATAACTAA
chr1	2229540	TTGAATAATTCTCAAAATGAACCGATAAATTGTTGGATCGAG
chr1	2235907	TTTGGTTGTACATAACTATATTATTTTCTGAATGGATATATC
chr1	2241353	GAACAAAGAAAATGACAATATAAGTGTGGGTTTGGACAATAA
chr1	2245379	AAATTATAAACATAAGATAGTAAAACATGTAGCAAATAACAA
chr1	2255974	TGTTAAAATGTTGATGAAAATGTTGATTGAAGGTATACGATG
chr1	2260243	TTTTCCTGGGTCTTTATTCATTGCGGTTCACTTGATTTTGGT
chr1	2281395	TTTAGGTTTCAAAATGTGATGGAAAGACAAATTATTAGAGTA
chr1	2282550	GAAAATTTGACCTTATATGACCCTCTTTGGTAAGTAGTGATA
chr1	2286601	TATAGTTGAAAATGAGTTGTATATTAATTCTTACTACTAGCT
chr1	2287749	GAAATCTAACCATACTATAGCCAGTCAAAGAGAAATTATTCA
chr1	2288891	TTACTATTTCTATCGATCTATATTTACATAGAGGCCTAAAGT
chr1	2289400	TTTAAGTTGTATACAAATAAAGCAAAGCCAAGAGATCATTTA
chr1	2294222	TTAATATACTTTGATGTAAGTGACGAGAAGAGATGTACAAAT
chr1	2303864	TAAATTAATAGCAAATATATCATTAGAAGGTGTTTGAGGTGT
chr1	2325720	GTTTCTCAACTTCTGTGGTGTCCGAATGTTGTTTGTTGTATT
chr1	2332216	ATAATTTTAGACCCAGAACACAAATTAATTCCTTCCCAAACA
chr1	2333509	ATTCTATTACTTAAAATCTCAACTTTTAACTTATGTAACTCT
chr1	2333943	AAATATGAATTTCGAATCCTGAACATGAGGCTTAAATTGATG
chr1	2335300	TGTTATAACAAAGGATGATGATACTGCTGCTCCTTAATTCCC
chr1	2335528	AAATCATATATTATCAGGTCGCTTCTCAAATTAATAACCAAA
chr1	2335672	GTTCGTAACAACCCTTTAGATCGAATAATTAAGCTACCAAAG
chr1	2335798	TCAATATGTATATAAAGAGAAATCACAAATCACCCATAATTT
chr1	2335849	GAAGGATAAAATGTTTGAAATAAATGAGTGAAAGGAAAGAGA
chr1	2335898	AATTAAAATGGTTAGAGGTAAGAAAGAGTTGTTGAATTAAAT
chr1	2359111	TCCTAACATGTACCTTTAGATTTATGATTTGAAACAATGGAT
chr1	2360992	TGTACTTGTACGGTCTCACTATTTTGCCATTTATCTTCTATA
chr1	2363599	TTTCTTTATTTTGCAGGTGGTTCTCTCACTCAAATTACAATG
chr1	2364880	TTTCCCTCATTTCTTTCTACTGTATTGGAATCACAAATAAAA
chr1	2372052	AACAGAGCTCAGTTCAGTCCCGTACAAAATTATTGATCATAT
chr1	2372444	TCTCTAAGAGGGCAAGGCGATACAGACTGACCGTGTTGCTGT
chr1	2373882	TTATTCGTACAAACCTTTCTACATTAACTTTTCCAAGAAAAT
chr1	2388458	AATTTTAGTAGTAGAAGGGTATAAAGATTTACCTTCCCATAT
chr1	2393800	AGAGATAAACATATATAGTATTGCCATAAGATATTAATGGAA
chr1	2394610	TCTCTCCATCATTCTTCATCGTTCTTCATCGAAGCTATATGA
chr1	2409295	AATATAAGTTTTATATAAGTTGAACTATGTTCATCTTGCCAA
chr1	2415812	GGTCGATTTTAAATGTATTTACGTATGCTTATATTAAGAACT
chr1	2422900	TAAATAATAATTATAACCTCACAAAAGGAATAAGAGCGAGCC
chr1	2432624	AATAAAATCATGTCTGTACGATATCTTCTTAGTCAAACAACG
chr1	2432679	TGAAAGTAATTTTGAAAAGGCTAAAATCACTTATGCGATGAT
chr1	2440783	AAAAGATATTACCATTCATTAGGCAAACAATTTTACAATAAT
chr1	2441771	TTTTATATTTCTTAATTGTCTAAAGTTTGAATTTACATGCAC
chr1	2451661	CACAATTTGGAACGTCTTAACTTGATGATACAACTGCTTATG
chr1	2453414	CTTTAGCCACAATGTATAACCATACTATACCAGATTCATGAA
chr1	2458596	AAAAGAGAGAATTTAGATACTTGAACCCTGTTGATGAATAGC
chr1	2459646	ATTTAATTTATACATTTTCAGTAGTTCTTAAATTTTGTCAAC
chr1	2465391	TAGAATTAGGTTATCCATTGACTTCCCTTCAGTTGCTCCAAT
chr1	2465896	TGAGGTCTAAATCATTGTGAAAATGTAAAGAGATCTAAGGTA
chr1	2466011	TTACAATTGAGCTAAGTTTACTTCGTTCGTTATTAATATGTG
chr1	2466441	TTTTAAACCATAGTGTTATGTTCATGTCAGCAACAACCATTT
chr1	2470183	GATCATCATTTTGGTTCGAAAGTCTAAAAGATTTATACTTGT
chr1	2489008	TTTACCTCAAAATTTCTTCATTTGCAATCTACTTGTAGCCAA
chr1	2492163	ATTTTGCTATAGTTATTAAATATTGTTCAAGAAATCAAGTTT
chr1	2492259	TTTGAACTATTATGTCCATTTGTTGATATCCTTATTCTCTCC
chr1	2493636	ATAAAATAATACAAGAAATAGTCTATGATTATCCATCAAAGG
chr1	2493979	TCTAAAATTATTATAAGAAGAGTAGGAAATAACTTAAACCAA
chr1	2499155	CACTCGAAGTTGTAGGGTGTTACACTGAGTGCAACTTGGTCT
chr1	2499370	GTACTATCTCCATTCGCTTTATGATACGATAAAATACAAGTA
chr1	2506485	TAATTAGATTTAGTCGTTGGTAATAAGCTTGATATGAATTAT
chr1	2509123	TATTGTATAACTTCTATTGGTAGGATAAGCTTTGGTATGTTT
chr1	2509174	TTAGTATAAGTGAACGTGAACATAATAGAATCAACATCCCTT
chr1	2523314	ACTTTTAGTTTTCTTTTCAATGGCTACAAGATGGTATATATT
chr1	2524060	TTATGTTAATCACCTTAGCTAATATTATTTATCTCACCTACT
chr1	2524751	TTAACATTAATTTTACTAATTATAACGGCTAATGTGGAAAGG
chr1	2528258	TTTCTAATTTAATGGAACTACTTTTGTCACTGTAATTAAAAC
chr1	2528935	CATTCCTTCAAATTTTAACACGATCAAATTGAACACTTTGGA
chr1	2528995	TCTATACCTAAACCCTAAACAGCTTACCATACCCAATGAAGG
chr1	2554154	AGGAAGAAAAGAGTAATGTAAGAGTAATATGGACTGTGGAGA
chr1	2563350	TTGATAAAAGATTGTCTGTTGTTGCGTTTGATCAGTCAGTAT
chr1	2567922	GACAATAATAATAAGTGTCATCGAGTCAAGTGCGGTATGTAG
chr1	2583654	TTTGTAAACGCTCTCCACACAAAGGATCGTGCATGCAAAGCT
chr1	2596168	CTGATATCCTGACAATTTGGCTACATATCTATTTGTCTATGT
chr1	2598503	ACATAGTGTCTTCTAAGAGTATTTACAAAGGAGGTTGTTTAA
chr1	2598696	TTAAAATTAGCAAATTGTTAAAACCATATCTTGTTAGTTGTA
chr1	2605626	TATATTATATAAATAAGTTTAAACCCTTGTTATTTTAATCCT
chr1	2605674	CTTTATGTTAATTCAATGGAGTACAAAATTTAAGGTGAGAGA
chr1	2605980	TAGACTTCTATCACGAACAAGTTTACTAATAAAAGCATATTA
chr1	2607120	ATATCATTATCAGATTCTTCTTAAATTCTAATTTGGCTATCG
chr1	2607759	ATAAAATTTTAAATTGTTAGCATATCAAATGACTATCCGTCG
chr1	2607886	AGAAGTTATATTCTCTCTTTATTATATGGGTGGAAATTACAA
chr1	2609827	TTTTGCAAATGACAAACAAACAATTTAGCTCTCTCCTAAGTA
chr1	2610075	GAAGCATTTCTAACCTCCAAAGTATCAAAATAATTGTAACAT
chr1	2618603	CGTTTGGGTTAAGAAAGCATGAAAGTTTCCTACTCAACAGTG
chr1	2638505	TCTTCTTCATTCGTACACATTGCACTTTCTTCCGACACTGTA
chr1	2639153	CAAAATATATATGCAAAATTTATCTGAGTACATGACAGGCCG
chr1	2641123	AACTTATTTAAGAACAATTTCAAGAAAACATGGGTAATATAG
chr1	2645440	CATAGAACAAAATTTACGCGTAAAGAAGAGAAAAGAATTACT
chr1	2656404	CGAGTAGAAGAAAATTGCTTTTGAGAATATAAGAACCAAGTT
chr1	2657147	ACGTGGGGCAGTAATGTTAGATTGGGAATAGTAATGTGGGTG
chr1	2667129	CATGATAAACTATTATTCTTGACTATATGTATCATGTTATAC
chr1	2670662	GACGTTGTATGATAATCACTAATATTTGAACATCGGACACTA
chr1	2677676	ATGCTCCAAACACCCCAACAAAGTATGATAATTTAAGACGGA
chr1	2689980	ATACCTAATTTTCTTATGTAGTGTATTATTGAATTATTTACT
chr1	2695134	TAAATTAAAACATTTACTGTCATTAAACATCAAATATTTACG
chr1	2703470	CTCGCACGTTTAATATATTCGATACATAATTACTTACATTAG
chr1	2706691	AGTTAAGGACACATGAAGAAAACGTGGAATGAAGTTAACGAA
chr1	2710282	AATAACCATACCACTAATCTCTCGTAGGCCTTTCAATTGGGT
chr1	2717042	ATGGGCCATTATTTCTCTTAACTCATTATTCATTTTGATTTA
chr1	2723628	GCTCTACCATCAATTTTGTAGGTCCTTGAATTTATAGGAAAG
chr1	2748919	TCAACTGTTTGAAAGAACACTCAGATGATATAGTACCTGACG
chr1	2756030	TAAGTTTACACTCTCTCACACCCTTTTCGGACAATGAGGTTT
chr1	2759855	TAGAAGTGAAAGGAGGGAGCTTGCAATAAAGAGGGTGGTAGG
chr1	2784973	AAAAGTTCCCATATCATCTTTGAATTTACTTAGGCCCCGTTC
chr1	2786572	AACTTTGTTTAATGGTTTAGATAGTATAATAATAACAGACCA
chr1	2786987	GAATATGAATCGTCTCTTAAATGATAACCGATAGATGTATCA
chr1	2787067	ACAATTTGAACTAATCTATTGTTATAAGTCTCTTCTATATAA
chr1	2787214	TTAACATACGGACGATTATACTAGAGTCTCGTAGTTGCACCC
chr1	2787293	ATGATTAATAAGTTAATTTTCACAATATCAACTAGGTCACTG
chr1	2787341	CCCCGATATTAGTAACTTTACCCGTTGAACTTACCGAGCCCA
chr1	2787398	AATCATATTAGTCATCTTAAATTCGTATTTGCTTACCAACTC
chr1	2787473	CTTCCTCTTGCATAACTTGGTACTTCATGTAACCTAGTGCAA
chr1	2787531	TGATATTTTAAAACTCTCTAACCTTCTTTATTTGTCTAGCTC
chr1	2787579	CAACTTTTCCTCACATAGCTAAGCCACACCTAACTACACATT
chr1	2787651	GATTCAAAACGTCTAAGCTTTAAACTCAATGTTATAACCTTC
chr1	2787699	TCAACCTTTGTTATTGGAGTGCAGGTTTCACAGTATAGGTTG
chr1	2787749	TTCATTTTAGTCTATGAATTTAATTATCTCATCGTGTTCATT
chr1	2787803	ATAAGTTTGTTTATGATTTTCATTGTGTGTCTCGTGTTTGTA
chr1	2788071	AAATCTTAATAACTCAAAACATGCACGATATTTAGATCAACA
chr1	2796333	ATTTCATTCAAAATCCTTTTATTCCCCAATTTGTGTTAAACA
chr1	2800300	TGTTATAGTGTAGCAATGAATTACAACTACGCGTAATAGTTT
chr1	2801351	AAATTATGAATTTTATCTCCTTTTCTATTTATGAGTAACGAA
chr1	2803582	CTAAATTTGCTACTATCCTTCTCTTAATTATCAATCGTCCTC
chr1	2804897	TTGTTATTATAGAAATTGCGAGGAGTATTCACAAAATTCAGA
chr1	2811678	CTTTGTTACAAGATTGAAAAGTTTACTTCTTAACGTGTGGTT
chr1	2843027	TTTATTTGAATCTATCATTTTGGGTATTAATTTAGACGCTTG
chr1	2843286	TTAACACAAAACAATTACGTGATAAAAGTTAAATTAATCTTG
chr1	2843335	AGTTTGTAGTTGTACTTTTCCGAATTTTAAAGATGTGTAATA
chr1	2843405	ATAAAATAAATTTAAGGGAACGATGATTTTCATAGACGTAAG
chr1	2852996	CTCTGAGGGATTATCTATTCTATACTTGATGATATTGTATTT
chr1	2866571	TAGGAAGGTTTATCTGTGTTGGTCTTTTAACTAATAAAACCA
chr1	2880861	ATTGAATTTAGACAAATACAGGAAATTATCACATGCTATCCA
chr1	2880924	TATTTTACTATAATTGGAGAATAATGCAAATATTAAGACTGT
chr1	2883432	TTTCTTCCACTTGTTCCACGATTCAGGTAATAGATCAAGCCT
chr1	2904370	AATAGACTATTGCTTTATTGTTATTACTCGTTATCTTAGCTT
chr1	2904418	ACCGCTCAGTAACCCTCACTACTACAAAAGAGATAACCGTTG
chr1	2907258	TATTAAATGTAATTCCTTGATGTTCACTTTGACAATTCTCAT
chr1	2910880	GACCTTGCTAATTTAGTACGACATTCATCACATAAATTGGAT
chr1	2910955	TTAAAATTAGTCATCAAACAAGAGATTAAAACTTCTGATATC
chr1	2916805	CTAGTTTTGAATCAATCCAATAAAATTTCACCTTCAGTAGAC
chr1	2928060	ATTTTATTATCTATTACAAGTTTATTGTTATTTATAAGCATG
chr1	2956592	TTATGTTTGGGCATATGTAGTAGAGAGAATAATGTTTGATTG
chr1	2958848	TGCACGTGTTACTAACTAGTTCACCCCATGCAAATATTTATC
chr1	2959794	AATTCAAACCATTTTCACCCATTATCTAAAATAGGTTAGTAG
chr1	2961883	GTTTTCTAGAATTATTGAAGTGAGGAATCGAGTCTGAATTGA
chr1	2962329	TACTCTTCTTTTACATATCTAATTGTTGTTATAAGTCTTATT
chr1	2962431	TTTTAATTTAAATTTCTCCCGGTTTTAAAATCCTTCACAAAC
chr1	2963077	CAATCACACTGAAAATTTAGGAGAATGAGAAAAGAGTTTGTT
chr1	2963194	TCAACATTAGCCCAAATTCCTTCGATGGTTACAAATTGAACG
chr1	2963396	TTGAGAGATGATCAAGCCACTTTTGTTAGGGAACTCTGAGTT
chr1	2963520	TAATTAAATAATTTAGGTGGATCCAGTTATTGTAATAATTAG
chr1	2963684	ATTAGGCTTAATAGGAGATTAGGGTAGTTAATTATGAGTTAT
chr1	2964816	AACTTGAGTTTATTATAAGAAATTGATAAAACATGAACTGAA
chr1	2965956	TATATATTTGCAATATATAAGCCTCAAAGTCCTCGAGGTATA
chr1	2967042	TTGTTAATTTAACCTCGAGAAAGTAGTGTAATTTATGTTTGT
chr1	2969864	AAAACTTTCAATAACCTAACATAATCTAGATTTCACCTATGT
chr1	2970127	GCAATTCACAATATATATTAATATCTCTAACATTCACAAACT
chr1	2972155	GCATATAGCCAATGTGACTATTTAGATGGTGGTAGTTACACT
chr1	2973542	GACAATGGAAGAAGTTACGCTAATGCTTTGATTTAGTTGCCA
chr1	2975377	TAAACATAAATTAGTACTTTAACAAGAACATATCGGAGATCA
chr1	2976192	ATTATGCGAATAACTTTCTGGATTTGGAAGGTAATAAAGCAA
chr1	2983876	CGCTTAGGTTATACTCTAGATACATCCTCACACTATACTTGA
chr1	2991827	TTTATAGATTCCTTAGGTTTTCTCCGCTCGTTCATATGGAAT
chr1	2991913	AATTAAAATTAATCATATTTATAGAATTTTCCAGGGTTCGTA
chr1	3019116	TTAACCTACAAACCAGGAGGAATTTTGGAAAGAAAGTTGGGT
chr1	3032342	CCTATGGGCAATTTTGAGACATCAGATAAGGAATTTTGAGAA
chr1	3044151	AACTTTGACTTGTTGATTGATTTTGATTGGCTTATGGTTCTT
chr1	3075991	GGATTTCTCCCTGCCGATGAAATATTAAAGATACAATATGGA
chr1	3076074	GGAAAGAGGGAGATCGAGTTCATGTAGAGGATGTGAAAGCTT
chr1	3076122	TCTTGCCAGTCTCTGACAATCAACTTGAATGGTCTATGAAAG
chr1	3076203	CAAAAGCTTGGTGATTTGGATAGAGGAAGGGAAGATTAAAGG
chr1	3076454	CAATCGAGTTATGCAGACAAGGTTAAAACAAAAGGTAGTAAC
chr1	3076538	GTAGTTCAGACTGATACAAAATGTACAGATGATCCTTCCCGT
chr1	3076682	TTTGCTTTCAACGATTGGAGAGACATTCAGAAAATGCTGGAA
chr1	3076865	AAATGGGATAAACACGAACATAGTCAGCCACTTGTCCCGAAA
chr1	3078502	GCTAGGACTTCATGGAATCAATAGGCATTTCTGGGGAATTCT
chr1	3078629	GGATTACCAATGTGTACGGCCCTTGCGGATACAAAGAAAGAA
chr1	3078677	TCTGGACAGCACTTTTATCTCTTTTAGAATGTTGTGTTGAGG
chr1	3078871	TAGAGAGGGTGGCAAAGTTTCTAGATCCTTGTTTGATAGATT
chr1	3078941	TTTGAAAATACTAGAGTTATCTGCAAAGCACGTACCTTCTCT
chr1	3079028	CCCTTTCCCTTTAGATTTTGTAATGGTTGGCTGATGATCAAA
chr1	3079076	AATCAAGTCATCGAACGAGTTTTGAACAGTAATGGTTGGGTT
chr1	3079185	AAGCTTCTCTTAAACAGAAAGAAGTTTGTTGAATGACTTGGA
chr1	3079233	TGACTTTGCAGAATTGGTTGGTTTAAATGATGATGAGTTGGC
chr1	3079281	ATCTGCCCTGCAAGCTAAATTACTAAGTATATACAGAATTGA
chr1	3079424	AATTAGGGAGTTGGTTGATCGGCAAGGGTCAGAAACAAAGTC
chr1	3079806	ATACAAAAGAAAGAAGATGCGTTCCATGTTAAAGACTTCAGA
chr1	3079910	ACAGGTTATGGCTTCAATTATAAGTCCATTCCAAAGTCATTC
chr1	3098056	TTTTGCAAGATTTCAGAGCTAAATGTCAAAATCAGCGGCGCA
chr1	3143310	TATAGTTTTAGATAATCTTGTCCCAAATGGTCATGTGAAAAT
chr1	3145072	TAAATGAAATGCCTTATTTTATGTTATACAAATCCTTCTTTT
chr1	3146295	TAGTGCGATACTAACTTGCGATACTAACTCGAGTGTTGAAGT
chr1	3154157	AGTCATTATATCCTTGTTGATTCATTTTGGTCATCTCTTATC
chr1	3167894	GTAATAAAATTAGTTGTTATATTCATTTCACGTAATATAGAT
chr1	3193675	GGAAACATGAACCTTGTCTTTGCCACAAAGCCTTCAAACAAT
chr1	3193852	ATTGAGTATCTGGGGTTGCATATCCATTTTATCCATCTTTCA
chr1	3194412	TAGATTATTGTATAGCTAGAAACATTGGGAGTACTGGAGGTG
chr1	3194571	TTTTAGAAAGCATGTTTTATTGAAAAGCTAGTCATTCACAAA
chr1	3194664	TGGACCCGAAGCCTGACTACCACTACCTACTTGCTAAAGAGT
chr1	3194742	ATACATGTTGCCTGTATATGTGTTCTTAGTTGTATTTTGAGT
chr1	3194790	GTGGGATGATTAGATGTTAGTCTTTGGGATTTTGTATATGTG
chr1	3194850	TCAAAACTTAGTTACTATAGTATTGGTTGCACGGCTTAAATT
chr1	3194937	CATTTAGTGCAGAGGTTAGGTTTAGTGTTGGTTAGGTGTCAG
chr1	3195006	TTGTTGACTTCACACCGTCTCACAAGCTAAGAGTAAGTAGTC
chr1	3195326	CTTCCCAATTCATCTCTACATATGTCTATCTCTATTCGTCCA
chr1	3197336	CTCATAAAGACAACAGAATCAATGGTCAGAATGTTCATAGCA
chr1	3210535	GTCAAGATTTTCGTATTTGAGGCACAAGTTTATACAAATATA
chr1	3219837	ACGATTGTGGTTTGATTACTACCCGACGCTATTTTATTGTTG
chr1	3220169	TTAAATTTGTGTTAAATCAAACTAAGAAAATCATGCTCCCTT
chr1	3266970	AAACACCTTACAAGTTAAAACTACTTTCCATTAGCGTCAAAG
chr1	3267021	GGATGCCTCTATCAAAACTTACTGATAATGCTGGTGTATATT
chr1	3267096	GCATCGTTCATCAATCTTCTTATGCCAACACTCCATCCTAAA
chr1	3267144	TAACTGAACAAAAGAATAGACACTTACTTAAAACTCCATGCG
chr1	3267246	TTTTGATTAATCGATTGCCTTTCTTTGTTCTAATGGTGGGAT
chr1	3267445	TTTCATTGTTACTGTCTTACTCATAAACAAGTATATTGTCTC
chr1	3322875	TGGTACTAAACTACAAGTTACTAATTTCAAGAATTATACCAA
chr1	3339631	CATACCGCCAACAGAAGCTGAACAACTAAGGATTTTCATGTA
chr1	3341125	CATGAATTGAACATATGGACCTCTTTTAGTTCTATGGTAATG
chr1	3361852	ATATGATGTCATTCTCATTTATGTACGTTTTATTACCTCTTT
chr1	3364009	ATATCTTTAGTTTTACTCGCTAAACATTACCAAACACTTATT
chr1	3376952	TTCTAAACTTAGTTTCTATTGATTCTCTAGGTAATTTTAAGT
chr1	3378508	AACCAATTTCATATGGACTAGAAAATGATTTTGGATATATGA
chr1	3388158	GTTTTCAATTAATGCAACCACATCTCCACTTCTGCTAATTAT
chr1	3399420	CAACTTCTCCAACAGTCTGAGTTCTAAGATCTACCCACAAAG
chr1	3405877	TTTATATAATTTTAACGTCAAGAAGAATTACCAAGAATAGTA
chr1	3413945	CCAATATGGTGTATAATTGTTCGGGCTCCATGTTTATTCCAC
chr1	3419240	CTCAACAAAGGATCACTATTAGTATATCATCACGGTTTAGTC
chr1	3420411	AATCATGATTATGCCTATTTATAAATTGATCCCATATTGATC
chr1	3436810	ATGATTGTCGTCTCTCATAGCGCTTTGATTGTCATATAATTA
chr1	3437320	CCAAATATAATTTGAAGTACTGTTGGATTTAAGTAATTTGAG
chr1	3464432	TTGTTTGCATCTTTTATTACTAGAGATCAGTTATGTGTATAT
chr1	3464504	CATTACAGGTAATCAATAAATTAGTACTTAATTATTGACAAT
chr1	3464559	TTATCCATTTGAATAATAATATCTAATTCCGGTCCTTTCTAT
chr1	3464618	AATAAAGTCTTTCTTGCACACTTAACACAACCAAATATTAAT
chr1	3464814	CTCCAAAGTTTCAAATTTCTCATAAACCCTATTTCCTATTTT
chr1	3466936	CCCTTTCCTCTCCTTCCTGTCCTTGCCGTCCATTTCCTCTAT
chr1	3467429	TATATACCCATAGTCACAAGAACTCCAAGTCCTCTTCTATTA
chr1	3467540	GTAATTACTAAATGATTACTTGGACAATTTGGATTTTGGCTA
chr1	3468512	GGGAGAGAGAAAGATTACCCATTTGATAGGAGTTTGTAAATC
chr1	3469376	TTTTCCTATTACATAGTTGTTGATTGGATGAGAAATTGTAAT
chr1	3469768	AAATCCTGAAAAGCACAAAACCACAGAGACTATTATATTACT
chr1	3470902	AAATATTTAAACCCTAACCCTAACCAAATATTAGAATCGTCA
chr1	3470950	TCATGTTTAATTCACTTTAGATTTCATTTTAGATTTCATAGA
chr1	3486554	ATAATGCATGAATTTGAAGACTTAAAGAGTTATGCATGAAAA
chr1	3514146	TTGTAAAGTGAACAATATATTTACTAGCATAGGTGAAGTGTC
chr1	3548640	ATGTTTGAAGAAAATCATGAAAGTATAAAGAAATACCTCTCT
chr1	3548792	TTCATAAACAAGAGCACGTATATCAAATATCAAATGGTATGA
chr1	3553188	ACGTTGTTTTCACCCATTTATGCAACTCATCAAACAGATTTG
chr1	3558000	AATGTTCATGATTACTATATGTCTATTATCTACAATGAATTT
chr1	3561496	ATAAAATATAGGTTAGGTTTAGGTTATAAAAGGATGGATCAA
chr1	3577316	TAAATTTTATATATAGATATCTTTCATGCCCAAATCTTTTGA
chr1	3579004	ATTAAATAGGTTAATGATAAGAAGTTAAGCCATACATTGTAT
chr1	3604405	CTAAGACTTAGGTAATACTTTAATCATGATTTGACTTAGGAA
chr1	3605744	GACGGCATAAGTTATTAGAGAGATATAGACGGTAATCACAGG
chr1	3624499	ATTGGGTACATGACTTCACTTCTTTAAAACCTTAGTTGTCGA
chr1	3624580	CAACTATGCCTTCCATTCTTCGTAAAATTAGTCATCGGCTTC
chr1	3625899	TCAAGAAGTCGTGTACATTTCATTAATTCTAGATTGATTACA
chr1	3660715	ATCAATAACAGATATTATTCTTTAAATAGGTATATAATTTGA
chr1	3674493	TCTTTCTCTTGGTTATTCTTTCTCTTGGTTATTTCCATGTAA
chr1	3688891	TCACTTGAAGTACTCACAAAAGAAGAACACCCATTCATTCAC
chr1	3698394	TAAGCTTAGTTCACTTTAACCTTTACATTTGTCATTTCATGT
chr1	3698466	TGAAGAGATTATTTAGATGATTTAATATACTAAAGACCTTGT
chr1	3700580	ATGAAGAATAATGAAGGATTTATTAAATACTATTTGAATCAT
chr1	3716379	TTGAAGCGTGTAGACTAGATTTACATTAATAGATTTGATAGA
chr1	3716436	TCAATAATTTCATTATAGAGCGTAGAATCTTTTGGTTAAGAG
chr1	3741716	TATGTAATTTTGGTAAGAAAGGTTAAATAAATAGTGGATTTT
chr1	3764001	TAGTATCCAAAATCATACAAAATGCTTGCACAAAATTGACAG
chr1	3822478	TATATATATATATACAGTCCTAATCTTGGTTGGACAGAATAT
chr1	3822529	TTCCCTACTTTTCTTTCAATTATACAGAAACAACTAATTTCA
chr1	3822677	AAAATATTGAGTCTAGAATAATTACAACAAGTCTTTGAAATT
chr1	3836268	TGTTATTATTATTGGGTTTTAGAGTAAATTAATTTGGAGTAT
chr1	3838686	CATTTAGGCTCATGGACTCACTTTAAGCTACCCAAATACAAG
chr1	3838922	ACCAAGTTAGGTTGAGTCAATATGATCCTCTTGCTTGCATAA
chr1	3838986	TTTTCCTCCAATTGTCTAACCCAACCCAATCCGACACATTCC
chr1	3839147	GTCATGATTTCTCACGAGGTTGTCAACTCCTACGTCAACAAA
chr1	3839233	AGTTGTCAAAATTAAATTAAAGGTTCAACATTTGCCAACACT
chr1	3839530	GAAACTTCATTTTAAAACATCTTTTATCCTGACACCTAACTC
chr1	3839695	AATAGAATATTTGTCGACGCCTATAATACACCTTCGGTAGAT
chr1	3840951	ACAAATATTTTAAAATTGCCCTGTACACTTAATTAATTGCTG
chr1	3875870	ACGTCAGAACTCTAAGGAATTCGTGACTTCTATTAGACTATA
chr1	3880674	TACAAGTTATTATCTTTTATCACTGCAGCATATTAATTACTA
chr1	3880911	TTTTCTTATAAATCACCTTAACTTTATATTCAAATTAACAAA
chr1	3886396	GAAATATACTTTTCTTTAGGAGTGTTTATGGCAAACAGAGAA
chr1	3888635	AATATCTATATTTTGAAGATGATTTGATTATGGTAGCTAAGT
chr1	3895027	TGAGAATGTTGATCTTAACCTATATAAGCTAATATGACATAA
chr1	3906076	AATCTCTCATTCATTGTTCTTTAACCTATCATAAACATTATA
chr1	3928866	ATAATCCATTACGATTATTTATAACTTACGTATGTAAATTTC
chr1	3935648	GATTGCTTCGAGTTGGGATTCTTCGAAAATTTTAGTGTTAGA
chr1	3936506	TATTAATTTAGTTAGTTTTGCTGGTTAAAATTGACAATATAA
chr1	3939471	GAGGAAAACTCGAATCTCCAAACCTATATAGTAAATTGTTTG
chr1	3939567	AAATGCATCCAAAATCAATATTTAGTAGCTCTAATTTGTACC
chr1	3959585	TCAATGAAAATAAGTTATCTTGATTTTACGAAAATACGAATC
chr1	3960600	GCGATAATCATGCATAACATTAGTAAGAAAGAGCGAGAAAGA
chr1	3987673	AAATGATGGCAACTGAAAGACAACCCTAAATTTCCAAACCAG
chr1	4005563	TGACGTCTCAACATTCCTCCTATGGCATGAAAATCAACACGA
chr1	4005643	TTTCTCAACTTTCCGTTCTTGGGATTCTTCTCATTCACATTT
chr1	4005710	CAGGCCGTTACATACCCACTAGTTTCCACTTGGTTCGTCCTC
chr1	4005824	AATGTTCCAGGCCCAAATTCAAAATGTGGCTTTGTCAATATC
chr1	4006058	TGCTATGTTAGGTGACCTTCTCCAAATTTTCCTACTTATGGA
chr1	4025284	TATTTAAATTTTGAATTCTCCCACAACATTAGGTGATCATTC
chr1	4032069	TTACAATTAATTATAATGTTTACAATTACTTAACTCTCAATT
chr1	4039042	ATACTTCATGTTTTCATATACGTGTTTTAGTAGCAAATAAAA
chr1	4040740	ATTATTCACATAATTTAGAAGGAAATTGGAGACCTTTGATAT
chr1	4045617	TTGGTTTATTGAATTAAAGTTGAACAATTAGTAGAGGTTGCA
chr1	4046081	AATAATTATTGAAATATATAGATAATTGTGATCCCGTTATAG
chr1	4046419	ATATATTTATATATGTTAGTTGAGGAATATGGTTGATCGTTT
chr1	4056655	GGTCAAAAGTTATAAAACCCAATACATTTTACTTCGTATAAA
chr1	4056902	AAGTATAGTCCATGAAACTAGATCCACGACACCTCAATCCCC
chr1	4073306	TTAAAAGTTCCAAAATGATTTATTTGACGTTAGTTGTAGGGT
chr1	4075552	TTTTATAAGTTAAATGATGATCAAATTATTCACATTTTCCAA
chr1	4092352	ATTATATATTTAATATAAACTCCCTGACTCGTTTGTTTTCTG
chr1	4102761	TTCTCACTTTATAAATAAATGTGTATGTGAATACAGGGTATT
chr1	4112456	TTAAGTTTAAGTTAAGTTTTACAAATGTTCGTACTTCTAATC
chr1	4116894	ACTCTTTGAATATACATGTGATTAACTTGGATACCATATGAA
chr1	4123739	CAGCAAAGTTTGATAGGAGAAGAAGGTCTTTCCAATTTGGCT
chr1	4128164	TGAAGCATCTATTTGTAATGAGCAGAACTAATCATACGTTTG
chr1	4129500	TCATCAGAGGAGAGGTGTATGAGCAAAGATTTTGTGGAAAAG
chr1	4129548	CTGTTATCTAACCTTCTATCTCCAGTGATTAGGCTGTTTTGA
chr1	4129596	AATGTTGGGATAGAGCTGTGTGAAGGAGATCGTTTAATTTAT
chr1	4129646	CTTTAAGATTTCTTCCAGTATTCAAAATCCACGAAATGTTTT
chr1	4140784	ATAAAAGTTCCATTTGACCGCAATTTCCGTTTTCTGTTTTAA
chr1	4171369	TGAAATCACGTCTATAGAATAGTTAAAAGAGACCACCCCTAA
chr1	4199426	TTTCAATTACTCATCTTTCATCATTTATTTTGTAGTTACATC
chr1	4248970	TTTAATACATTGATTTGGATTTTACGTAATAATTAGTACTAA
chr1	4251292	AAATCTATTTTATGCTTTTAGTGTCTAAAACCATATCATTAT
chr1	4252804	AATACCCTTATTGAAAACATTTGTCCAATTTTGTGTCTCCAT
chr1	4259826	ATAAGGTAAAATTCCTCTAGGCAAAGTCTCAAGGTTCAGGAA
chr1	4261120	TTTAGAGAAAAGTAATTTAATTCAATAGAAAATCATTAATGT
chr1	4263009	ATTTAATTAAATCACCTAATCAACATACATCAAAACTTAGTT
chr1	4263471	ACACACACACATATATAGATTTTCCTTTTAGGGGACACTATT
chr1	4270919	TCCTAAATTACGAAATTACAGATCCTAAATTACGAAATTAGA
chr1	4271776	GTAGAACTGTTGGATCATGCCTATACCGGGTGAAATCAAGTT
chr1	4275646	TTTTGGTTCTTAAACTTGAGAATAATTTGATCTCTTAAAAGT
chr1	4283579	TTTATATGACATTGAGGAGGTATGGTAAATTAGAACACACGC
chr1	4290797	TTCAGCCAAAGATAATACTCTTGGATCAGAATAGGCTTAGTG
chr1	4303705	AAATAAGTTGGAAGTATATAAAAGCCTATAAGTAAATAGACT
chr1	4323541	TATTTGAGTGTGAGGACTTTGTTCGAGACCGTGTTATATTTT
chr1	4364235	TGCTCCAGAATGAAAGAATACGATTGTGTAGAATACTCTCGG
chr1	4385417	CTTCTCCAACCGGCCCAGTTTGTTCTTTCGACTTTCTTTCAA
chr1	4385552	CCTCCATCGCGAATCCTTTTCCACCACAATGTATATCATGTA
chr1	4385642	CTCAAAGTACTATGAAAATAAATCAATATAGCATTGGATGTC
chr1	4385711	CAATAGTGCTAGTCATCATGCTCTACCTTGGTGCAGACAGCC
chr1	4385819	CTTCTATTAGTAATAAACTATTATGTTCGTTTATAGACTCTT
chr1	4385877	TATCATTGATAGAGACTTGTAACTAGGATCATCTACCCCAGG
chr1	4385985	TAACCATCTCCATGCATCCACTTCAATCACCCACTAACTAAA
chr1	4386102	GTATTTCTTACTTTTAATATGGCTCATTTTACTGAATTAAAT
chr1	4386215	AAATACAAATTAGCAAATGTCCAAACTACCCATGCAGTCTAA
chr1	4386298	AAGAGCTAAATCAACGTACATTACAGAATCTCTTCTCCTAGA
chr1	4386363	TGATTGGAGCATAAAACAAAATCATTCTTGACTTCTCCAGGT
chr1	4386471	AATTGTTCATCTTCTTCGTTACGATTATGATTAGAGAGGTTA
chr1	4386519	AAAACCTGTCTAATCATTGCTAATCATGGGTAAGTAAGATTT
chr1	4386570	GTTTCAACACTTGTCCAACAGAAATATACTATACTAATCGCA
chr1	4386618	CAGATGGAATGAATCGAAGTAGAAGTTTAAATAACGACGTAA
chr1	4386710	TTTATTTATTTTGAGTAATAAGTACGAACCTCCATCATGGGC
chr1	4386779	TTCATGTCTCTGAAGCTGAACCATCCTTTCCCGAATTCCGCA
chr1	4386861	ACCCATTTGTCATAATCTTCATTTTCGGCACTCCAGTTTGTC
chr1	4386918	CGTAACTCCACCACACCCGTTTTATGCCCCAACCAAATCCGT
chr1	4386990	CACACATGTTTGATCTGTCATTTGAACAATACATAGACTCAT
chr1	4387065	GTGCGTTAAAGTTATCAAAGTGGTCTTCTTTCATGATCGTCA
chr1	4387119	GTTCCCACTCGTCGATCTTCATAAAGTTATAATTATAATATT
chr1	4387167	ATGAGTTCATTCCAATCGTATAATCCAATTTCAGCCTCCTGC
chr1	4387215	CTGGATTATTGTAGTAATTCACACCACGAGCTTTAAATTCAT
chr1	4387269	GGCAACATGGAGGAAAATGAAACAAGATGAAGGCGATGAAGA
chr1	4387317	TGTTGATGGTGGAGGTTTGAAAGAAAGTCAATTTGAGATGGG
chr1	4387368	TCTTGAGCTTCTGAACAACTAAATGTATTAGATAGGTGGGTT
chr1	4387435	TAAATATATTTATCATTTGCAAACGATGTCAGCAGAAAAGCA
chr1	4387576	TCATTATATCTTTTCCTTCTTTTGTAAATCGCTCATACCAAC
chr1	4387768	TCAATTTTGTATATCATATGTGTATTAGTTGGTTTACTTACG
chr1	4387835	TATACATTTCACTGTAGTATTAATAAGTAAGCGTTTCATTAT
chr1	4388075	ATTCATCAAGCGAATAAGTTTACACTCCTACAAGTCAAAATT
chr1	4389129	CTCGAGCCACACCAATAACAATCCTATATAATGTGTTCCAAT
chr1	4389659	AAATGGGTTTGATAGTCAGGTTAATGTATGTAATGTGCATGA
chr1	4389707	GTTCAAGATTGCCATTAATTCCATTTGATAGTCAAGTTTTGG
chr1	4389885	AAAATAACGAGAATACTAATAAAACTCAAAATATTATACTAT
chr1	4389945	AAACAGTTTATAAGTAAGACGAAAGAGTATTATCCACCACCA
chr1	4425579	CGTAAAACGTAAAATAATCTAATCTAACATCATCATAAACTA
chr1	4432549	TTTATTTGTAATAGAGTATGGTTTGATCATAGATTAAGAATT
chr1	4460513	AGAGCCTTTATATAAAACACACCAAGAAGAATTTGACCATGA
chr1	4477460	TAAAATTAACCAAGAGATTGTATGATGTGAGTGAATGAGCCA
chr1	4477681	ACATGATTTTAGAGGCTTGAATCGGATGAGGTCAATTTACAT
chr1	4477729	CCGTTATTGGTAGATTTGACAAACGTCTTAACCAACTCGATC
chr1	4495647	AATCAAAAGGTGAAAACTTAATAATGTTACCTTCTGCTTGTT
chr1	4497421	TTAAAATTTCTTCAAACTATAGTCGATACAAATTAAACCAAA
chr1	4511371	GAAAATGTGAAAGAAAACAGTGTCTTGTTCTTAGAAAGTGTA
chr1	4513474	GTAACATTTTAGCATTCAAACTTATAGAAACGGATCTACTTA
chr1	4539178	GTTCACTCAAGTTAAGTAGAAAGTTCATTACCTATTTACCTA
chr1	4539228	ACTCATATATCAAACTTGTTCTTAAAATGTATGAACTAATAT
chr1	4540187	ATGATTGACATATGTTCAATGCTACGAGTCTCCAGATTCTAT
chr1	4565720	ACTAAATGTTTTACCTTACTAGACGAATTTGATAGTACAATA
chr1	4565768	TTGAGATTATTTATAACAACTATTCAAAATGACGGTCAAATC
chr1	4566675	AATAAATTATTATATAATTCAGATCGGATATTTTAATGATAA
chr1	4569739	TAAATTAGTTATAATAACAATGCCTAATACAAACTTAAATTG
chr1	4571416	AAATAATTCCAATAAAATTCTACCATTTCACTATCATCGCTT
chr1	4610136	AGAATTGGAAATACTTCTCAGCATAAATAATATGATCCAAGC
chr1	4613042	ATGATGGATTATTATTGAATGCTTTTGAAATGGGGTTTGGTT
chr1	4613105	AGCAAATTTTGAGAACTAGTTAAATATAAATACTTTGGAAAT
chr1	4629016	GCTTTCAACTAATACATATGAATAGACCTCCTCGAATTGATA
chr1	4640322	GAACATTTCATCGTTCTTATAATCAACTCCATCCGTAGATCT
chr1	4644600	ACAACTTTACGAAAATATTAATTCAAATGGATACTCATTATT
chr1	4655087	AAGTATGTGATTCAGCATATAAAACTTTTACAAAGAACCTAA
chr1	4655251	GATGCACATCAAAACCCAAAAGCTCAAATAGGTAAACACATG
chr1	4664066	TTTGTTAGTTATTTGATTGCGTATGATGGTTAAATGTGAAAA
chr1	4665174	TTGTAGTCACAACGTAAATAATCCTTGTAATGCTGTGAACCT
chr1	4665228	AGAACATTCATATTTTACTAGGAAATCATATGCTACAATTTC
chr1	4715163	AATATCTTCTTGAATAATTTCCATGTTCCTATTTACGAGGTG
chr1	4720914	ACTATTTTAGTACAATAAAGGCGTGGGGATCAAATCTTCCAT
chr1	4730105	TTCATTTTAAATTTGTCACGTTGTTGAATAAAGAAATTCTTC
chr1	4733247	TCTAACGAATTACTATTTTAAGTCTATTAAGCTAGAGAAAAT
chr1	4739445	TTTTCTCTAAAAGATAATAATATAGCTTTATTAATTCATTAG
chr1	4771872	TTTATCTACATGTATACACACTCTATGTATTCTACTTTATAA
chr1	4813936	AAAGAATTGCAAATTTAGGAAAGTCTTTGTAAACTCGATATG
chr1	4822083	TTTGATTCCTAATAATATTTTATGATATTAGTAATTTGTCAA
chr1	4836761	CTTGATTGCGTAGTTATTTAAAGATGTAGTTAAATCTAAACG
chr1	4846268	TTATTTTATTTGCAACATTTATTGTAGGTTTTAAATAAGTTA
chr1	4848028	ATGAATTTAGATTTGTTTCATGAGAACAAACTGAATATGTTA
chr1	4849044	AAATTTAGTATCTCTAGAGTTTGATAAAAGCTTCATAAGTAG
chr1	4849094	AAGTAGGAACCATTTAAGAAGATTATACTAAACTATAGGGAC
chr1	4849161	AGGGACTAAATTTTAACCTTGTCTAAACCATAAGGAGCAAAT
chr1	4849209	TTTAAGCATATTATTTAAGTGATGTTGAACTGATTTTAATAA
chr1	4863094	TAAACGTTAATTATTCGAATAAATATGTTAAATTTAACTTAC
chr1	4868703	ACAAGTAAATTTTGGATGATCATGGTCTTCTATCAATCTATC
chr1	4876479	AACGAATGTGTAAGTAAATGGCAAGGGAAAGCTTCAATCATA
chr1	4880250	CTAAACGCTAAAGGAAGGAAAATAGGTCAGGCAATAAACACA
chr1	4883406	GAATAGCCTAAAACAGTTCATAACAATCTATTCAACTTCCAC
chr1	4897980	CGATAGAAATAAATTGTAAATACATTCTTATAATCTCGTCGG
chr1	4917949	TAAATTTGTATAGAAGTTCATTTATGTCCATTAGTAAAGTGA
chr1	4918512	TTCAAAATTACTTAAATTATCATTTTACAGAATTTAGTCTAT
chr1	4920000	CAACATCAATTCAATTAAAAGAAAGTGACAAATTAATAACCT
chr1	4922866	TTGTATTATATCCATGTTTATTATGAGTAGAATCTGAAAATT
chr1	4923565	TTTATTTCATATAACATATAGTAGGATTCAAAATCATCTCGT
chr1	4929127	TCTTCTAAGAATTTCCCATTGTATAAGATAAAAGTATGAAAG
chr1	4937679	TTTTGGACCTATACACTAATAGAGATAATTGTCCATTATAAT
chr1	4951328	AAATATTAAATCTAATTATTAACTTCTTCCTGGTCGACACAT
chr1	4952117	TTTACACCAAAACTTAATTTGCTAATATTGATGAAATAGGAA
chr1	4960917	ACCATAGGTTATGAAATATTACTTATCTAAACTATGCGATTA
chr1	4962178	TAGTTATATATAGTTGTGAGATAACGGTTAAATAGTTGCAAG
chr1	4963658	TATACAATAATATAAACTATTTGTCTTTAATTTGACTCTCCC
chr1	4967387	CATTGAAATTGAAATAATGAGTTAATAGATTTATTTATCTAA
chr1	4968162	AAAGCATGAATTGAAACACATAGTATACCGAATTTAATGATA
chr1	4975129	TGAACAACATCTTTTCGTATTCAAACTAGCTTAATCACACAT
chr1	4977378	AAACTTATTCCCATCTGAATTTATCAACAAGGATTAGGGTTT
chr1	5012266	ATTCGTCTAATCTTATAAAATTTGACCTCTTGATCATCTATC
chr1	5018600	ATATTTACCTCCACCTATCCGCTTAAGCTCTTAGGAATCAAA
chr1	5022337	GTCTAATTAACCTAATTTGAGTACAATATATTCAACAATATG
chr1	5023710	ACAAACAAATATTTTAACTAGGAATTATTTCGTTTAGATACT
chr1	5024759	AGTTGTTCATACACACTATACTTGGTCACCTATACCTTCTGT
chr1	5051325	TACACATACATATAATTGTAACATATAATCAATGTATCAATA
chr1	5064199	TATTCTTCACTCCCTCTTTCACTGTTCATCATCCTCCATCTC
chr1	5084509	TTTCAGAAATGATTTTGATTAGTGAATGGTAGCAGTGGAAAC
chr1	5086389	AAATAATTTATTTATCAGTTGTTTTAGTATTATCATGTGATA
chr1	5094058	GAAGTTTAGACAACAAAACCTACTCTATGATTCGCATTATAC
chr1	5095291	AAAGAAAATTGAAGCTTAGTGTGTAAATCTCAAAATTTATTA
chr1	5101420	TATTGTTTAGTTTAATTACAACATGATGAGATGCGTGATAAA
chr1	5117817	CGTCTTAGATGTTGTATCATTTTATCGATGTTGAGTGTTCTG
chr1	5134499	ATTTCGTTACTCAACTCAACTGGAAGAAGACTCTAACCTACG
chr1	5136654	TTTTCATTAATATATGGGTGTGAGAAAATATATAAGGATTCT
chr1	5144305	TTGTCGTCAAAGTAGTCGTTGTTATGGTATCATCTTTGAGTG
chr1	5144356	CATTAGAATGCCATTGTAGTAATCTCTGTAGTTTTAATTAGT
chr1	5144474	TTTACCTGAGAATTGGCTCCACTGTATAAAACAAATCTCTTT
chr1	5148966	TGTTTGAACCAACCAAGAGTAAACTATAAACATAATGAAACT
chr1	5151217	AATATCTCTCATTTGGTGGTTTATAATTTCAACATTCTTTTG
chr1	5190975	CATACGCCCTTGCTGTTTGTTTCGTTTCGTTTCGCCCCACCA
chr1	5191488	CTATCTTTTCTGATAATTGTACGATTGATCCAATTTTCCAAA
chr1	5196587	ATAAGTTGTATTAAAGTGATTATATATCAAGTACCGTTAACC
chr1	5196916	TTTAAAGTTAATTACACGCGGTCAAAGACGAAATATATACAC
chr1	5220509	GACCAATTATTTAAGTTTTAATTCGACAACCACCCTCTACAC
chr1	5220746	GCTCCATTACACTATTTGTTTAACAATTGGAAATTTTACCGA
chr1	5226105	AATTAATTTGTAGACTGGAAGATGGAGAGGTGTTTAGCTTTC
chr1	5229313	TACAAAGCCTAAAGTATAAGTTAAGTATCATAGTATTAGTTT
chr1	5231548	CTTATTTAATTAGCCTACGTCAGATGTCCAAATCTTATGCTT
chr1	5257726	AAACTACAAATATGATTTCAAATAAGCATTAGAATACATTGC
chr1	5269855	TCCAGGAGCTCACTATCTTAAAAGAATATAATAACCACATCT
chr1	5273717	TCTGACACTCGAAGTCTGATCAACAAGTTGGAATCCAAGGTG
chr1	5275103	CATAGGAATTTATTAATATAAGCTTTTATCTACATAATTCAT
chr1	5275152	CGATTATGAATTGAAATTTCTCATAAATTCAAAACCGGCTTT
chr1	5280101	TTTTAAACAATTCTGATATTTAACTGAATGATAATGCTAATT
chr1	5282360	TAATTACAATTCAATAACAAGCAAAATACAAAGAAGCAACAA
chr1	5286325	TTTTCTTAAATATTAGTTATCCTCTCATACTTTCATCCGTTC
chr1	5286385	CAAAATTAATTATGACTTCGCATATCAAATTATAAGTTCCAT
chr1	5306041	AAATGTTCGGAGGGTCTTGGTTTGTAAGTCAATTTGAATAAT
chr1	5314436	TAAATCAATGTAAGTAACTAAATCAATGTAAGTTTTATCATA
chr1	5328931	GCAACTTGTTGGAATCTTTACACTTGGAATTTGTAGGCTAAA
chr1	5343610	AAACAAAATCAAATCATACTCTCTCTCCTCACCCTCTCTCCT
chr1	5344379	TCTCTTTGAATCATTTAATGTTCGGGATAATTTTATTTCTTT
chr1	5345061	TTTCATTATAGTAAACTTCGTTGCCAAGAAATATGCATAAAA
chr1	5345727	AGTACGTCAACTATTGGTTTGTTATGATTGGTTTCTTGTGCA
chr1	5346042	TCAACGACGATTTGAACTCAAGATCTTATGTCCATAGGTTCA
chr1	5354663	GGACGACACAACAGAGCGATGTATGCAATTTACTGTTCTATA
chr1	5354741	CACAATTATAGTGTCGTTCAATCTAAAAGCTTTCAGTTTCTC
chr1	5354789	GTAAAGTGTCAGTTCTTTCTATTCTATCATCGCAGTATTATT
chr1	5374680	TTGAACCAATCTCAATCTAGTTTATCTATGTGGTTGATGAGT
chr1	5375113	CACCTTGCATAGAGAACCACATCCACATCCTTTCTCATCATC
chr1	5381281	ATGAAAATTACATCATGTTGAGACGTTGAATTACTCTTCTAT
chr1	5381573	ATATTAAATCTAAGTACATTTCTCCTAATTTTCCTCAAGTTT
chr1	5381621	AACTTCTCTCAAATTAGCCCTATATTGTTGTCGAATAATGAT
chr1	5381840	GTCACTAACGAATTTGAACCTATTAACGCTCCAAAATACAAG
chr1	5385520	AAAATAGAAATAACACGTATATTTATCCCTTCTGTAAATATG
chr1	5387775	AAATGTAGATTTATTACATGCAAGATCGTTAGTTTAAGCCTT
chr1	5402738	CAAAATGTATTGCTTATAAGGCTAATAATTATAGTAACGTAT
chr1	5409732	AAATATCTATTATATCTAATACACTCTATTTCGTTGTATTTA
chr1	5410932	AATATTGATATTATTCTTGGTATAGATTAAATTACTACAAAC
chr1	5422026	AAATTAATTTTATCCGTTTTCTAATTCATTCCTTTAAACTTG
chr1	5424460	CAAACTGGTGCTTGTTGAGATTGAATGTATTTAACAAATCTA
chr1	5429045	AATTACATTAATAGATTGAATTAATTATGGATAGAACTTTAT
chr1	5466965	TTTTATCGTTAATATGTATACTTAAACTATAGTTATGTCCAC
chr1	5482898	AATTTAAACATAATAACTTTCATGAATTTGTTAACCAACCAT
chr1	5484671	AGTTTTGTTTTCTTGGCATTTGATCTACTCTATTACATCATA
chr1	5485095	ATCAACTCAACGTCTTAAGCATCTTCATACACATGTTTAGAG
chr1	5495587	TTGAATCTCTCTTTTAACTTTGTACTGATTGTTGAGGACCTT
chr1	5506689	TATTTTAATTCTTATAAACATATAATTTTCGAGATGTTATTA
chr1	5508698	GCATACTATTAAAATATCTTGTCATGCCATACTACGAAGCTC
chr1	5545987	TATGACAATTTTCATAGGGTTGTAATGACTTTTCGCCTAATC
chr1	5546035	CTTAAAAGTTTAGTTTTGAATGTCATGTAATCGTGGATATGA
chr1	5553742	TTTAATAACTTACCAATTTTCTTTAACCTAAATATCATTCAT
chr1	5554113	ACTTTCCCTTATAAATCCTCTATACATCTTTACTTCTCTGTC
chr1	5572111	AACGTAACCAACCTTAGGTCAAATTTTCCTTATTTTACATAG
chr1	5592074	AATAATCGACTTCATCTACTTTTAATTTCATTATACGACCAT
chr1	5593628	ATTTTGTTATATGATAGATTTAAAATGGTGATTAAGAAAATC
chr1	5606956	AAAATATTTGATATATGATTGTTATCTATCCACCAGACATGT
chr1	5611791	TATTTCTTTAGTTATTGGATTTCAGACCTTAGTGACATTCAG
chr1	5613589	ATGAAATGAAACTGACACTTCCTATACTGAATTCAATCAAAC
chr1	5625728	TATTGAAAATGATAAAAGTTGGTCCACTCCCTTGGCACCCTC
chr1	5637470	TTTCCGATATAGTAGAACAGTAGAACAGTAGACGTGGTCTCG
chr1	5650201	TTCAGATTTAAAGTTAAAGTCTATTTATCTTTTACTAACACT
chr1	5666730	TGTCCGTGACACAATGCCTAAAACTTCACTTTCCCAAATACA
chr1	5667576	AAAATTTAGGAATTGGAAATATTCTCATATATGTAAGGATGG
chr1	5674422	AACTATTAGGTTCACATTTTCTACCGATATTTACATACATAA
chr1	5682416	ATAAAGGAATATCCCGGGTGTCCCTCTTGAGCTGTGCTTTTC
chr1	5683448	GCTGATCATCATGGGACCAATGCTATCCTCAATTACTGCCTC
chr1	5689666	TAACGAAACATCTAATTTCTCTTTACTTTTCATGGAATCAGT
chr1	5694026	AAAAGATCGTGAAAACATCGTTAAAATATTAGATTGTCGAAA
chr1	5694185	TGAGATTGTGTTATCCTAATTTAAACTATCAAACGGTCGTAT
chr1	5694252	AAAATTCATGAAATTAAGATTGAAAATCACAGCATAGTTGGA
chr1	5700591	AAAATCTCTACGTTTGGTATAATGGTTAACTAAAATGATGTT
chr1	5702735	AAACAGTTAGAAGTCAAACTTTTAGGGGCCCTTTGGGAAAAT
chr1	5708597	TAACTAACGTTATTTACAAATTTGTCAATCGAAACATACCTA
chr1	5714195	TGAGATTTTCAACGTCTTTGTTTAACCTGAAATAAAATTCTA
chr1	5715732	AATTACTACAAGTGTTTGAGTTTGTGTGGTTCAAAAGTGCAT
chr1	5717097	AAATCTAATAATAATATATAGAATACTGTGACTAATATGTTG
chr1	5732094	TCTTCTTCTTTGAAATGCTTTTGAAATGGTTACGAAGACACA
chr1	5743473	AAATACTCCAAAATATCAGCAAGGCTTACGTAAACCAGTCTG
chr1	5751762	AAGGAAAATTAAATAAAGGATAGGTGAATGTCGTCTAGTTTA
chr1	5778089	TTTCTTGGAAGATTAAAGATTCGAATCTCTTCACTTGTATGG
chr1	5806531	TGTTTTGTTCAATTACGGGTTGTGTTGATTGAATCTGTCTCA
chr1	5816107	AATATTGATTTACACTCGTTGGATGTTGTACTTTTAAATTTA
chr1	5816275	TTCTTACACGTTTAAGTTTAAGGTTACTAGGCTTCTTTCTAG
chr1	5817744	AATGGGTTTTCTTTATCACTTCTCTAGGACAGATCATTCTCC
chr1	5829636	TCAACCATCTTTCAATGTGATTTAAACTACAAACCTCTTTAT
chr1	5834934	ATCTCCGGTATCGTCGTGTTACTGTATCGTGATTTATTCTTT
chr1	5836094	CGTTGGTCGGCATAATCAGAGAAGCTATACAAGAAATCGACG
chr1	5849282	AAATAATAATAACTCATTTATCGTCGTAAACAACAGTAATGA
chr1	5858809	AAACAGTCTCAAACCCTTCATTAGTCCGAAAACTATCAACAT
chr1	5858941	ATTGTAACGATATATTCTATACAATATTTTCTCTATCATCTT
chr1	5868002	AACCAATGACTTCGTATAGGTGGTCCAAGAGTCCCCAATGAA
chr1	5876287	TTTAAAATTTAGTAAAGAAGTTAACACTACTTTCCATAACAA
chr1	5879818	TTGAGAAAAGGAAATGCAAAGAGGAAGAGAGGATTGAGGGTT
chr1	5881080	AATAAACTATTATCAATGTTTGTTTGTTAGTTATGTCAAAAG
chr1	5885521	AATGAGTTTCAAACCACATGAACCAAACTGGTGATTTGATCT
chr1	5886368	TTTGGATAGTAAAAGAGGATGAAATTGTTCTAAATTCACACC
chr1	5886481	ATGTTCGATCATAAATTCACTTAGTTTCACTTAGTATAGGTT
chr1	5887204	TATCGACCAAATGAAAGGTGACCGATAAAAGATAGAAGGGTT
chr1	5894325	ATTTAAGCATTCATGAAAGAATACAAAGAGACGTATAAGTAA
chr1	5912847	ATTTGCAAGGTAGGTGGGTGGGTGGGTTTAAGTGGTGGTTTT
chr1	5927590	TTTCTTTTAATTGTTTAATTCAAGATGTGCTGAATGGTTTTC
chr1	5931782	ATTGTTAAATTAATTACTTAGATAAAATGTTTTAGTTTTGTC
chr1	5932156	TCAATTACAATTAAACTAAGCTCACGTTAACATAATATTTCG
chr1	5936449	CGATTCCATAGCGTTACCAACATAAAACAATGGGAGAAGGGG
chr1	5941348	AAAATATTTAGTATATCACATACATACACACGGGAAATAAAT
chr1	5941995	GTTTTGCAAACAACCAAAGTGACCAACTCAACAAGGTGACTG
chr1	5942427	AATTATACTTTATGTGTTGAGATGATCTAACGTGTTTTGAGA
chr1	5951586	ACATATTGTTTGTGATTTGTGTTGGGAATAGATTATGTAACG
chr1	5951661	AAGGAGTAGACAAAACCATGCAAGTCCTCTAATTAGTATCAA
chr1	5952027	TTTTATTAAATCAAACTTCTTACTTCGTTGAATTAAACTCAC
chr1	5952503	ATCCGACCGTGGCTACTATTGATAAATAACATCATGAAAACA
chr1	5967168	TTTTATTGTGAACCCAAACTCATTCCAAACTTTAATAGTCAA
chr1	5982390	TTGTTTAATTCTACAACAGTAAATAAGTAATGAAATGTGATC
chr1	5986261	AAATTACTGTATGAAATGTTTAGTTCGGTTATGCATAAAATG
chr1	5986309	TTGGCTCGAGTAGTTGAGAAGTAGAAATATAAACAAGAGTTA
chr1	5986357	CCACTCAATGTTTGGCCAAAGGAATCGGTGGGTTGTACTACT
chr1	5991958	GAGAATTTAAACGGTAAATCTCTTTGTCATCATATGTGCGTT
chr1	5992030	TTTTACCTGGGAGTGAAAGTATTAATTCTGAAAGTCAAAGAA
chr1	6008458	TAGGTTAAATTTGAAATTATAGGAATGGGCAAAGAGAGTTTT
chr1	6010994	CAACCTGCACCATCGACCATAAATCCAAACGTTAAACAACAT
chr1	6024471	AATATTGACTAAAGATGCAAACTGTGAACTGAAATACTTTAA
chr1	6029522	CCATTTAGTATAGGTTTGAATTTTAAGGCAATTTACTTTCCT
chr1	6029659	AAAATAAGTAAGTCTTTTGGCTGTGATTTGATAGTTTCATCA
chr1	6029708	TGTAATTTTATTATATAAGTTCGATCTATCTTTGTTAGAAAT
chr1	6039867	GTTTAATAACTACGACCGTAATCAAATGGAGATAGGCATAAC
chr1	6049752	TTGCTTTCATTTGGTTTGTATAGAGCTAGGTTTTAATAGGAG
chr1	6053980	AGTTGCAACTAATTAATATTTTACAAGCCCTCTATCTAAACC
chr1	6089382	AGAAATATAAATATATTAAAGGCACGAATTTGAAGTAGATAC
chr1	6091495	TTTTGGATTCCTAATTTGATTGATTTGAGTTAAGAGTGAGCA
chr1	6097689	CAATTGATGAGTAGTCTGACAATTCAAGAGTTAACCAAAGCT
chr1	6104383	AAATTTATTTATTTTAGTATACATGGATTAAGTTTTATTGCT
chr1	6104683	AATTACTAAATTTGTAAGTATGGTCGATAAAATTAATTGTTG
chr1	6104731	TGGGCTGTGATCCAATCCAATCTTTCAAGTATGTTTGAGTTT
chr1	6118290	TACATCAGTTTGTATGTAGATAGATTGGATGTATGTTTGAAA
chr1	6123133	ATTCCATTTTAAAGATAGATAGATGTGAACTATTTCTTTTAT
chr1	6124979	AATTTTACGATTTGAATGTGTTATATATGGTAGTCAAATGAA
chr1	6125952	TCTTTGGCTGTCATCTTCTTGTTTATTTCCTCTGCTATTTTA
chr1	6126196	TTTATATCCGTTTAAAGTACACTATAGAAAATGATCAATTGC
chr1	6128144	TAAATAGTCTAGAAGCTAAGTTAAATGAAATATGAATCTTGT
chr1	6129720	TAATTTGGATGAATGAAATGAAGGTAGCTATTGTCTTTAGGG
chr1	6137039	CAACAAGACTTACCCATTTCATATATATGCATTTTATAGAGT
chr1	6150439	TTACATAAGAGTAAAGGTATATATCAACAGGAATTTTCACAG
chr1	6185382	GATGACTCACTAATTACATAATTACTCTTCTACGCACCAAAT
chr1	6192776	AAACTGAATGATTTGTTAATTAATAGGAAAGGTACACATAAA
chr1	6201349	AAGTTAGCCTTCTAAATTATCAATGAACAGAGTTGGAAAGGT
chr1	6215848	ATTCTCTTTATACTTGTCTATGGTTCATAACTATTTACTTAA
chr1	6226722	CCCAAAACCATAGTAAAATTTGTGTGCAACTTCAACTATAAC
chr1	6227297	AATGATATATATTAATTACTCACTAGTAGATAAATGTTTATA
chr1	6229633	AGTTAAAATTTAAAATCAACCATGCATACATATAAAGGTGAA
chr1	6238452	CTCATTTTACTTTTGAGTCAATATATAATTGGTCGTAATCTA
chr1	6239523	GTGGTAATGTCAATTCTAATGTTAATCTCTATATGTAATGGA
chr1	6243136	TTGAGCTATCATCATATCGACGACAATTTTGATAAATAGTAA
chr1	6248403	CACCTAGTAAAGATGTCTTGATAAATACCTGTTAGTAGGGAT
chr1	6251235	AAATGTTATCCTATACGTTTTGAATTGGGCAAGTAGGAAACT
chr1	6269816	GGAGTAGTAGGATTAATACAATAAATTTCTCATACTAATGAT
chr1	6276662	TTGTTGTATTGACATAACATATGATATCGCTACAGACTAATG
chr1	6284312	AGAGTGGTGAGGGGAGGGTGGAGAGGGTGGAGAGGGTTGTGA
chr1	6294807	TATGTTTGTAAATTAAGTAAGTGAGTTTGTAAAATATGTTTG
chr1	6296318	CATTGATGGACTTTTATAATGTTTAACGACATATGTATACTT
chr1	6307972	GTCTTTTGTGGAAATACAGTTGTAGTAGTAGCAAAAGCCTAC
chr1	6308327	TTTTGTTAAAGCCAACATGACATTTCTTTTAGGTATAGACAT
chr1	6316143	TATATATAGTTTGTTAATTATTAAGTGGAGATTGTTCATATT
chr1	6318845	TGTTGATTTTAACAATTGAAACTTTTAAGTAGTCTTTAAACA
chr1	6325947	AGAAGCAGATCTATTCTATATGGTTACAATTATCTACGTTCC
chr1	6331380	TTCAAAGTATTAAACGTGGTTAAGATGAAAACAATGATTAAG
chr1	6338906	AATAATATAAAAGACATTAAAACTAAACCGATGAGATGAGTG
chr1	6345439	GCAGTGTATAAAGTTTATTCTCAACCGGATTCATTGTACTAC
chr1	6362056	TCCACTCAAACTTGTAATATATCCAACACCCATTTCATTACA
chr1	6362273	TGAATTATTCATGTGGTTTGATACTATATATTCATATAAACT
chr1	6371798	TATCTTTCTATTAAGGAAGTAATATATAGAATATTATCACCC
chr1	6373905	ATTCTTTAATTGTCTCACTTACTTTTGTATCATCCCATAATT
chr1	6378170	AAATAACTTAAATAAATCTGATTGTGTTGAAAAGTTGACGAC
chr1	6385098	CGTTGATAGCTAGACGTTGATAAATTAACTTTTCATTTGCGT
chr1	6389583	TGCGCTAACTCCAATTAAATCTTTTAGTATTCTCTAGTTTGA
chr1	6389634	GAGAGTGCTATTATTATAATTGGACTTGAGATAATTGTTCTA
chr1	6389722	AAAACAAATACATATAAGTCAAGCTATCTATCTCATTGGTCT
chr1	6389839	TTATCCTTATTAAACTGCTGAACATCGTATCATATATATACA
chr1	6393755	TAAAGATGAAATTATCCATATGATATAACGAAGTATATAACA
chr1	6394683	CTTCCTAAATTCAAAACTTTAAGAAATGGATAGAAAATATGG
chr1	6398835	ATCAAAAGATGGAATAAGAAACACAGAAAGACAGGTGAGGAG
chr1	6411551	CCTAGTTGAGATGTATGAGTTTGAGATGTATGAGTTGTTGTT
chr1	6412998	TAAAAGATGAAATTTAATAAATGCCTCATGTTTTATAAAATT
chr1	6427549	TTCGACTTTCTCATCTCTTCTTCCTTACCAGCTTTCTCCTCC
chr1	6429369	CCCTCGCTTTAAATTTCTTTACTGCTTCCTATACTTAATGAT
chr1	6436185	AAGATGCTCACTTGGTAGGAATGTTTGGTTGCACTGACTGAC
chr1	6448343	AATAAATAAATTTTGGTCTCTATAACCTTATGTGATATTAGT
chr1	6454820	GTTTCTTTTATCCAAACAGTTCGAAGAATGCCATCTTTCACA
chr1	6455131	CCCTTAACACGCCATCATCCCCGCTTACATCTATTTGGGTTT
chr1	6455232	AATCTGCCATTGTGATTCCCTGCGTCCTAGGTTTTGGTAGTG
chr1	6455280	GGGGCGTGAGGGTGTGAGGGTGTGACATGACCAATATTGTAC
chr1	6455328	ATAATAATGCAATTTTCAACCGATATAAAAGACCTTATTTGT
chr1	6455376	CATCTTTCAAAACGCACACCTCCAAATGTTATCCTTCTCTTA
chr1	6455424	CTCAATAACGAATAGTACCACTCAATCATCACCAACAATATC
chr1	6455647	TTTCAAAGTAAATGCAGACCAAAATGATGACCCAACAATATC
chr1	6455695	GAGTTTAAAATGAAGCACACAAAAGCAGCAAATTGGAAGACT
chr1	6456028	ATCGTTACCTCCTGGGACTGTGAATGCCGCTGCGAAAACGAT
chr1	6456513	GCTACATGAAATATGGTTTTGTCTTGGTCGTTAACTTTCCAT
chr1	6456649	AAAGATATAAATCCCCTCGTGAAAGATTCTGGACAAGAAAAT
chr1	6456875	TCCTTTCCAAAAGCTAAGCTCACTACGGCAACCAATCACAGA
chr1	6456923	TCTAGATAGTACATGCAACGCTGTGTCACCAGATTCGTTATC
chr1	6457072	ATATACCTTAGAGCATATAGTAGAAATCATATATGTAGAACA
chr1	6457241	TCTCTTCCAAATTACCTCCCATCTCCATAAGCGTATCCCCTA
chr1	6457313	TTCTCAAGAATATCCAAGGCTATGTCTACAATAAGAAAGAGA
chr1	6457430	GTGTGTATATATATTTAACAAGAATATTTGGAAGGCAATACC
chr1	6457797	GCAATATGAAGAGGAGTATCATGTGCATCAGTTATCCTCGTA
chr1	6458341	TTCAATTCTATCACTAAAAGCGTCTATATATTGATGGGCACT
chr1	6458452	AGGGACTGGATCAACTCATGTATATCTACTGTGCAATACTCG
chr1	6458503	AAATGGCAAACCTCGTGGAATAATCAAACCAAACAGGGGCAT
chr1	6458554	AGATTCTATCTCCCCTTTTATCTTTGTTATTGCTATGAACTA
chr1	6458621	GAACAAACAAACAAAATCAAAGGTATTGTGATGATTGGTATG
chr1	6458705	GTGGAGGACAATGATGATTTGTTAAGAAACCTTTAATTTGCA
chr1	6458774	CTTAACGTCAACCTCTCCAAATCTACCATTTCTCCTGCTAAT
chr1	6458882	ACCTATCTTGGTATGCCTCTTGGGGTTAAGCCTAGAATTATT
chr1	6459009	GGCAGACTCACTCTTATCAAATCATCACTAGCCAGTCTTCCA
chr1	6459234	ATCTCTCCTATAGCCGAAACAAACTATGCATTACTAACAAAA
chr1	6459287	ATACCACTTGGAACCAAAAGCTTTATGAAGAACATTCATTGA
[truncated: 41,171 more rows]
